# Supplementary material for: Botrytis cinerea infection accelerates ripening and cell wall disassembly to promote disease in tomato fruit
Source: Plant Physiol. 2022 Sep 2;191(1):575–90. doi: 10.1093/plphys/kiac408 (PMC9806607; doi:10.1093/plphys/kiac408)
Supplement: kiac408_Supplementary_Data [file kiac408_supplementary_data.zip]

Archive with 3 entries (2 files):
- kiac408_Supplementary_Data/
- kiac408_Supplementary_Data/Supplemental Tables S1S5.xlsx
- kiac408_Supplementary_Data/Supplemental_Figures_S1S4.pdf
