# Supplementary material for: Botrytis cinerea infection accelerates ripening and cell wall disassembly to promote disease in tomato fruit
Source: Plant Physiol. 2022 Sep 2;191(1):575–90. doi: 10.1093/plphys/kiac408 (PMC9806607; doi:10.1093/plphys/kiac408)
Supplement: kiac408_Supplementary_Data [file kiac408_supplementary_data.zip › kiac408_Supplementary_Data/Supplemental Tables S1S5.xlsx]

## Sheet: S1 - Ripening Stage Assessments
Supplemental Table S1. Ripening stage assessments of mock-inoculated and B. cinerea-inoculated fruit each day from 3 to 6 dpi. B. cinerea-inoculated fruit are further divided into symptomatic (i.e., those exhibited water-soaked lesions) and asymptomatic fruit. Each count represents an individual tomato. Corresponding numerical values for each ripening stage value are provided in parentheses.
		Stage
Treatment	DPI	Mature Green (1)	Breaker (2)	Orange (3)	Pink (4)	Red Ripe (5)
Mock-inoculated	3	151	23	7	0	0
	4	119	28	23	7	0
	5	85	35	33	18	7
	6	70	13	40	24	25
B. cinerea-inoculated Symptomatic	3	0	0	0	0	0
	4	5	3	8	4	1
	5	2	9	11	12	6
	6	1	3	10	13	18
B. cinerea-inoculated Asymptomatic	3	131	27	16	0	0
	4	87	32	20	14	0
	5	59	20	27	16	12
	6	39	17	26	22	25

## Sheet: S2 - Diff. Expression Results
Supplemental Table S2. Differential expression output from DESeq2 (Love et al., 2014) with functional annotations. Comparisons are listed in the header of each section. Subheaders are values returned by the results function in DESeq2. baseMean = the mean of normalized counts of all samples for that gene; log2FoldChange = the logarithm (base 2) of the fold change between healthy and infected sampl…
	Functional Annotations						Summary of Expression Patterns								B. cinerea-inoculated MG vs. healthy MG, 1 dpi						Mock-inoculated MG vs. healthy MG, 1 dpi						B. cinerea-inoculated MG vs. healthy MG, 3 dpi						Mock-inoculated MG vs. healthy MG, 3 dpi						fruitENCODE Breaker vs. MG						fruitENCODE Breaker + 5 vs. MG
Transcript	AHRD	KEGG Ortholog	KEGG Description	KEGG Pathway	Hormone Process	CAZyme Family	B. cinerea-inoculated MG vs. healthy MG, 1 dpi	Mock-inoculated MG vs. healthy MG, 1 dpi	B. cinerea-inoculated MG vs. healthy MG, 3 dpi	Mock-inoculated MG vs. healthy MG, 3 dpi	fruitENCODE Breaker vs. MG	fruitENCODE Breaker + 5 vs. MG	fruitENCODE Breaker + 7 vs. MG	fruitENCODE Breaker + 10 vs. MG	baseMean	log2FoldChange	lfcSE	stat	P	Padj	baseMean	log2FoldChange	lfcSE	stat	P	Padj	baseMean	log2FoldChange	lfcSE	stat	P	Padj	baseMean	log2FoldChange	lfcSE	stat	P	Padj	baseMean	log2FoldChange	lfcSE	stat	P	Padj	baseMean	log2FoldChange	lfcSE	stat	P
Solyc00g005280.1.1	Unknown protein	-	-	-	-	-	N	N	N	N	N	N	N	N	0	NA	NA	NA	NA	NA	0	NA	NA	NA	NA	NA	0	NA	NA	NA	NA	NA	0	NA	NA	NA	NA	NA	0	NA	NA	NA	NA	NA	0	NA	NA	NA	NA
Solyc00g006650.1.1	Unknown protein	-	-	-	-	-	N	N	N	N	N	N	N	N	0	NA	NA	NA	NA	NA	0	NA	NA	NA	NA	NA	0	NA	NA	NA	NA	NA	0	NA	NA	NA	NA	NA	0	NA	NA	NA	NA	NA	0	NA	NA	NA	NA
Solyc00g007330.1.1	Zinc finger transcription factor 1	-	-	-	-	-	N	N	N	N	N	N	N	N	0	NA	NA	NA	NA	NA	0	NA	NA	NA	NA	NA	0	NA	NA	NA	NA	NA	0	NA	NA	NA	NA	NA	0	NA	NA	NA	NA	NA	0	NA	NA	NA	NA
Solyc00g007340.1.1	Unknown protein	-	-	-	-	-	N	N	N	N	N	N	N	N	0	NA	NA	NA	NA	NA	0	NA	NA	NA	NA	NA	0	NA	NA	NA	NA	NA	0	NA	NA	NA	NA	NA	0	NA	NA	NA	NA	NA	0	NA	NA	NA	NA
Solyc00g007350.1.1	zinc finger CCCH domain-containing protein 30-like (AHRD V3.3 *-* A0A2I4HEV8_9ROSI)	-	-	-	-	-	N	N	N	N	N	N	N	N	0	NA	NA	NA	NA	NA	0	NA	NA	NA	NA	NA	0	NA	NA	NA	NA	NA	0	NA	NA	NA	NA	NA	0	NA	NA	NA	NA	NA	0	NA	NA	NA	NA
Solyc00g007450.1.1	Zinc finger transcription factor 2	-	-	-	-	-	N	N	N	N	N	N	N	N	0.061187	-0.0103882	3.18534	-0.00326124	0.997398	NA	0	NA	NA	NA	NA	NA	0	NA	NA	NA	NA	NA	0	NA	NA	NA	NA	NA	0	NA	NA	NA	NA	NA	0	NA	NA	NA	NA
Solyc00g007920.1.1	Unknown protein	-	-	-	-	-	N	N	N	N	N	N	N	N	0.202139	-1.3088	3.18534	-0.410881	0.681159	NA	0.142793	-0.795285	3.06038	-0.259865	0.794968	NA	0	NA	NA	NA	NA	NA	0	NA	NA	NA	NA	NA	0	NA	NA	NA	NA	NA	0	NA	NA	NA	NA
Solyc00g007930.1.1	Unknown protein	-	-	-	-	-	N	N	N	N	N	N	N	N	0.303209	-1.66947	3.18534	-0.52411	0.600202	NA	0.21419	-1.15595	3.06038	-0.377715	0.705642	NA	0	NA	NA	NA	NA	NA	0	NA	NA	NA	NA	NA	0	NA	NA	NA	NA	NA	0	NA	NA	NA	NA
Solyc00g007940.1.1	Unknown protein	-	-	-	-	-	N	N	N	N	N	N	N	N	0	NA	NA	NA	NA	NA	0	NA	NA	NA	NA	NA	0	NA	NA	NA	NA	NA	0	NA	NA	NA	NA	NA	0	NA	NA	NA	NA	NA	0	NA	NA	NA	NA
Solyc00g011560.1.1	E3 ubiquitin-protein ligase (AHRD V3.3 *-* A0A2G3CLG0_CAPCH)	K04506	SIAH1; E3 ubiquitin-protein ligase SIAH1 [EC:2.3.2.27]	sly04120 (Ubiquitin mediated proteolysis)	-	-	N	N	N	N	N	N	N	N	0	NA	NA	NA	NA	NA	0.231548	1.40418	2.73134	0.514099	0.607183	NA	0	NA	NA	NA	NA	NA	0	NA	NA	NA	NA	NA	0	NA	NA	NA	NA	NA	0	NA	NA	NA	NA
Solyc00g011660.1.1	B3 domain-containing protein (AHRD V3.3 *** A0A1Q3DFU3_CEPFO)	-	-	-	-	-	N	N	N	N	N	N	N	N	0	NA	NA	NA	NA	NA	0	NA	NA	NA	NA	NA	0	NA	NA	NA	NA	NA	0	NA	NA	NA	NA	NA	0	NA	NA	NA	NA	NA	0	NA	NA	NA	NA
Solyc00g011670.1.1	Unknown protein	-	-	-	-	-	N	N	N	N	N	N	N	N	0	NA	NA	NA	NA	NA	0	NA	NA	NA	NA	NA	0	NA	NA	NA	NA	NA	0	NA	NA	NA	NA	NA	0	NA	NA	NA	NA	NA	0	NA	NA	NA	NA
Solyc00g012540.1.1	Zinc finger transcription factor 3	-	-	-	-	-	N	N	N	N	N	N	N	N	0	NA	NA	NA	NA	NA	0	NA	NA	NA	NA	NA	0	NA	NA	NA	NA	NA	0	NA	NA	NA	NA	NA	0	NA	NA	NA	NA	NA	0	NA	NA	NA	NA
Solyc00g013100.1.1	Unknown protein	-	-	-	-	-	N	N	N	N	N	N	N	N	0.44207	-1.51085	2.59446	-0.582336	0.56034	NA	0.328018	-1.21855	2.54296	-0.479188	0.631805	NA	0	NA	NA	NA	NA	NA	0	NA	NA	NA	NA	NA	0	NA	NA	NA	NA	NA	0.119682	0.850058	3.18534	0.266866	0.789572
Solyc00g013110.1.1	Unknown protein	-	-	-	-	-	N	N	N	N	N	N	N	N	0.561135	0.788734	1.85722	0.424685	0.671067	NA	0.474967	0.582298	1.82448	0.319159	0.749606	0.998562	0.294897	0.525588	4.08047	0.128806	0.897511	NA	0.671039	1.48585	2.89425	0.513379	0.607687	NA	0.0966807	-0.512273	3.11654	-0.164372	0.869438	NA	0.326861	1.09925	2.11475	0.519803	0.603201
Solyc00g013170.1.1	orf101 (mitochondrion) (AHRD V3.3 *-* YP_009430405.1)	-	-	-	-	-	N	N	N	N	N	N	N	N	2.86378	1.00778	0.916671	1.09939	0.271596	0.497781	2.43622	0.766266	0.891547	0.85948	0.390076	0.998562	2.3006	0.777991	1.56673	0.496569	0.619493	0.845291	1.36006	-1.6336	2.19449	-0.744412	0.456627	0.999994	2.15796	1.13931	0.805916	1.41368	0.157456	0.311542	1.39088	-0.220174	1.16472	-0.189037	0.850064
Solyc00g013180.1.1	NADH-ubiquinone oxidoreductase chain 4 (AHRD V3.3 *-* A0A290WL40_SOLLC)	-	-	-	-	-	N	N	N	N	N	N	N	N	1.40257	0.859234	1.59135	0.53994	0.589238	0.775744	1.12228	0.529454	1.15379	0.458881	0.646319	0.998562	0	NA	NA	NA	NA	NA	0.329024	1.84795	4.03911	0.457516	0.647301	NA	0	NA	NA	NA	NA	NA	0	NA	NA	NA	NA
Solyc00g014290.1.1	Unknown protein	-	-	-	-	-	N	N	N	N	N	N	N	N	0	NA	NA	NA	NA	NA	0	NA	NA	NA	NA	NA	0	NA	NA	NA	NA	NA	0	NA	NA	NA	NA	NA	0	NA	NA	NA	NA	NA	0	NA	NA	NA	NA
Solyc00g014790.2.1	Unknown protein	-	-	-	-	-	N	N	N	N	N	N	N	N	2.4887	-0.579393	0.977431	-0.592771	0.553334	0.750524	1.68816	-1.42913	0.977609	-1.46186	0.14378	0.921518	0.42483	-0.277893	3.96501	-0.0700865	0.944125	NA	0.636875	0.0734274	2.96988	0.024724	0.980275	NA	1.08582	0.478806	0.9844	0.486394	0.626688	0.773995	0.641264	-1.61706	1.55598	-1.03925	0.298686
Solyc00g014800.1.1	Zinc finger protein KNUCKLES (AHRD V3.3 *** A0A2G3ACW4_CAPAN)	-	-	-	-	-	N	N	N	N	N	N	N	N	0.635036	-2.10507	2.09877	-1.003	0.315859	NA	0.657416	-0.532844	1.58941	-0.335246	0.737439	0.998562	0.128967	-0.436192	4.08047	-0.106898	0.91487	NA	0.835781	1.93025	2.77063	0.696683	0.486001	NA	1.39539	0.304213	0.936306	0.324908	0.745251	0.853899	1.08495	-0.581265	1.30095	-0.446799	0.65502
Solyc00g014810.1.1	Unknown protein	-	-	-	-	-	N	N	N	N	N	N	N	N	0.244171	1.56655	3.13421	0.499822	0.6172	NA	0	NA	NA	NA	NA	NA	0	NA	NA	NA	NA	NA	0	NA	NA	NA	NA	NA	0.0895337	-0.151603	3.11654	-0.0486446	0.961203	NA	0.0951667	-0.0876803	3.18534	-0.0275262	0.97804
Solyc00g014850.1.1	orf86 (mitochondrion) (AHRD V3.3 *** YP_002608396.1)	-	-	-	-	-	N	N	N	N	N	N	N	N	4.10364	1.09	1.01871	1.06999	0.284624	0.512536	3.16059	0.594888	1.27919	0.46505	0.641896	0.998562	0.790915	0.843808	3.27211	0.257879	0.7965	NA	1.19721	1.31407	2.60239	0.504946	0.613597	NA	0.327588	-1.41593	2.37149	-0.597062	0.550466	NA	0.846636	1.40475	1.53024	0.917994	0.358622
Solyc00g014860.1.1	Unknown protein	-	-	-	-	-	N	N	N	N	N	N	N	N	0	NA	NA	NA	NA	NA	0.0870273	0.647393	3.06038	0.21154	0.832466	NA	0	NA	NA	NA	NA	NA	0.170343	0.966587	4.08047	0.236881	0.812749	NA	0	NA	NA	NA	NA	NA	0	NA	NA	NA	NA
Solyc00g015600.1.1	Unknown protein	-	-	-	-	-	N	N	N	N	N	N	N	N	0	NA	NA	NA	NA	NA	0	NA	NA	NA	NA	NA	0	NA	NA	NA	NA	NA	0	NA	NA	NA	NA	NA	0	NA	NA	NA	NA	NA	0	NA	NA	NA	NA
Solyc00g016590.1.1	Unknown protein	-	-	-	-	-	N	N	N	N	N	N	N	N	0	NA	NA	NA	NA	NA	0	NA	NA	NA	NA	NA	0	NA	NA	NA	NA	NA	0	NA	NA	NA	NA	NA	0	NA	NA	NA	NA	NA	0	NA	NA	NA	NA
Solyc00g019730.1.1	Cytochrome c oxidase subunit 3 (AHRD V3.3 *** A0A290WL11_SOLLC)	-	-	-	-	-	N	N	N	N	N	N	N	N	0	NA	NA	NA	NA	NA	0	NA	NA	NA	NA	NA	0	NA	NA	NA	NA	NA	0	NA	NA	NA	NA	NA	0	NA	NA	NA	NA	NA	0	NA	NA	NA	NA
Solyc00g019750.1.1	Unknown protein	-	-	-	-	-	N	N	N	N	N	N	N	N	3.10461	1.0823	1.01689	1.06432	0.287182	0.515262	4.9755	2.1044	0.797345	2.63926	0.00830879	0.223865	0.257935	-1.23906	4.04646	-0.30621	0.759445	NA	1.50041	1.91761	2.51223	0.763307	0.44528	0.999994	0.243571	-0.031386	2.45529	-0.012783	0.989801	NA	0.798165	2.45963	1.45616	1.68912	0.0911961
Solyc00g019950.1.1	NADH dehydrogenase subunit 9 (AHRD V3.3 *** A0A290WKX8_SOLLC)	K03936	NDUFS3; NADH dehydrogenase (ubiquinone) Fe-S protein 3 [EC:7.1.1.2 1.6.99.3]	sly00190 (Oxidative phosphorylation)	-	-	N	N	N	N	N	N	N	N	13.1693	0.62994	0.636678	0.989418	0.322459	0.552885	14.4285	1.02987	0.604245	1.70439	0.0883074	0.807897	1.2031	0.95439	1.89581	0.503422	0.614668	NA	4.38687	2.99879	1.51969	1.97329	0.0484624	0.908759	0.799191	1.38388	1.61793	0.855343	0.392361	0.573993	0.990938	1.90512	1.47625	1.29052	0.196871
Solyc00g019970.2.1	Unknown protein	-	-	-	-	-	N	N	N	N	N	N	N	N	10.8689	0.252975	0.873029	0.289767	0.771995	0.888657	16.5606	1.47714	0.617327	2.3928	0.0167204	0.343408	1.46436	-0.923989	1.74417	-0.529758	0.596279	NA	5.44616	1.84832	1.51697	1.21843	0.223061	0.999994	1.98246	-1.14524	1.33875	-0.855453	0.392301	0.573963	3.22431	0.807387	0.959224	0.841709	0.399951
Solyc00g019980.2.1	ribosomal protein L2 (chloroplast) (AHRD V3.3 *-* YP_009232109.1)	-	-	-	-	-	N	N	N	N	UP	N	N	N	1.84012	0.106032	1.34169	0.0790287	0.93701	0.969869	1.85386	0.473979	0.991917	0.477842	0.632763	0.998562	1.19221	-0.377092	2.08284	-0.181047	0.856331	NA	1.67674	0.0353517	1.70497	0.0207346	0.983457	0.999994	2.33992	2.01171	0.78156	2.57397	0.010054	0.0414528	1.13606	0.449788	1.12335	0.400398	0.688863
Solyc00g019990.1.1	Unknown protein	-	-	-	-	-	N	N	N	N	N	N	UP	UP	0.40292	1.52371	1.89688	0.803274	0.421816	NA	0.2595	0.63822	2.23788	0.28519	0.775499	NA	1.11829	3.82311	2.39097	1.59897	0.109826	NA	1.02254	3.47912	3.10678	1.11985	0.262778	NA	1.32728	2.54685	1.17448	2.1685	0.030121	0.0952341	0.590413	1.05976	1.52435	0.69522	0.486918
Solyc00g020000.1.1	Unknown protein	-	-	-	-	-	N	N	N	N	N	N	N	N	0.751025	2.13457	1.96583	1.08584	0.277551	NA	0.539643	1.45255	2.37745	0.610972	0.541218	0.998562	0.166895	1.48736	4.08047	0.364507	0.715479	NA	0	NA	NA	NA	NA	NA	0.638816	-2.51533	1.43542	-1.75233	0.0797163	NA	1.03224	-0.525136	1.31973	-0.397911	0.690696
Solyc00g020010.1.1	Unknown protein	-	-	-	-	-	N	N	N	N	N	N	N	N	1.12634	0.904501	1.38594	0.652625	0.513998	0.720672	1.69202	1.8217	0.864878	2.10631	0.0351771	0.536504	0.463544	1.26632	3.20404	0.395225	0.692677	NA	0.854038	1.93138	3.49438	0.55271	0.580462	NA	0.988215	-0.240718	1.47743	-0.16293	0.870573	0.930729	0.717854	-1.24518	1.76576	-0.705183	0.480696
Solyc00g020020.2.1	Unknown protein	-	-	-	-	-	N	N	N	N	N	N	N	N	2.99422	1.93663	1.16843	1.65746	0.0974275	0.254429	3.34305	2.14629	0.860722	2.49359	0.012646	0.29284	1.47175	-0.261381	1.64856	-0.158551	0.874022	NA	2.17776	0.239564	1.30804	0.183147	0.854682	0.999994	1.42439	0.721971	0.990119	0.729176	0.465894	0.64336	1.16999	0.0926528	1.37556	0.0673565	0.946298
Solyc00g020030.1.1	Unknown protein	-	-	-	-	-	N	N	N	N	N	N	N	N	0.143627	-1.3088	3.18534	-0.410881	0.681159	NA	0.101758	-0.795285	3.06038	-0.259865	0.794968	NA	0.288478	-1.37919	4.03374	-0.341914	0.732416	NA	0.514846	-0.933412	3.11997	-0.299173	0.764808	NA	0.101456	0.689959	3.11654	0.221386	0.824792	NA	0	NA	NA	NA	NA
Solyc00g020040.1.1	Cytochrome c biogenesis B (AHRD V3.3 *** A0A0C5B708_9SOLA)	-	-	-	-	-	N	N	N	N	N	N	N	N	2.38851	1.4558	0.983635	1.48002	0.138868	0.323133	3.40756	2.14516	1.02684	2.08908	0.0367004	0.545826	0.605156	0.3382	2.98638	0.113248	0.909834	NA	2.37628	2.58591	1.87538	1.37887	0.167934	0.999994	0.68133	0.863295	1.4314	0.603112	0.546434	NA	0.561648	-0.0419001	1.81931	-0.0230307	0.981626
Solyc00g021630.1.1	NADH-ubiquinone oxidoreductase chain 6 (AHRD V3.3 *** A0A0C5B7I5_9SOLA)	K03884	ND6; NADH-ubiquinone oxidoreductase chain 6 [EC:7.1.1.2]	sly00190 (Oxidative phosphorylation)	-	-	N	N	N	N	N	N	N	N	24.1958	0.380828	0.721041	0.528164	0.597385	0.780215	38.5074	1.62393	0.59987	2.70714	0.00678654	0.195338	4.42571	0.790075	1.13039	0.698938	0.484591	0.763778	15.8962	2.81505	1.13885	2.47184	0.0134421	0.482751	3.64564	-0.546394	0.977363	-0.559049	0.576129	0.736011	4.67004	0.390127	0.933976	0.417705	0.676163
Solyc00g021640.2.1	Ribosomal protein S4 (AHRD V3.3 *** A0A0C5B738_9SOLA)	K02986	RP-S4; small subunit ribosomal protein S4	sly03010 (Ribosome)	-	-	N	N	N	N	N	N	N	N	17.2288	0.721421	0.716545	1.0068	0.314029	0.544014	19.8874	1.21033	0.596284	2.02978	0.0423785	0.587973	2.53596	-0.176397	1.46146	-0.120699	0.903929	0.968367	9.28145	2.20574	1.09943	2.00626	0.0448284	0.880729	2.24562	-0.113965	0.91523	-0.12452	0.900903	0.948191	2.47677	0.357431	0.990281	0.360939	0.718145
Solyc00g021650.1.1	Unknown protein	-	-	-	-	-	N	N	N	N	N	N	N	N	0.814174	2.17036	1.77073	1.22568	0.220318	NA	0.693932	1.79495	1.5507	1.1575	0.247067	0.998562	0.440977	-0.353794	3.26952	-0.10821	0.913829	NA	0.496936	-0.87302	3.13799	-0.27821	0.780851	NA	0.189975	0.417876	2.66625	0.156728	0.875459	NA	0.0975888	-0.44835	3.18534	-0.140754	0.888064
Solyc00g021660.1.1	Neutral/alkaline invertase (AHRD V3.3 *-* V5N411_MANES)	-	-	-	-	-	N	N	N	N	N	N	N	N	0.202139	-1.3088	3.18534	-0.410881	0.681159	NA	0.218968	-0.434614	3.06038	-0.142013	0.88707	NA	0	NA	NA	NA	NA	NA	0	NA	NA	NA	NA	NA	0	NA	NA	NA	NA	NA	0	NA	NA	NA	NA
Solyc00g022070.1.1	Unknown protein	-	-	-	-	-	N	N	N	N	N	N	N	N	0.143944	-0.371058	3.18534	-0.116489	0.907265	NA	0.0609913	-0.434616	3.06038	-0.142014	0.887069	NA	0	NA	NA	NA	NA	NA	0	NA	NA	NA	NA	NA	0	NA	NA	NA	NA	NA	0	NA	NA	NA	NA
Solyc00g022080.1.1	Unknown protein	-	-	-	-	-	N	N	N	N	N	N	N	N	1.02168	0.274819	2.06543	0.133056	0.894149	0.950975	0.889953	0.213075	1.76121	0.120982	0.903705	0.998562	0	NA	NA	NA	NA	NA	0	NA	NA	NA	NA	NA	0.0789559	0.689959	3.11654	0.221386	0.824792	NA	0	NA	NA	NA	NA
Solyc00g022090.1.1	Unknown protein	-	-	-	-	-	N	N	N	N	N	N	N	N	2.38217	-0.679941	1.22272	-0.556089	0.57815	0.767373	2.18994	-0.305338	1.10433	-0.276493	0.782169	0.998562	0.43009	-1.9582	3.99222	-0.490505	0.623777	NA	0.855865	-0.595218	2.82301	-0.210845	0.833008	NA	0.398297	1.20694	2.29875	0.525042	0.599554	NA	0.226975	0.128718	3.18534	0.0404096	0.967767
Solyc00g022100.1.1	Ribosomal protein L10 (AHRD V3.3 *** E0D3E6_SOLLC)	-	-	-	-	-	N	N	N	N	N	N	N	N	9.27022	-0.248646	0.668578	-0.371902	0.709965	0.851982	11.7583	0.797777	0.581785	1.37126	0.170295	0.952564	2.16442	1.49873	1.41891	1.05625	0.290853	0.590989	7.96049	3.44921	1.32894	2.59546	0.00944652	0.391078	1.43683	1.26323	1.12695	1.12093	0.262318	0.439866	1.45914	1.40744	1.22782	1.14629	0.251677
Solyc00g023570.1.1	Unknown protein	-	-	-	-	-	N	N	N	N	N	N	N	N	0	NA	NA	NA	NA	NA	0.131426	0.647393	3.06038	0.21154	0.832466	NA	0	NA	NA	NA	NA	NA	0	NA	NA	NA	NA	NA	0.195737	1.23473	3.11128	0.396856	0.691474	NA	0	NA	NA	NA	NA
Solyc00g023580.1.1	Unknown protein	-	-	-	-	-	N	N	N	N	N	N	N	N	0.25221	-0.731732	2.90401	-0.251973	0.801062	NA	0.180862	-0.434614	2.89342	-0.150208	0.880601	NA	0	NA	NA	NA	NA	NA	0.170343	0.966587	4.08047	0.236881	0.812749	NA	0.0789559	0.689959	3.11654	0.221386	0.824792	NA	0	NA	NA	NA	NA
Solyc00g023590.2.1	Cytochrome f (AHRD V3.3 *-* A0A2G3AYY8_CAPCH)	-	-	-	-	-	N	N	N	N	N	N	N	N	1.02064	2.02838	1.33569	1.5186	0.128864	0.307194	1.04919	2.0496	1.28081	1.60023	0.109547	0.864661	0	NA	NA	NA	NA	NA	0.170504	0.966587	4.08047	0.236881	0.812749	NA	0.0706658	-0.151603	3.11654	-0.0486446	0.961203	NA	0.126641	0.489388	3.18534	0.153638	0.877895
Solyc00g023600.1.1	Unknown protein	-	-	-	-	-	N	N	N	N	N	N	N	N	0.298976	-1.93431	3.18285	-0.607728	0.543368	NA	0.706858	1.00596	1.77501	0.566737	0.570893	0.998562	0	NA	NA	NA	NA	NA	0	NA	NA	NA	NA	NA	0.152189	0.329288	3.11654	0.105658	0.915853	NA	0.0543963	-0.0876803	3.18534	-0.0275262	0.97804
Solyc00g023700.2.1	Unknown protein	-	-	-	-	-	N	N	N	N	N	N	N	N	0.570506	-1.93157	2.95337	-0.654022	0.513098	NA	0.415663	-1.63646	2.91586	-0.561229	0.574641	0.998562	0.128967	-0.436192	4.08047	-0.106898	0.91487	NA	0.153926	-0.956967	4.08047	-0.234523	0.814579	NA	0.193434	0.329288	3.11654	0.105658	0.915853	NA	0.0983343	-0.0876803	3.18534	-0.0275262	0.97804
Solyc00g023710.1.1	Unknown protein	-	-	-	-	-	N	N	N	N	N	N	N	N	0.10107	-0.948127	3.18534	-0.297653	0.765968	NA	0.223745	0.286725	3.06038	0.0936891	0.925356	NA	0	NA	NA	NA	NA	NA	0.511189	2.47835	3.87291	0.63992	0.522225	NA	0	NA	NA	NA	NA	NA	0	NA	NA	NA	NA
Solyc00g025290.1.1	hypothetical protein (AHRD V3.3 *** ATMG00660.1)	-	-	-	-	-	N	N	N	N	N	N	N	N	6.35253	1.04503	0.934096	1.11877	0.26324	0.488875	7.96233	1.62857	0.690761	2.35765	0.0183911	0.364616	1.36262	0.491601	1.66893	0.294561	0.768329	NA	3.39607	2.02626	1.60046	1.26605	0.205496	0.999994	1.6038	0.629653	0.921305	0.683436	0.494332	0.668461	1.75013	0.920338	1.31157	0.701705	0.482863
Solyc00g025300.1.1	transmembrane protein (AHRD V3.3 --* AT2G07674.2)	-	-	-	-	-	N	N	N	N	N	N	N	N	0.146628	-0.371058	3.18534	-0.116489	0.907265	NA	0.0607775	-0.434616	3.06038	-0.142014	0.887069	NA	0	NA	NA	NA	NA	NA	0.170343	0.966587	4.08047	0.236881	0.812749	NA	0.101456	0.689959	3.11654	0.221386	0.824792	NA	0	NA	NA	NA	NA
Solyc00g025400.2.1	Unknown protein	-	-	-	-	-	N	N	N	N	N	N	N	N	1.13524	0.996896	1.50183	0.663789	0.506825	0.715205	0.725718	0.00937786	1.59021	0.00589723	0.995295	0.999486	0.310259	0.525588	4.08047	0.128806	0.897511	NA	1.02387	2.25227	2.59089	0.869303	0.384681	NA	0.183955	-0.512273	3.11654	-0.164372	0.869438	NA	0.196669	-0.44835	3.18534	-0.140754	0.888064
Solyc00g028960.1.1	monothiol glutaredoxin-S1-like (AHRD V3.3 *** A0A1U7WLZ4_NICSY)	K03676	-	-	-	-	N	N	N	N	N	N	N	N	0	NA	NA	NA	NA	NA	0	NA	NA	NA	NA	NA	0	NA	NA	NA	NA	NA	0	NA	NA	NA	NA	NA	0	NA	NA	NA	NA	NA	0	NA	NA	NA	NA
Solyc00g032030.1.1	E3 ubiquitin-protein ligase (AHRD V3.3 *-* A0A2G2WYW6_CAPBA)	-	-	-	-	-	N	N	N	N	N	N	N	N	0	NA	NA	NA	NA	NA	0	NA	NA	NA	NA	NA	0	NA	NA	NA	NA	NA	0	NA	NA	NA	NA	NA	0	NA	NA	NA	NA	NA	0	NA	NA	NA	NA
Solyc00g036520.1.1	Unknown protein	-	-	-	-	-	N	N	N	N	N	N	N	N	0.261236	0.79299	3.16101	0.250866	0.801918	NA	0.176512	0.286726	2.91407	0.0983937	0.92162	NA	0	NA	NA	NA	NA	NA	0	NA	NA	NA	NA	NA	0	NA	NA	NA	NA	NA	0	NA	NA	NA	NA
Solyc00g036530.1.1	Unknown protein	-	-	-	-	-	N	N	N	N	N	N	N	N	0	NA	NA	NA	NA	NA	0	NA	NA	NA	NA	NA	0	NA	NA	NA	NA	NA	0	NA	NA	NA	NA	NA	0.0919777	-0.151603	3.11654	-0.0486446	0.961203	NA	0.157806	0.489388	3.18534	0.153638	0.877895
Solyc00g047180.1.1	Unknown protein	-	-	-	-	-	N	N	N	N	N	N	N	N	0	NA	NA	NA	NA	NA	0.213316	1.0214	3.05953	0.333841	0.738499	NA	0	NA	NA	NA	NA	NA	0	NA	NA	NA	NA	NA	0	NA	NA	NA	NA	NA	0	NA	NA	NA	NA
Solyc00g047190.1.1	Unknown protein	-	-	-	-	-	N	N	N	N	N	N	N	N	0.202139	-1.3088	3.18534	-0.410881	0.681159	NA	0.186307	-0.434614	3.06038	-0.142013	0.88707	NA	0	NA	NA	NA	NA	NA	0.170343	0.966587	4.08047	0.236881	0.812749	NA	0.0505519	-0.151603	3.11654	-0.0486446	0.961203	NA	0.0536467	-0.0876803	3.18534	-0.0275262	0.97804
Solyc00g047200.1.1	Cytochrome b (AHRD V3.3 *-* A0A2G3ARK2_CAPCH)	-	-	-	-	-	N	N	N	N	N	N	N	N	0	NA	NA	NA	NA	NA	0	NA	NA	NA	NA	NA	0	NA	NA	NA	NA	NA	0	NA	NA	NA	NA	NA	0	NA	NA	NA	NA	NA	0	NA	NA	NA	NA
Solyc00g049210.1.1	Cytochrome c biogenesis FN (AHRD V3.3 *** A0A0C5B9X0_9SOLA)	-	-	-	-	-	N	N	N	N	N	N	N	N	0.701017	2.55169	1.68742	1.51219	0.130486	NA	0.889119	2.77794	1.3242	2.09783	0.0359201	0.539869	0	NA	NA	NA	NA	NA	0	NA	NA	NA	NA	NA	0.0706658	-0.151603	3.11654	-0.0486446	0.961203	NA	0.073876	-0.0876803	3.18534	-0.0275262	0.97804
Solyc00g049220.1.1	(R)-mandelonitrile lyase-like (AHRD V3.3 *-* A0A2G2VFL1_CAPBA)	-	-	-	-	-	N	N	N	N	N	N	N	N	0.457822	1.8079	2.11497	0.854811	0.392656	NA	0.190777	0.286726	2.84884	0.100647	0.919831	NA	0	NA	NA	NA	NA	NA	0	NA	NA	NA	NA	NA	0	NA	NA	NA	NA	NA	0	NA	NA	NA	NA
Solyc00g052430.2.1	Cytochrome c biogenesis FC (AHRD V3.3 *** A0A0C5B7H6_9SOLA)	-	-	-	-	-	N	N	N	N	N	N	N	N	1.07748	-1.6452	1.71836	-0.957427	0.338352	0.568686	2.37141	1.4305	1.35038	1.05933	0.289447	0.998562	0.333791	2.26451	4.03958	0.560581	0.575083	NA	0.511028	2.47813	3.99277	0.620655	0.534827	NA	0.157912	1.23473	3.11128	0.396856	0.691474	NA	0.0965021	0.850058	3.18534	0.266866	0.789572
Solyc00g052530.2.1	Unknown protein	-	-	-	-	-	N	N	N	N	N	N	N	N	0.138862	-0.371058	3.18534	-0.116489	0.907265	NA	0.359846	1.2566	3.01728	0.416469	0.677067	NA	0	NA	NA	NA	NA	NA	0	NA	NA	NA	NA	NA	0.0980798	1.13801	3.11354	0.365503	0.714736	NA	0.119682	0.850058	3.18534	0.266866	0.789572
Solyc00g052540.1.1	Unknown protein	-	-	-	-	-	N	N	N	N	N	N	N	N	0.191504	1.20793	3.15705	0.382615	0.702005	NA	0.168054	1.0214	3.05953	0.333841	0.738499	NA	0.166895	1.48736	4.08047	0.364507	0.715479	NA	0.170343	0.966587	4.08047	0.236881	0.812749	NA	0.144028	0.778027	2.83264	0.274665	0.783573	NA	0.166935	0.489388	3.18534	0.153638	0.877895
Solyc00g069880.2.1	Photosystem II CP43 reaction center protein (AHRD V3.3 *-* A0A2G2YCL7_CAPAN)	-	-	-	-	-	N	N	N	N	N	N	N	N	0.531137	0.475382	2.1427	0.221861	0.824422	NA	0.818935	1.65388	1.97471	0.837529	0.402295	0.998562	0.166895	1.48736	4.08047	0.364507	0.715479	NA	0	NA	NA	NA	NA	NA	0.16849	0.329288	3.11654	0.105658	0.915853	NA	0.154638	0.489388	3.18534	0.153638	0.877895
Solyc00g072800.2.1	Unknown protein	-	-	-	-	-	N	N	N	N	N	N	N	N	1.28153	0.856237	1.5667	0.546523	0.584707	0.772483	0.57979	-1.19206	1.81209	-0.657837	0.510643	0.998562	0.500686	2.73889	4.01395	0.682341	0.495023	NA	0.170343	0.966587	4.08047	0.236881	0.812749	NA	0.312536	-0.406941	2.00183	-0.203285	0.838913	NA	1.08993	2.61919	1.23714	2.11714	0.0342483
Solyc00g076250.1.1	Aminotransferase-like, plant mobile domain-containing protein (AHRD V3.3 *-* A0A103XKK0_CYNCS)	-	-	-	-	-	N	N	N	N	N	N	N	N	0	NA	NA	NA	NA	NA	0	NA	NA	NA	NA	NA	0	NA	NA	NA	NA	NA	0	NA	NA	NA	NA	NA	0	NA	NA	NA	NA	NA	0	NA	NA	NA	NA
Solyc00g094520.1.1	orf100 (mitochondrion) (AHRD V3.3 *** YP_005090391.1)	-	-	-	-	-	N	N	N	N	N	N	N	N	2.96042	1.10513	0.990909	1.11527	0.264734	0.490615	3.27122	1.41249	0.952837	1.48241	0.138232	0.918856	0.699698	-1.35286	2.80566	-0.482191	0.62967	NA	2.52744	1.51086	1.82415	0.828252	0.407528	0.999994	0.607428	0.307784	1.29807	0.237109	0.812572	NA	0.329684	-1.40857	2.12058	-0.664235	0.50654
Solyc00g094530.1.1	NADH-ubiquinone oxidoreductase chain 1 (AHRD V3.3 *** A0A2G2XVU5_CAPAN)	K03878	ND1; NADH-ubiquinone oxidoreductase chain 1 [EC:7.1.1.2]	sly00190 (Oxidative phosphorylation)	-	-	N	N	N	N	N	N	N	N	7.98471	0.19125	0.857603	0.223005	0.823531	0.914768	10.4056	1.11798	0.691009	1.6179	0.105685	0.857394	1.07668	1.4468	2.20669	0.655645	0.512053	NA	4.60455	3.64485	2.11342	1.72462	0.0845965	0.999994	0.536097	-2.23658	1.62354	-1.3776	0.168328	NA	1.16398	0.618581	1.36885	0.451897	0.651343
Solyc00g094540.1.1	Unknown protein	-	-	-	-	-	N	N	N	N	N	N	N	N	9.96635	0.698853	0.809519	0.863294	NA	NA	13.5605	1.52979	0.623489	2.45359	0.0141438	0.310154	1.02435	-0.939225	1.9696	-0.47686	0.633462	NA	5.95385	2.60593	1.52205	1.71212	0.0868743	0.999994	0.881728	0.440597	1.63875	0.268861	0.788036	0.880942	0.755974	0.0174988	2.0119	0.00869763	0.99306
Solyc00g094550.1.1	hypothetical protein (AHRD V3.3 *-* AT2G07628.1)	-	-	-	-	-	N	N	N	N	N	N	N	N	0.254175	0.74267	2.46859	0.300848	0.763531	NA	0.856658	2.7339	1.64324	1.66373	0.0961671	0.827766	0	NA	NA	NA	NA	NA	0.170343	0.966587	4.08047	0.236881	0.812749	NA	0.0789559	0.689959	3.11654	0.221386	0.824792	NA	0	NA	NA	NA	NA
Solyc00g112190.2.1	Unknown protein	-	-	-	-	-	N	N	N	N	N	N	N	N	3.21031	0.774642	0.872579	0.887761	0.374669	0.60415	2.52137	0.345088	0.940391	0.366962	0.713647	0.998562	2.06153	-0.18736	1.40457	-0.133393	0.893882	0.965232	2.80313	0.191221	1.15695	0.16528	0.868723	0.999994	1.17668	0.00157992	1.0965	0.00144087	0.99885	0.999528	1.14404	-0.0303027	1.13003	-0.0268158	0.978607
Solyc00g118680.2.1	Unknown protein	-	-	-	-	-	N	N	N	N	N	N	N	N	8.59987	0.978247	0.846616	1.15548	0.247894	0.469889	14.3813	2.09577	0.686574	3.0525	0.00226942	0.085021	1.34122	1.29264	1.98948	0.649736	0.515863	NA	5.76128	3.4402	1.75806	1.95682	0.0503689	0.925134	1.71104	0.462205	1.0048	0.459995	0.64552	0.786575	2.12095	1.10324	0.887604	1.24294	0.213889
Solyc00g118690.1.1	NADH-ubiquinone oxidoreductase chain 1 (AHRD V3.3 *-* A0A2G2YI85_CAPAN)	-	-	-	-	-	N	N	N	N	N	N	N	N	5.75057	0.739849	0.899293	0.8227	0.410679	0.635235	5.39972	0.770293	0.76483	1.00714	0.313866	0.998562	0.95413	-1.90703	2.58101	-0.73887	0.459986	NA	3.17415	1.19286	1.74782	0.682484	0.494933	0.999994	1.41704	1.03283	1.13531	0.909734	0.362963	0.545599	0.799272	-0.413085	1.55689	-0.265327	0.790758
Solyc00g125980.1.1	NADH dehydrogenase subunit (AHRD V3.3 -** A0A2K3PKA7_TRIPR)	-	-	-	-	-	N	N	N	N	N	N	N	N	8.27475	-0.0355109	0.413259	-0.0859288	0.931523	0.967072	7.56372	0.0799249	0.480285	0.166411	0.867833	0.998562	2.90731	0.611707	1.3748	0.444944	0.65636	0.864975	3.3978	0.564936	1.35217	0.417798	0.676095	0.999994	3.58642	-0.0604175	0.701413	-0.0861369	0.931358	0.965325	2.94987	-1.13507	0.852413	-1.3316	0.182992
Solyc00g125990.1.1	NADH dehydrogenase subunit 2 (AHRD V3.3 *** A0A0C5B2A9_HYONI)	K03879	ND2; NADH-ubiquinone oxidoreductase chain 2 [EC:7.1.1.2]	sly00190 (Oxidative phosphorylation)	-	-	N	N	N	N	N	N	N	N	0.460383	1.7653	2.52848	0.698168	0.485072	NA	0.462106	1.68283	1.7943	0.937874	0.348309	0.998562	0.628492	1.59773	2.98273	0.53566	0.592194	NA	0.343011	0.00481392	4.08047	0.00117975	0.999059	NA	0	NA	NA	NA	NA	NA	0	NA	NA	NA	NA
Solyc00g126000.1.1	orf300 gene product (mitochondrion) (AHRD V3.3 *-* NP_064003.1)	-	-	-	-	-	N	N	N	N	N	N	N	N	0	NA	NA	NA	NA	NA	0	NA	NA	NA	NA	NA	0	NA	NA	NA	NA	NA	0	NA	NA	NA	NA	NA	0	NA	NA	NA	NA	NA	0	NA	NA	NA	NA
Solyc00g126010.1.1	LOW protein: NADH-ubiquinone oxidoreductase chain-like protein (AHRD V3.3 *-* ATMG01330.1)	-	-	-	-	-	N	N	N	N	N	N	N	N	0.343927	-2.05753	3.17935	-0.647155	0.517532	NA	0.243965	-1.54617	3.05413	-0.506256	0.612677	NA	0	NA	NA	NA	NA	NA	0	NA	NA	NA	NA	NA	0	NA	NA	NA	NA	NA	0	NA	NA	NA	NA
Solyc00g142160.1.1	RNA-dependent RNA polymerase (AHRD V3.3 *-* A0A2Z6JIR4_9VIRU)	-	-	-	-	-	N	N	N	N	N	N	N	N	0.847013	0.334055	1.76792	0.188953	0.850129	NA	0.984102	0.946125	1.37881	0.68619	0.492593	0.998562	0.280501	0.525588	4.08047	0.128806	0.897511	NA	0.665277	1.51423	2.90704	0.520882	0.602449	NA	0.617118	1.11483	1.41933	0.785461	0.432183	NA	0.387323	0.0842607	1.84953	0.0455579	0.963663
Solyc00g142170.2.1	RNA-dependent RNA polymerase (AHRD V3.3 *-* A0A2Z6JIR4_9VIRU)	-	-	-	-	-	N	N	N	N	N	N	N	N	1.18526	-1.26208	2.29298	-0.550409	0.582039	0.770505	1.8146	0.7789	1.24062	0.627831	0.530114	0.998562	1.04594	-0.387253	2.02722	-0.191026	0.848505	NA	2.19317	1.18371	1.42111	0.832946	0.404875	0.999994	0.285482	1.19008	2.00758	0.592795	0.553318	NA	0.642592	2.68517	2.17788	1.23293	0.217603
Solyc00g153980.1.1	Unknown protein	-	-	-	-	-	N	N	N	N	N	N	N	N	0.223444	0.20601	3.18534	0.0646745	0.948433	NA	0.247438	0.660729	3.05953	0.215958	0.829021	NA	0	NA	NA	NA	NA	NA	0	NA	NA	NA	NA	NA	0	NA	NA	NA	NA	NA	0	NA	NA	NA	NA
Solyc00g164580.1.1	Unknown protein	-	-	-	-	-	N	N	N	N	N	N	N	N	0.303209	-1.66947	3.18534	-0.52411	0.600202	NA	0.285295	-0.795283	3.06038	-0.259864	0.794969	NA	0	NA	NA	NA	NA	NA	0.170504	0.966587	4.08047	0.236881	0.812749	NA	0.0505519	-0.151603	3.11654	-0.0486446	0.961203	NA	0.173328	0.489388	3.18534	0.153638	0.877895
Solyc00g180440.1.1	50S ribosomal protein L20, chloroplastic (AHRD V3.3 *** A0A1Z2RRT5_9ERIC)	K02887	RP-L20; large subunit ribosomal protein L20	sly03010 (Ribosome)	-	-	N	N	N	N	N	N	N	N	5.30829	1.03611	1.17113	0.884703	0.376317	0.605772	8.64221	2.1033	0.847699	2.48119	0.0130946	0.298654	0.143363	-0.436192	4.08047	-0.106898	0.91487	NA	2.55728	3.73948	2.19631	1.70262	0.088639	0.999994	2.51846	-2.05668	0.968788	-2.12294	0.0337588	0.103596	3.27816	-0.504113	0.841571	-0.599014	0.549163
Solyc00g181240.1.1	Unknown protein	-	-	-	-	-	N	N	N	N	N	N	N	N	0	NA	NA	NA	NA	NA	0	NA	NA	NA	NA	NA	0	NA	NA	NA	NA	NA	0	NA	NA	NA	NA	NA	0	NA	NA	NA	NA	NA	0	NA	NA	NA	NA
Solyc00g181250.2.1	Photosystem II CP43 reaction center protein (AHRD V3.3 *-* A0A2G2V3B6_CAPBA)	K02952	RP-S13; small subunit ribosomal protein S13	sly03010 (Ribosome)	-	-	N	N	N	N	N	N	N	N	0.310172	-0.154665	2.36982	-0.0652644	0.947963	NA	0.382617	0.760816	2.12809	0.357511	0.72071	0.998562	0.145115	-0.436192	4.08047	-0.106898	0.91487	NA	0.343173	0.00481392	4.08047	0.00117975	0.999059	NA	0.35327	1.65672	1.70518	0.971579	0.33126	NA	0.292271	1.52402	2.54199	0.599537	0.548815
Solyc00g198360.1.1	Zinc finger transcription factor 4	-	-	-	-	-	N	N	N	N	N	N	N	N	0	NA	NA	NA	NA	NA	0	NA	NA	NA	NA	NA	0	NA	NA	NA	NA	NA	0	NA	NA	NA	NA	NA	0	NA	NA	NA	NA	NA	0	NA	NA	NA	NA
Solyc00g210860.1.1	Unknown protein	-	-	-	-	-	N	N	N	N	N	N	N	N	0.061187	-0.0103882	3.18534	-0.00326124	0.997398	NA	0	NA	NA	NA	NA	NA	0	NA	NA	NA	NA	NA	0	NA	NA	NA	NA	NA	0.0919777	-0.151603	3.11654	-0.0486446	0.961203	NA	0.0983343	-0.0876803	3.18534	-0.0275262	0.97804
Solyc00g230060.1.1	Ribonuclease H protein (AHRD V3.3 *-* A0A2I0WBN4_9ASPA)	-	-	-	-	-	N	N	N	N	DOWN	N	DOWN	DOWN	5.99454	-0.823121	0.617933	-1.33205	0.182842	0.387318	6.30037	-0.0219588	0.571395	-0.0384302	0.969345	0.998562	1.69176	-1.22568	1.64641	-0.744459	0.456599	0.742496	2.43372	-0.577193	1.44845	-0.398491	0.690268	0.999994	0.945471	-3.08058	1.1971	-2.57337	0.0100713	0.0415065	1.35386	-0.946302	1.05034	-0.900948	0.367616
Solyc00g230070.1.1	Photosystem II CP43 reaction center protein (AHRD V3.3 *-* A0A220NAN4_9BRAS)	-	-	-	-	-	N	N	N	N	N	N	N	N	0.284631	0.79299	3.16101	0.250866	0.801918	NA	0.670828	2.29772	1.68579	1.363	0.172883	0.9544	0	NA	NA	NA	NA	NA	0	NA	NA	NA	NA	NA	0	NA	NA	NA	NA	NA	0	NA	NA	NA	NA
Solyc00g230080.1.1	Photosystem II protein D2 (AHRD V3.3 *** A0A0K0N7Y1_9LILI)	-	-	-	-	-	N	N	N	N	N	N	N	N	0	NA	NA	NA	NA	NA	0	NA	NA	NA	NA	NA	0	NA	NA	NA	NA	NA	0	NA	NA	NA	NA	NA	0	NA	NA	NA	NA	NA	0	NA	NA	NA	NA
Solyc00g244280.1.1	senescence-associated carboxylesterase 101-like isoform X3 (AHRD V3.3 *-* XP_024928153.1)	-	-	-	-	-	N	N	N	N	N	N	N	N	0.389032	-0.515335	2.64693	-0.194691	0.845635	NA	0.192951	-1.15595	3.06038	-0.377715	0.705642	NA	0.145115	-0.436192	4.08047	-0.106898	0.91487	NA	0.172668	-0.956967	4.08047	-0.234523	0.814579	NA	0	NA	NA	NA	NA	NA	0	NA	NA	NA	NA
Solyc00g244290.1.1	NADH dehydrogenase subunit 2 (AHRD V3.3 *-* A0A0C5B2A9_HYONI)	-	-	-	-	-	N	N	N	N	N	N	N	N	0	NA	NA	NA	NA	NA	0	NA	NA	NA	NA	NA	0	NA	NA	NA	NA	NA	0	NA	NA	NA	NA	NA	0	NA	NA	NA	NA	NA	0	NA	NA	NA	NA
Solyc00g244300.1.1	Unknown protein	-	-	-	-	-	N	N	N	N	N	N	DOWN	UP	13.5158	0.762018	0.473025	1.61095	0.107191	0.272011	11.0437	0.442474	0.420938	1.05116	0.293184	0.998562	3.93087	0.441523	1.14598	0.385279	0.700031	0.88556	5.21005	0.684658	1.14567	0.597606	0.550103	0.999994	2.67276	-1.62823	0.72031	-2.26045	0.0237932	0.0797132	3.04077	-1.0239	0.756277	-1.35387	0.175777
Solyc00g254910.1.1	Auxin-responsive GH3 family protein (AHRD V3.3 *-* A0A2U1NZC8_ARTAN)	K14506	JAR1_4_6; jasmonic acid-amino synthetase [EC:6.3.2.52]	sly04075 (Plant hormone signal transduction)	JA Signaling/Response	-	N	N	N	N	N	N	N	N	0	NA	NA	NA	NA	NA	0	NA	NA	NA	NA	NA	0	NA	NA	NA	NA	NA	0	NA	NA	NA	NA	NA	0	NA	NA	NA	NA	NA	0	NA	NA	NA	NA
Solyc00g266110.1.1	Auxin-responsive GH3 family protein (AHRD V3.3 *-* A0A2U1NZC8_ARTAN)	-	-	-	-	-	N	N	N	N	N	N	N	N	0	NA	NA	NA	NA	NA	0	NA	NA	NA	NA	NA	0	NA	NA	NA	NA	NA	0	NA	NA	NA	NA	NA	0	NA	NA	NA	NA	NA	0	NA	NA	NA	NA
Solyc00g277510.1.1	Photosystem II protein D1 (AHRD V3.3 *-* A0A1U8QBZ9_CAPAN)	-	-	-	-	-	N	N	N	N	N	N	N	N	0	NA	NA	NA	NA	NA	0	NA	NA	NA	NA	NA	0	NA	NA	NA	NA	NA	0	NA	NA	NA	NA	NA	0	NA	NA	NA	NA	NA	0	NA	NA	NA	NA
Solyc00g281110.1.1	Unknown protein	-	-	-	-	-	N	N	N	N	N	N	N	N	0.555682	0.483795	2.15714	0.224276	0.822543	NA	0.355608	-0.095858	1.88086	-0.050965	0.959353	NA	0.257935	-1.23906	4.04646	-0.30621	0.759445	NA	0.307851	-1.75974	4.04647	-0.434883	0.663647	NA	0.153735	0.329288	3.11654	0.105658	0.915853	NA	0.0536467	-0.0876803	3.18534	-0.0275262	0.97804
Solyc00g284510.1.1	zinc finger CCCH domain-containing protein 6-like isoform X2 (AHRD V3.3 *-* A0A2I4DEC7_9ROSI)	-	-	-	-	-	N	N	N	N	N	N	N	N	0.10107	-0.948127	3.18534	-0.297653	0.765968	NA	0.0713965	-0.434616	3.06038	-0.142014	0.887069	NA	0	NA	NA	NA	NA	NA	0	NA	NA	NA	NA	NA	0	NA	NA	NA	NA	NA	0	NA	NA	NA	NA
Solyc00g308530.1.1	Unknown protein	-	-	-	-	-	N	N	N	N	N	N	N	N	0	NA	NA	NA	NA	NA	0	NA	NA	NA	NA	NA	0	NA	NA	NA	NA	NA	0	NA	NA	NA	NA	NA	0	NA	NA	NA	NA	NA	0	NA	NA	NA	NA
Solyc00g309530.1.1	Unknown protein	-	-	-	-	-	N	N	N	N	N	N	N	N	0	NA	NA	NA	NA	NA	0	NA	NA	NA	NA	NA	0	NA	NA	NA	NA	NA	0	NA	NA	NA	NA	NA	0	NA	NA	NA	NA	NA	0	NA	NA	NA	NA
Solyc00g316530.1.1	ATP synthase subunit beta, mitochondrial (AHRD V3.3 *-* A0A2G2V6Z5_CAPBA)	-	-	-	-	-	N	N	N	N	UP	N	N	N	1.72835	0.578087	1.50488	0.384142	0.700873	0.846607	1.32069	0.0902293	1.79282	0.0503282	0.959861	0.998562	2.36402	-0.987871	1.48968	-0.663142	0.50724	0.780701	3.01828	-0.677969	1.51885	-0.446371	0.655329	0.999994	4.92455	1.95153	0.593172	3.29	0.00100189	0.00663047	2.70744	0.793583	0.84345	0.940878	0.346768
Solyc00g320430.1.1	Unknown protein	-	-	-	-	-	N	N	N	N	N	N	N	N	2.88676	0.849332	1.12981	0.751748	0.452203	0.672498	4.44236	1.85277	0.794046	2.33332	0.0196312	0.377677	0.274082	-1.31434	4.03948	-0.325374	0.744898	NA	0.326594	-1.83302	4.03967	-0.453754	0.650006	NA	0.680147	-0.350498	1.71756	-0.204068	0.838301	NA	0.531541	-1.28182	1.82292	-0.703171	0.481949
Solyc00g322630.1.1	Auxin-responsive GH3 family protein (AHRD V3.3 *-* A0A2U1NZC8_ARTAN)	-	-	-	-	-	N	N	N	N	N	N	N	N	0	NA	NA	NA	NA	NA	0	NA	NA	NA	NA	NA	0	NA	NA	NA	NA	NA	0	NA	NA	NA	NA	NA	0	NA	NA	NA	NA	NA	0	NA	NA	NA	NA
Solyc00g500001.1.1	Retrovirus-related Pol polyprotein from transposon TNT 1-94 (AHRD V3.3 *-* A0A2I0VJ33_9ASPA)	-	-	-	-	-	N	N	N	N	N	N	N	N	0	NA	NA	NA	NA	NA	0	NA	NA	NA	NA	NA	0	NA	NA	NA	NA	NA	0	NA	NA	NA	NA	NA	0	NA	NA	NA	NA	NA	0	NA	NA	NA	NA
Solyc00g500002.1.1	Retrovirus-related Pol polyprotein from transposon TNT 1-94 (AHRD V3.3 *-* A0A2I0VBY8_9ASPA)	-	-	-	-	-	N	N	N	N	N	N	N	N	0.0859817	-0.948127	3.18534	-0.297653	0.765968	NA	0.0609913	-0.434616	3.06038	-0.142014	0.887069	NA	0.166895	1.48736	4.08047	0.364507	0.715479	NA	0.341009	1.89307	4.0351	0.469151	0.638961	NA	0	NA	NA	NA	NA	NA	0	NA	NA	NA	NA
Solyc00g500003.1.1	MP domain-containing protein (AHRD V3.3 *-* A0A1Q3D0H5_CEPFO)	-	-	-	-	-	N	N	N	N	N	N	N	N	15.3215	-0.290066	0.537237	-0.539922	0.589251	0.775744	16.8356	0.438242	0.556185	0.787942	0.430731	0.998562	8.83458	-1.14962	0.764583	-1.50359	0.132688	0.383906	14.4336	-0.0479798	0.623379	-0.0769673	0.93865	0.999994	1.29582	0.239929	0.991506	0.241985	0.808792	0.894456	1.7554	1.05563	0.951905	1.10896	0.267446
Solyc00g500004.1.1	Unknown protein	-	-	-	-	-	N	N	N	N	N	N	N	N	0	NA	NA	NA	NA	NA	0	NA	NA	NA	NA	NA	0	NA	NA	NA	NA	NA	0	NA	NA	NA	NA	NA	0	NA	NA	NA	NA	NA	0	NA	NA	NA	NA
Solyc00g500005.1.1	Unknown protein	-	-	-	-	-	N	N	N	N	N	N	N	N	0	NA	NA	NA	NA	NA	0	NA	NA	NA	NA	NA	0	NA	NA	NA	NA	NA	0	NA	NA	NA	NA	NA	0	NA	NA	NA	NA	NA	0	NA	NA	NA	NA
Solyc00g500006.1.1	Unknown protein	-	-	-	-	-	N	N	N	N	N	N	N	N	0	NA	NA	NA	NA	NA	0	NA	NA	NA	NA	NA	0	NA	NA	NA	NA	NA	0	NA	NA	NA	NA	NA	0	NA	NA	NA	NA	NA	0	NA	NA	NA	NA
Solyc00g500007.1.1	Unknown protein	-	-	-	-	-	N	N	N	N	N	N	N	N	0	NA	NA	NA	NA	NA	0	NA	NA	NA	NA	NA	0	NA	NA	NA	NA	NA	0	NA	NA	NA	NA	NA	0	NA	NA	NA	NA	NA	0	NA	NA	NA	NA
Solyc00g500008.1.1	Unknown protein	-	-	-	-	-	N	N	N	N	N	N	N	N	0	NA	NA	NA	NA	NA	0	NA	NA	NA	NA	NA	0	NA	NA	NA	NA	NA	0	NA	NA	NA	NA	NA	0	NA	NA	NA	NA	NA	0	NA	NA	NA	NA
Solyc00g500009.1.1	Unknown protein	-	-	-	-	-	N	N	N	N	N	N	N	N	0	NA	NA	NA	NA	NA	0	NA	NA	NA	NA	NA	0	NA	NA	NA	NA	NA	0	NA	NA	NA	NA	NA	0	NA	NA	NA	NA	NA	0	NA	NA	NA	NA
Solyc00g500010.1.1	Unknown protein	-	-	-	-	-	N	N	N	N	N	N	N	N	0	NA	NA	NA	NA	NA	0	NA	NA	NA	NA	NA	0	NA	NA	NA	NA	NA	0	NA	NA	NA	NA	NA	0	NA	NA	NA	NA	NA	0	NA	NA	NA	NA
Solyc00g500011.1.1	Unknown protein	-	-	-	-	-	N	N	N	N	N	N	N	N	0.404278	-2.21614	3.17408	-0.698201	0.485052	NA	0.520308	-0.195516	2.8517	-0.0685613	0.945339	0.998562	0	NA	NA	NA	NA	NA	0	NA	NA	NA	NA	NA	0.0507328	-0.151603	3.11654	-0.0486446	0.961203	NA	0.0543963	-0.0876803	3.18534	-0.0275262	0.97804
Solyc00g500012.1.1	Unknown protein	-	-	-	-	-	N	N	N	N	N	N	N	N	0.10107	-0.948127	3.18534	-0.297653	0.765968	NA	0.0713965	-0.434616	3.06038	-0.142014	0.887069	NA	0	NA	NA	NA	NA	NA	0	NA	NA	NA	NA	NA	0.0507328	-0.151603	3.11654	-0.0486446	0.961203	NA	0.0543963	-0.0876803	3.18534	-0.0275262	0.97804
Solyc00g500013.1.1	Unknown protein	-	-	-	-	-	N	N	N	N	N	N	N	N	0	NA	NA	NA	NA	NA	0	NA	NA	NA	NA	NA	0	NA	NA	NA	NA	NA	0	NA	NA	NA	NA	NA	0	NA	NA	NA	NA	NA	0	NA	NA	NA	NA
Solyc00g500014.1.1	Unknown protein	-	-	-	-	-	N	N	N	N	N	N	N	N	0.56331	-1.93171	2.96339	-0.651858	0.514493	NA	0.356983	-1.99835	3.03683	-0.658038	0.510514	NA	0	NA	NA	NA	NA	NA	0	NA	NA	NA	NA	NA	0	NA	NA	NA	NA	NA	0	NA	NA	NA	NA
Solyc00g500015.1.1	Unknown protein	-	-	-	-	-	N	N	N	N	N	N	N	N	0.10107	-0.948127	3.18534	-0.297653	0.765968	NA	0.130077	-0.0739458	3.06038	-0.0241623	0.980723	NA	0	NA	NA	NA	NA	NA	0	NA	NA	NA	NA	NA	0.0895337	-0.151603	3.11654	-0.0486446	0.961203	NA	0.0951667	-0.0876803	3.18534	-0.0275262	0.97804
Solyc00g500016.1.1	Unknown protein	-	-	-	-	-	N	N	N	N	N	N	N	N	0	NA	NA	NA	NA	NA	0	NA	NA	NA	NA	NA	0	NA	NA	NA	NA	NA	0	NA	NA	NA	NA	NA	0	NA	NA	NA	NA	NA	0	NA	NA	NA	NA
Solyc00g500017.1.1	Unknown protein	-	-	-	-	-	N	N	N	N	N	N	N	N	0	NA	NA	NA	NA	NA	0	NA	NA	NA	NA	NA	0	NA	NA	NA	NA	NA	0	NA	NA	NA	NA	NA	0	NA	NA	NA	NA	NA	0	NA	NA	NA	NA
Solyc00g500018.1.1	Unknown protein	-	-	-	-	-	N	N	N	N	N	N	N	N	0	NA	NA	NA	NA	NA	0	NA	NA	NA	NA	NA	0	NA	NA	NA	NA	NA	0	NA	NA	NA	NA	NA	0	NA	NA	NA	NA	NA	0	NA	NA	NA	NA
Solyc00g500019.1.1	Photosystem I assembly protein Ycf4 (AHRD V3.3 *** K4EQH2_DATST)	-	-	-	-	-	N	N	N	N	N	N	N	N	0	NA	NA	NA	NA	NA	0	NA	NA	NA	NA	NA	0	NA	NA	NA	NA	NA	0	NA	NA	NA	NA	NA	0	NA	NA	NA	NA	NA	0	NA	NA	NA	NA
Solyc00g500020.1.1	Cytochrome f (AHRD V3.3 *** A0A2G3ALJ3_CAPAN)	K02634	petA; apocytochrome f	sly00195 (Photosynthesis)	-	-	N	N	N	N	N	N	N	N	0	NA	NA	NA	NA	NA	0	NA	NA	NA	NA	NA	0	NA	NA	NA	NA	NA	0	NA	NA	NA	NA	NA	0	NA	NA	NA	NA	NA	0	NA	NA	NA	NA
Solyc00g500021.1.1	Cytochrome b559 subunit alpha (AHRD V3.3 *** S8D1L1_9LAMI)	K02707	psbE; photosystem II cytochrome b559 subunit alpha	sly00195 (Photosynthesis)	-	-	N	N	N	N	N	N	N	N	0	NA	NA	NA	NA	NA	0	NA	NA	NA	NA	NA	0	NA	NA	NA	NA	NA	0	NA	NA	NA	NA	NA	0	NA	NA	NA	NA	NA	0	NA	NA	NA	NA
Solyc00g500022.1.1	30S ribosomal protein S18, chloroplastic (AHRD V3.3 *** A0A1U8QD82_CAPAN)	K02963	RP-S18; small subunit ribosomal protein S18	sly03010 (Ribosome)	-	-	N	N	N	N	N	N	N	N	31.7409	0.0589076	0.491703	0.119803	0.904639	0.955539	42.4618	1.08247	0.505678	2.14063	0.0323039	0.512624	9.30682	0.916013	0.723289	1.26646	0.20535	0.491797	17.7097	1.85691	0.812326	2.28592	0.0222591	0.628254	4.82561	-1.05078	0.661048	-1.58957	0.111932	0.245648	6.06657	-0.0671032	0.68714	-0.0976559	0.922206
Solyc00g500023.1.1	ATP-dependent Clp protease proteolytic subunit (AHRD V3.3 *** CLPP_SOLTU)	K01358	-	-	-	-	N	N	N	N	N	N	N	N	27.0189	0.658138	0.646894	1.01738	0.308972	0.538951	37.208	1.51805	0.547037	2.77504	0.00551945	0.169382	8.36069	0.328744	0.721906	0.455384	0.648833	0.861092	16.4888	1.43247	0.843059	1.69913	0.0892948	0.999994	23.5046	-0.755584	0.424794	-1.77871	0.075288	0.185911	23.3354	-0.818842	0.365404	-2.24092	0.0250314
Solyc00g500024.1.1	Photosystem II CP47 reaction center protein (AHRD V3.3 *** A0A1U8QCF6_CAPAN)	K02704	psbB; photosystem II CP47 chlorophyll apoprotein	sly00195 (Photosynthesis)	-	-	N	N	N	N	N	N	N	N	0	NA	NA	NA	NA	NA	0	NA	NA	NA	NA	NA	0	NA	NA	NA	NA	NA	0	NA	NA	NA	NA	NA	0	NA	NA	NA	NA	NA	0	NA	NA	NA	NA
Solyc00g500025.1.1	Unknown protein	K02709	psbH; photosystem II PsbH protein	sly00195 (Photosynthesis)	-	-	N	N	N	N	N	N	N	N	0.901236	-0.237113	2.08468	-0.113741	0.909443	0.957891	1.5132	1.40357	1.54219	0.91011	0.362764	0.998562	0.296649	0.525588	4.08047	0.128806	0.897511	NA	1.19489	2.5156	2.60643	0.965152	0.334469	NA	0.216881	-0.0313856	2.53332	-0.0123891	0.990115	NA	0.147129	-0.44835	3.18534	-0.140754	0.888064
Solyc00g500026.1.1	Photosystem II reaction center protein H (AHRD V3.3 *** I6N985_DATST)	K02709	psbH; photosystem II PsbH protein	sly00195 (Photosynthesis)	-	-	N	N	N	N	N	N	N	N	0	NA	NA	NA	NA	NA	0	NA	NA	NA	NA	NA	0	NA	NA	NA	NA	NA	0	NA	NA	NA	NA	NA	0	NA	NA	NA	NA	NA	0	NA	NA	NA	NA
Solyc00g500027.1.1	Cytochrome b6 (AHRD V3.3 *** A0A125RTD6_9ASTR)	K02635	petB; cytochrome b6	sly00195 (Photosynthesis)	-	-	N	N	N	N	N	N	N	N	20.8893	0.247063	1.02027	0.242153	0.808661	0.907542	29.0425	1.27781	0.824734	1.54936	0.121294	0.890328	1.21557	0.245773	2.06664	0.118924	0.905336	NA	9.37893	3.67096	1.70237	2.15638	0.0310543	0.745266	1.99558	1.4754	2.9734	0.496201	NA	NA	2.38748	2.02024	1.46601	1.37805	0.168188
Solyc00g500028.1.1	Cytochrome b6-f complex subunit 4 (AHRD V3.3 *** A0A2G2XBM1_CAPBA)	-	-	-	-	-	N	N	N	N	N	N	N	N	0.10107	-0.948127	3.18534	-0.297653	0.765968	NA	0.561167	1.98928	1.72123	1.15573	0.247792	0.998562	0	NA	NA	NA	NA	NA	0.170343	0.966587	4.08047	0.236881	0.812749	NA	0.103183	0.689959	3.11654	0.221386	0.824792	NA	0.119682	0.850058	3.18534	0.266866	0.789572
Solyc00g500029.1.1	30S ribosomal protein S2, chloroplastic (AHRD V3.3 *** I6N946_DATST)	-	-	-	-	-	N	N	N	N	N	N	N	N	0	NA	NA	NA	NA	NA	0	NA	NA	NA	NA	NA	0	NA	NA	NA	NA	NA	0	NA	NA	NA	NA	NA	0	NA	NA	NA	NA	NA	0	NA	NA	NA	NA
Solyc00g500030.1.1	30S ribosomal protein S11, chloroplastic (AHRD V3.3 *** G9FCH9_9LAMI)	K02948	RP-S11; small subunit ribosomal protein S11	sly03010 (Ribosome)	-	-	N	N	N	N	N	N	N	N	0	NA	NA	NA	NA	NA	0	NA	NA	NA	NA	NA	0	NA	NA	NA	NA	NA	0	NA	NA	NA	NA	NA	0	NA	NA	NA	NA	NA	0	NA	NA	NA	NA
Solyc00g500031.1.1	50S ribosomal protein L14, chloroplastic (AHRD V3.3 *** I6N992_DATST)	K02874	RP-L14; large subunit ribosomal protein L14	sly03010 (Ribosome)	-	-	N	N	N	N	N	N	N	N	0	NA	NA	NA	NA	NA	0	NA	NA	NA	NA	NA	0	NA	NA	NA	NA	NA	0	NA	NA	NA	NA	NA	0	NA	NA	NA	NA	NA	0	NA	NA	NA	NA
Solyc00g500032.1.1	50S ribosomal protein L16, chloroplastic (AHRD V3.3 *-* A0A2G3BL23_CAPCH)	K02878	RP-L16; large subunit ribosomal protein L16	sly03010 (Ribosome)	-	-	N	N	N	N	N	N	N	N	0	NA	NA	NA	NA	NA	0	NA	NA	NA	NA	NA	0	NA	NA	NA	NA	NA	0	NA	NA	NA	NA	NA	0	NA	NA	NA	NA	NA	0	NA	NA	NA	NA
Solyc00g500033.1.1	Ribosomal protein L2, plastid (AHRD V3.3 *-* A0A2U1PJW3_ARTAN)	-	-	-	-	-	N	N	N	N	N	N	N	N	0	NA	NA	NA	NA	NA	0	NA	NA	NA	NA	NA	0	NA	NA	NA	NA	NA	0	NA	NA	NA	NA	NA	0	NA	NA	NA	NA	NA	0	NA	NA	NA	NA
Solyc00g500034.1.1	30S ribosomal protein S3, chloroplastic (AHRD V3.3 *** I6N994_DATST)	K02982	RP-S3; small subunit ribosomal protein S3	sly03010 (Ribosome)	-	-	N	N	N	N	DOWN	N	N	N	20.105	0.391134	0.697191	0.561014	0.574788	0.765436	26.8555	1.28357	0.600047	2.13912	0.0324262	0.51349	4.23549	0.205032	1.11088	0.184568	0.853568	0.950511	8.66424	1.41981	1.35121	1.05077	0.293364	0.999994	15.413	-2.47204	0.790924	-3.12551	0.00177496	0.0104051	19.7356	-0.739206	0.715735	-1.03279	0.301701
Solyc00g500035.1.1	50S ribosomal protein L2 (AHRD V3.3 *** H6T990_9CARY)	-	-	-	-	-	N	N	N	N	N	N	N	N	0	NA	NA	NA	NA	NA	0	NA	NA	NA	NA	NA	0	NA	NA	NA	NA	NA	0	NA	NA	NA	NA	NA	0	NA	NA	NA	NA	NA	0	NA	NA	NA	NA
Solyc00g500036.1.1	Ycf15 (AHRD V3.3 *-* A0A346JLD3_9ASTE)	-	-	-	-	-	N	N	N	N	N	N	N	N	0	NA	NA	NA	NA	NA	0	NA	NA	NA	NA	NA	0	NA	NA	NA	NA	NA	0	NA	NA	NA	NA	NA	0	NA	NA	NA	NA	NA	0	NA	NA	NA	NA
Solyc00g500037.1.1	Protein Ycf2 (AHRD V3.3 *** A0A1Z1GA65_LITCN)	-	-	-	-	-	N	N	N	N	N	N	N	N	0	NA	NA	NA	NA	NA	0	NA	NA	NA	NA	NA	0	NA	NA	NA	NA	NA	0	NA	NA	NA	NA	NA	0	NA	NA	NA	NA	NA	0	NA	NA	NA	NA
Solyc00g500038.1.1	Ycf15 protein (AHRD V3.3 *-* J7H9P3_CAPAN)	-	-	-	-	-	N	N	N	N	N	N	N	N	0	NA	NA	NA	NA	NA	0	NA	NA	NA	NA	NA	0	NA	NA	NA	NA	NA	0	NA	NA	NA	NA	NA	0	NA	NA	NA	NA	NA	0	NA	NA	NA	NA
Solyc00g500039.1.1	Ycf15 (AHRD V3.3 *-* A0A346JLD3_9ASTE)	-	-	-	-	-	N	N	N	N	N	N	N	N	0	NA	NA	NA	NA	NA	0	NA	NA	NA	NA	NA	0	NA	NA	NA	NA	NA	0	NA	NA	NA	NA	NA	0	NA	NA	NA	NA	NA	0	NA	NA	NA	NA
Solyc00g500040.1.1	Protein TIC 214 (AHRD V3.3 *-* K4EQH9_DATST)	-	-	-	-	-	N	N	N	N	N	N	N	N	0	NA	NA	NA	NA	NA	0	NA	NA	NA	NA	NA	0	NA	NA	NA	NA	NA	0	NA	NA	NA	NA	NA	0	NA	NA	NA	NA	NA	0	NA	NA	NA	NA
Solyc00g500041.1.1	NAD(P)H-quinone oxidoreductase subunit 1, chloroplastic (AHRD V3.3 *** A0A2G2XBN0_CAPBA)	K05572	ndhA; NAD(P)H-quinone oxidoreductase subunit 1 [EC:7.1.1.2]	sly00190 (Oxidative phosphorylation)	-	-	N	N	N	N	N	N	N	N	0	NA	NA	NA	NA	NA	0.136818	0.647393	3.06038	0.21154	0.832466	NA	0	NA	NA	NA	NA	NA	0	NA	NA	NA	NA	NA	0.0895337	-0.151603	3.11654	-0.0486446	0.961203	NA	0.0951667	-0.0876803	3.18534	-0.0275262	0.97804
Solyc00g500042.1.1	Protein TIC 214 (AHRD V3.3 *** TI214_SOLTU)	-	-	-	-	-	N	N	N	N	N	N	N	N	6.49319	0.861643	0.787533	1.0941	0.273909	0.500099	7.12562	1.19855	0.686229	1.74657	0.0807123	0.779389	3.06426	1.05215	1.4228	0.739494	0.459607	0.744359	3.01354	0.684463	1.2212	0.560483	0.57515	0.999994	9.80951	-2.18788	0.922279	-2.37226	0.0176797	0.0639754	11.4035	-1.13588	0.779817	-1.45659	0.145229
Solyc00g500043.1.1	Protein TIC 214 (AHRD V3.3 *-* TI214_SOLTU)	-	-	-	-	-	N	N	N	N	N	N	N	N	0	NA	NA	NA	NA	NA	0	NA	NA	NA	NA	NA	0	NA	NA	NA	NA	NA	0	NA	NA	NA	NA	NA	0	NA	NA	NA	NA	NA	0	NA	NA	NA	NA
Solyc00g500044.1.1	30S ribosomal protein S2, chloroplastic (AHRD V3.3 *** I6N946_DATST)	-	-	-	-	-	N	N	N	N	N	N	N	N	0	NA	NA	NA	NA	NA	0	NA	NA	NA	NA	NA	0	NA	NA	NA	NA	NA	0	NA	NA	NA	NA	NA	0	NA	NA	NA	NA	NA	0	NA	NA	NA	NA
Solyc00g500045.1.1	Ycf15 protein (AHRD V3.3 *-* J7H9P3_CAPAN)	-	-	-	-	-	N	N	N	N	N	N	N	N	0	NA	NA	NA	NA	NA	0	NA	NA	NA	NA	NA	0	NA	NA	NA	NA	NA	0	NA	NA	NA	NA	NA	0	NA	NA	NA	NA	NA	0	NA	NA	NA	NA
Solyc00g500046.1.1	Protein Ycf2 (AHRD V3.3 *** A0A1Z1GA65_LITCN)	-	-	-	-	-	N	N	N	N	N	N	N	N	0	NA	NA	NA	NA	NA	0	NA	NA	NA	NA	NA	0	NA	NA	NA	NA	NA	0	NA	NA	NA	NA	NA	0	NA	NA	NA	NA	NA	0	NA	NA	NA	NA
Solyc00g500047.1.1	50S ribosomal protein L2, chloroplastic (AHRD V3.3 *** A0A1C8V6E3_9ROSI)	K02886	RP-L2; large subunit ribosomal protein L2	sly03010 (Ribosome)	-	-	N	N	N	N	N	N	N	N	0	NA	NA	NA	NA	NA	0	NA	NA	NA	NA	NA	0	NA	NA	NA	NA	NA	0	NA	NA	NA	NA	NA	0	NA	NA	NA	NA	NA	0	NA	NA	NA	NA
Solyc00g500048.1.1	Maturase K (AHRD V3.3 *** A0A2G3DGH8_CAPCH)	K20000	-	-	-	-	N	N	N	N	N	N	N	N	0	NA	NA	NA	NA	NA	0	NA	NA	NA	NA	NA	0	NA	NA	NA	NA	NA	0	NA	NA	NA	NA	NA	0	NA	NA	NA	NA	NA	0	NA	NA	NA	NA
Solyc00g500049.1.1	Photosystem II reaction center protein K (AHRD V3.3 *** A0A1U8QD48_CAPAN)	K02712	psbK; photosystem II PsbK protein	sly00195 (Photosynthesis)	-	-	N	N	N	N	N	N	N	N	0	NA	NA	NA	NA	NA	0	NA	NA	NA	NA	NA	0	NA	NA	NA	NA	NA	0	NA	NA	NA	NA	NA	0	NA	NA	NA	NA	NA	0	NA	NA	NA	NA
Solyc00g500050.1.1	ATP synthase subunit alpha, chloroplastic (AHRD V3.3 *** I6N942_DATST)	K02111	ATPF1A; F-type H+/Na+-transporting ATPase subunit alpha [EC:7.1.2.2 7.2.2.1]	sly00190 (Oxidative phosphorylation), sly00195 (Photosynthesis)	-	-	N	N	N	N	N	N	N	N	0	NA	NA	NA	NA	NA	0	NA	NA	NA	NA	NA	0	NA	NA	NA	NA	NA	0	NA	NA	NA	NA	NA	0	NA	NA	NA	NA	NA	0	NA	NA	NA	NA
Solyc00g500051.1.1	30S ribosomal protein S2, chloroplastic (AHRD V3.3 *** I6N946_DATST)	-	-	-	-	-	N	N	N	N	N	N	N	N	0	NA	NA	NA	NA	NA	0	NA	NA	NA	NA	NA	0	NA	NA	NA	NA	NA	0	NA	NA	NA	NA	NA	0	NA	NA	NA	NA	NA	0	NA	NA	NA	NA
Solyc00g500052.1.1	DNA-directed RNA polymerase subunit beta'' (AHRD V3.3 *-* A0A1U8QCC7_CAPAN)	-	-	-	-	-	N	N	N	N	N	N	N	N	0	NA	NA	NA	NA	NA	0	NA	NA	NA	NA	NA	0	NA	NA	NA	NA	NA	0	NA	NA	NA	NA	NA	0	NA	NA	NA	NA	NA	0	NA	NA	NA	NA
Solyc00g500053.1.1	DNA-directed RNA polymerase subunit beta (AHRD V3.3 *-* I6N949_DATST)	K03043	rpoB; DNA-directed RNA polymerase subunit beta [EC:2.7.7.6]	sly03020 (RNA polymerase)	-	-	N	N	N	N	N	N	UP	UP	7.33976	0.646684	0.951216	0.679849	0.4966	0.708538	9.11796	1.30719	0.817254	1.59949	0.109711	0.865555	1.25096	1.00885	2.10223	0.479894	0.631303	NA	2.8898	2.22143	1.57672	1.4089	0.158865	0.999994	0.517323	0.378443	1.93783	0.195293	0.845164	NA	1.18881	2.33282	1.43583	1.62472	0.104223
Solyc00g500054.1.1	Photosystem II CP43 reaction center protein (AHRD V3.3 *** A0A078EKT7_BRANA)	K02705	psbC; photosystem II CP43 chlorophyll apoprotein	sly00195 (Photosynthesis)	-	-	N	N	N	N	N	N	N	N	0	NA	NA	NA	NA	NA	0	NA	NA	NA	NA	NA	0	NA	NA	NA	NA	NA	0	NA	NA	NA	NA	NA	0	NA	NA	NA	NA	NA	0	NA	NA	NA	NA
Solyc00g500055.1.1	30S ribosomal protein S14, chloroplastic (AHRD V3.3 *-* A0A2G2X601_CAPBA)	K02954	RP-S14; small subunit ribosomal protein S14	sly03010 (Ribosome)	-	-	N	N	N	N	N	N	N	N	0	NA	NA	NA	NA	NA	0	NA	NA	NA	NA	NA	0	NA	NA	NA	NA	NA	0	NA	NA	NA	NA	NA	0	NA	NA	NA	NA	NA	0	NA	NA	NA	NA
Solyc00g500056.1.1	DNA-directed RNA polymerase subunit alpha (AHRD V3.3 *-* A0A1U8QD90_CAPAN)	K02690	psaB; photosystem I P700 chlorophyll a apoprotein A2	sly00195 (Photosynthesis)	-	-	N	N	N	N	N	N	N	N	0	NA	NA	NA	NA	NA	0	NA	NA	NA	NA	NA	0	NA	NA	NA	NA	NA	0	NA	NA	NA	NA	NA	0	NA	NA	NA	NA	NA	0	NA	NA	NA	NA
Solyc00g500057.1.1	Photosystem I P700 chlorophyll a apoprotein A1 (AHRD V3.3 *** K4EPK3_DATST)	K02689	psaA; photosystem I P700 chlorophyll a apoprotein A1	sly00195 (Photosynthesis)	-	-	N	N	N	N	N	N	N	N	0	NA	NA	NA	NA	NA	0	NA	NA	NA	NA	NA	0	NA	NA	NA	NA	NA	0	NA	NA	NA	NA	NA	0	NA	NA	NA	NA	NA	0	NA	NA	NA	NA
Solyc00g500058.1.1	Photosystem I assembly protein Ycf3 (AHRD V3.3 *** A0A140F954_9LAMI)	-	-	-	-	-	N	N	N	N	N	N	N	N	0	NA	NA	NA	NA	NA	0	NA	NA	NA	NA	NA	0	NA	NA	NA	NA	NA	0	NA	NA	NA	NA	NA	0	NA	NA	NA	NA	NA	0	NA	NA	NA	NA
Solyc00g500059.1.1	Photosystem I assembly protein Ycf3 (AHRD V3.3 *-* A0A1S5SJS5_ORYVI)	-	-	-	-	-	N	N	N	N	N	N	N	N	0	NA	NA	NA	NA	NA	0	NA	NA	NA	NA	NA	0	NA	NA	NA	NA	NA	0	NA	NA	NA	NA	NA	0	NA	NA	NA	NA	NA	0	NA	NA	NA	NA
Solyc00g500060.1.1	30S ribosomal protein S4, chloroplastic (AHRD V3.3 *** I6N958_DATST)	K02986	RP-S4; small subunit ribosomal protein S4	sly03010 (Ribosome)	-	-	N	N	N	N	N	N	N	N	0.838412	-0.129771	2.05929	-0.0630172	0.949753	NA	0.653386	-0.552443	1.59117	-0.347193	0.728446	0.998562	0	NA	NA	NA	NA	NA	0.170504	0.966587	4.08047	0.236881	0.812749	NA	0.0706658	-0.151603	3.11654	-0.0486446	0.961203	NA	0.073876	-0.0876803	3.18534	-0.0275262	0.97804
Solyc00g500061.1.1	Photosystem I assembly protein Ycf4 (AHRD V3.3 *** K4EQH2_DATST)	K05581	ndhJ; NAD(P)H-quinone oxidoreductase subunit J [EC:7.1.1.2]	sly00190 (Oxidative phosphorylation)	-	-	N	N	N	N	N	N	N	N	3.74698	-0.156867	0.898838	-0.174522	0.861456	0.934669	5.06256	0.975254	0.876384	1.11282	0.265787	0.998562	0.296649	0.525588	4.08047	0.128806	0.897511	NA	3.5685	4.24898	1.86945	2.27285	0.0230353	0.634469	0.481128	-0.355169	1.72277	-0.206161	0.836665	NA	0.374113	-0.729444	2.14586	-0.339931	0.733908
Solyc00g500062.1.1	NAD(P)H-quinone oxidoreductase subunit K, chloroplastic (AHRD V3.3 *** A0A1U8QCE3_CAPAN)	K05582	ndhK; NAD(P)H-quinone oxidoreductase subunit K [EC:7.1.1.2]	sly00190 (Oxidative phosphorylation)	-	-	N	N	N	N	N	N	N	N	7.56118	0.281808	0.951827	0.296071	0.767176	0.885755	11.2317	1.42818	0.780428	1.82999	0.067251	0.722374	3.75308	-0.0971175	1.2548	-0.0773969	0.938308	0.979427	8.45153	1.38411	1.20241	1.15112	0.249684	0.999994	2.62984	0.175945	0.758261	0.232038	0.816509	0.898834	3.06759	0.603742	0.895037	0.674545	0.499965
Solyc00g500063.1.1	Ribulose bisphosphate carboxylase large chain (AHRD V3.3 *** A0A2G2Z7Q2_CAPAN)	K02112	ATPF1B; F-type H+/Na+-transporting ATPase subunit beta [EC:7.1.2.2 7.2.2.1]	sly00190 (Oxidative phosphorylation), sly00195 (Photosynthesis)	-	-	N	N	N	UP	DOWN	DOWN	N	N	838.631	0.573246	0.847695	0.67624	0.498888	0.709755	1306.42	1.70095	0.69775	2.43776	0.0147786	0.321594	83.4412	0.760763	0.509823	1.49221	0.135644	0.388862	415.245	3.35489	0.93404	3.59181	0.00032839	0.0427897	481.465	-1.32063	0.35574	-3.71235	0.000205346	0.00184962	504.606	-1.14375	0.348434	-3.28254	0.00102878
Solyc00g500064.1.1	Ycf15 (AHRD V3.3 *-* A0A346JLD3_9ASTE)	K02112	ATPF1B; F-type H+/Na+-transporting ATPase subunit beta [EC:7.1.2.2 7.2.2.1]	sly00190 (Oxidative phosphorylation), sly00195 (Photosynthesis)	-	-	N	N	N	N	N	N	N	N	0	NA	NA	NA	NA	NA	0	NA	NA	NA	NA	NA	0	NA	NA	NA	NA	NA	0	NA	NA	NA	NA	NA	0	NA	NA	NA	NA	NA	0	NA	NA	NA	NA
Solyc00g500065.1.1	Acetyl-coenzyme A carboxylase carboxyl transferase subunit beta, chloroplastic (AHRD V3.3 *** ACCD_SOLLC)	K01963	accD; acetyl-CoA carboxylase carboxyl transferase subunit beta [EC:6.4.1.2 2.1.3.15]	sly00620 (Pyruvate metabolism), sly00640 (Propanoate metabolism), sly00061 (Fatty acid biosynthesis)	-	-	N	N	N	N	N	N	UP	UP	13.03	0.220203	0.859815	0.256105	0.79787	0.902134	17.6891	1.21624	0.698572	1.74104	0.0816772	0.781379	2.47545	1.31253	1.55029	0.846635	0.397199	0.694621	7.45866	3.00273	1.28145	2.34324	0.0191171	0.576822	2.30172	0.620311	1.21232	0.511673	0.60888	0.761547	4.76845	2.36902	1.07727	2.19909	0.0278713
Solyc00g500066.1.1	Photosystem I assembly protein Ycf4 (AHRD V3.3 *** K4EQH2_DATST)	-	-	-	-	-	N	N	N	N	N	N	N	N	0.284515	-1.66947	2.80356	-0.595483	0.551521	NA	0.509397	0.707491	1.62533	0.43529	0.663352	0.998562	0	NA	NA	NA	NA	NA	0	NA	NA	NA	NA	NA	0	NA	NA	NA	NA	NA	0.052765	0.850058	3.18534	0.266866	0.789572
Solyc00g500067.1.1	NAD(P)H-quinone oxidoreductase subunit K, chloroplastic (AHRD V3.3 *** A0A1U8QCE3_CAPAN)	K02634	petA; apocytochrome f	sly00195 (Photosynthesis)	-	-	N	N	N	N	N	N	N	N	0	NA	NA	NA	NA	NA	0	NA	NA	NA	NA	NA	0	NA	NA	NA	NA	NA	0	NA	NA	NA	NA	NA	0	NA	NA	NA	NA	NA	0	NA	NA	NA	NA
Solyc00g500068.1.1	Cytochrome b559 subunit alpha (AHRD V3.3 *** S8D1L1_9LAMI)	K02707	psbE; photosystem II cytochrome b559 subunit alpha	sly00195 (Photosynthesis)	-	-	N	N	N	N	N	N	N	N	0	NA	NA	NA	NA	NA	0	NA	NA	NA	NA	NA	0	NA	NA	NA	NA	NA	0	NA	NA	NA	NA	NA	0	NA	NA	NA	NA	NA	0	NA	NA	NA	NA
Solyc00g500069.1.1	30S ribosomal protein S12, chloroplastic (AHRD V3.3 *** A0A2S1JZH6_9APIA)	K02950	RP-S12; small subunit ribosomal protein S12	sly03010 (Ribosome)	-	-	N	N	N	N	N	N	N	N	0.731296	1.40192	1.99474	0.702809	0.482175	NA	0.75339	1.48604	1.40783	1.05555	0.291175	0.998562	0	NA	NA	NA	NA	NA	0.170504	0.966587	4.08047	0.236881	0.812749	NA	0.667819	-0.28166	1.3822	-0.203777	0.838528	NA	0.613512	-0.20131	1.53626	-0.131039	0.895745
Solyc00g500070.1.1	ATP-dependent Clp protease proteolytic subunit (AHRD V3.3 *** CLPP_SOLTU)	-	-	-	-	-	N	N	N	N	N	N	N	N	0	NA	NA	NA	NA	NA	0	NA	NA	NA	NA	NA	0	NA	NA	NA	NA	NA	0	NA	NA	NA	NA	NA	0.0919777	-0.151603	3.11654	-0.0486446	0.961203	NA	0.0983343	-0.0876803	3.18534	-0.0275262	0.97804
Solyc00g500071.1.1	Photosystem II CP43 reaction center protein (AHRD V3.3 *** A0A078EKT7_BRANA)	K02704	psbB; photosystem II CP47 chlorophyll apoprotein	sly00195 (Photosynthesis)	-	-	N	N	N	N	N	N	N	N	0	NA	NA	NA	NA	NA	0	NA	NA	NA	NA	NA	0	NA	NA	NA	NA	NA	0	NA	NA	NA	NA	NA	0	NA	NA	NA	NA	NA	0	NA	NA	NA	NA
Solyc00g500072.1.1	Ycf15 (AHRD V3.3 *-* A0A346JLD3_9ASTE)	K02709	psbH; photosystem II PsbH protein	sly00195 (Photosynthesis)	-	-	N	N	N	N	N	N	N	N	0	NA	NA	NA	NA	NA	0	NA	NA	NA	NA	NA	0	NA	NA	NA	NA	NA	0	NA	NA	NA	NA	NA	0	NA	NA	NA	NA	NA	0	NA	NA	NA	NA
Solyc00g500073.1.1	Cytochrome b559 subunit alpha (AHRD V3.3 *** S8D1L1_9LAMI)	-	-	-	-	-	N	N	N	N	N	N	N	N	0	NA	NA	NA	NA	NA	0	NA	NA	NA	NA	NA	0	NA	NA	NA	NA	NA	0	NA	NA	NA	NA	NA	0	NA	NA	NA	NA	NA	0	NA	NA	NA	NA
Solyc00g500074.1.1	DNA-directed RNA polymerase subunit alpha (AHRD V3.3 *-* A0A1U8QD90_CAPAN)	-	-	-	-	-	N	N	N	N	N	N	N	N	0	NA	NA	NA	NA	NA	0	NA	NA	NA	NA	NA	0	NA	NA	NA	NA	NA	0	NA	NA	NA	NA	NA	0	NA	NA	NA	NA	NA	0	NA	NA	NA	NA
Solyc00g500075.1.1	30S ribosomal protein S11, chloroplastic (AHRD V3.3 *** G9FCH9_9LAMI)	K02948	RP-S11; small subunit ribosomal protein S11	sly03010 (Ribosome)	-	-	N	N	N	N	N	N	N	N	0	NA	NA	NA	NA	NA	0	NA	NA	NA	NA	NA	0	NA	NA	NA	NA	NA	0	NA	NA	NA	NA	NA	0	NA	NA	NA	NA	NA	0	NA	NA	NA	NA
Solyc00g500076.1.1	50S ribosomal protein L14, chloroplastic (AHRD V3.3 *** I6N992_DATST)	K02874	RP-L14; large subunit ribosomal protein L14	sly03010 (Ribosome)	-	-	N	N	N	N	N	N	N	N	0	NA	NA	NA	NA	NA	0	NA	NA	NA	NA	NA	0	NA	NA	NA	NA	NA	0	NA	NA	NA	NA	NA	0	NA	NA	NA	NA	NA	0	NA	NA	NA	NA
Solyc00g500077.1.1	50S ribosomal protein L16, chloroplastic (AHRD V3.3 *-* A0A2G3BL23_CAPCH)	K02878	RP-L16; large subunit ribosomal protein L16	sly03010 (Ribosome)	-	-	N	N	N	N	N	N	N	N	0	NA	NA	NA	NA	NA	0	NA	NA	NA	NA	NA	0	NA	NA	NA	NA	NA	0	NA	NA	NA	NA	NA	0	NA	NA	NA	NA	NA	0	NA	NA	NA	NA
Solyc00g500078.1.1	Ribosomal protein L2, plastid (AHRD V3.3 *-* A0A2U1PJW3_ARTAN)	-	-	-	-	-	N	N	N	N	N	N	N	N	0	NA	NA	NA	NA	NA	0	NA	NA	NA	NA	NA	0	NA	NA	NA	NA	NA	0	NA	NA	NA	NA	NA	0	NA	NA	NA	NA	NA	0	NA	NA	NA	NA
Solyc00g500079.1.1	50S ribosomal protein L2 (AHRD V3.3 *** H6T990_9CARY)	-	-	-	-	-	N	N	N	N	N	N	N	N	0	NA	NA	NA	NA	NA	0	NA	NA	NA	NA	NA	0	NA	NA	NA	NA	NA	0	NA	NA	NA	NA	NA	0	NA	NA	NA	NA	NA	0	NA	NA	NA	NA
Solyc00g500080.1.1	Photosystem I assembly protein Ycf4 (AHRD V3.3 *** K4EQH2_DATST)	-	-	-	-	-	N	N	N	N	N	N	N	N	0	NA	NA	NA	NA	NA	0	NA	NA	NA	NA	NA	0	NA	NA	NA	NA	NA	0	NA	NA	NA	NA	NA	0	NA	NA	NA	NA	NA	0	NA	NA	NA	NA
Solyc00g500081.1.1	Protein Ycf2 (AHRD V3.3 *** A0A1Z1GA65_LITCN)	-	-	-	-	-	N	N	N	N	N	N	N	N	0	NA	NA	NA	NA	NA	0	NA	NA	NA	NA	NA	0	NA	NA	NA	NA	NA	0	NA	NA	NA	NA	NA	0	NA	NA	NA	NA	NA	0	NA	NA	NA	NA
Solyc00g500082.1.1	30S ribosomal protein S11, chloroplastic (AHRD V3.3 *** G9FCH9_9LAMI)	-	-	-	-	-	N	N	N	N	N	N	N	N	0	NA	NA	NA	NA	NA	0	NA	NA	NA	NA	NA	0	NA	NA	NA	NA	NA	0	NA	NA	NA	NA	NA	0	NA	NA	NA	NA	NA	0	NA	NA	NA	NA
Solyc00g500083.1.1	Ycf15 (AHRD V3.3 *-* A0A346JLD3_9ASTE)	-	-	-	-	-	N	N	N	N	N	N	N	N	0	NA	NA	NA	NA	NA	0	NA	NA	NA	NA	NA	0	NA	NA	NA	NA	NA	0	NA	NA	NA	NA	NA	0	NA	NA	NA	NA	NA	0	NA	NA	NA	NA
Solyc00g500084.1.1	Protein TIC 214 (AHRD V3.3 *** K4EQH9_DATST)	-	-	-	-	-	N	N	N	N	N	N	N	N	0.0533788	-0.0103882	3.18534	-0.00326124	0.997398	NA	0.049901	0.286723	3.06038	0.0936886	0.925357	NA	0.145115	-0.436192	4.08047	-0.106898	0.91487	NA	0.172668	-0.956967	4.08047	-0.234523	0.814579	NA	0	NA	NA	NA	NA	NA	0	NA	NA	NA	NA
Solyc00g500085.1.1	Cytochrome c biogenesis protein CcsA (AHRD V3.3 *** A0A1U8QCK2_CAPAN)	-	-	-	-	-	N	N	N	N	N	N	N	N	4.40712	0.928928	1.03084	0.901135	0.367517	0.598437	4.60933	1.16615	0.795643	1.46567	0.142737	0.920284	0.62402	0.357509	3.5168	0.101657	0.919029	NA	2.37795	2.5786	2.02199	1.27528	0.20221	0.999994	0.228906	0.873557	3.04942	0.286467	0.774521	NA	0.128027	0.489388	3.18534	0.153638	0.877895
Solyc00g500086.1.1	Photosystem I assembly protein Ycf3 (AHRD V3.3 *** A0A140F954_9LAMI)	K05572	ndhA; NAD(P)H-quinone oxidoreductase subunit 1 [EC:7.1.1.2]	sly00190 (Oxidative phosphorylation)	-	-	N	N	N	N	N	N	N	N	0	NA	NA	NA	NA	NA	0	NA	NA	NA	NA	NA	0	NA	NA	NA	NA	NA	0	NA	NA	NA	NA	NA	0	NA	NA	NA	NA	NA	0	NA	NA	NA	NA
Solyc00g500087.1.1	NAD(P)H-quinone oxidoreductase subunit H, chloroplastic (AHRD V3.3 *** A0A1U8QCJ3_CAPAN)	K05579	ndhH; NAD(P)H-quinone oxidoreductase subunit H [EC:7.1.1.2]	sly00190 (Oxidative phosphorylation)	-	-	N	N	N	N	N	N	N	N	0	NA	NA	NA	NA	NA	0	NA	NA	NA	NA	NA	0	NA	NA	NA	NA	NA	0	NA	NA	NA	NA	NA	0	NA	NA	NA	NA	NA	0	NA	NA	NA	NA
Solyc00g500088.1.1	Protein TIC 214 (AHRD V3.3 *** TI214_SOLTU)	-	-	-	-	-	N	N	N	N	N	N	N	N	0	NA	NA	NA	NA	NA	0	NA	NA	NA	NA	NA	0	NA	NA	NA	NA	NA	0	NA	NA	NA	NA	NA	0	NA	NA	NA	NA	NA	0	NA	NA	NA	NA
Solyc00g500089.1.1	Unknown protein	-	-	-	-	-	N	N	N	N	N	N	N	N	0.364396	-1.0924	3.18534	-0.342946	0.731639	NA	0.21419	-1.15595	3.06038	-0.377715	0.705642	NA	0	NA	NA	NA	NA	NA	0	NA	NA	NA	NA	NA	0	NA	NA	NA	NA	NA	0	NA	NA	NA	NA
Solyc00g500090.1.1	MP domain-containing protein (AHRD V3.3 *** A0A1Q3CUC2_CEPFO)	-	-	-	-	-	N	N	N	N	N	N	N	N	0	NA	NA	NA	NA	NA	0.275964	1.62373	3.04633	0.533013	0.594024	NA	0.128967	-0.436192	4.08047	-0.106898	0.91487	NA	0.153926	-0.956967	4.08047	-0.234523	0.814579	NA	0	NA	NA	NA	NA	NA	0	NA	NA	NA	NA
Solyc00g500091.1.1	E3 ubiquitin-protein ligase (AHRD V3.3 *** A0A2G3CLG0_CAPCH)	-	-	-	-	-	N	N	N	N	N	N	N	N	0	NA	NA	NA	NA	NA	0	NA	NA	NA	NA	NA	0	NA	NA	NA	NA	NA	0	NA	NA	NA	NA	NA	0	NA	NA	NA	NA	NA	0	NA	NA	NA	NA
Solyc00g500092.1.1	B3 domain-containing protein (AHRD V3.3 *** A0A2K3PAY3_TRIPR)	-	-	-	-	-	N	N	N	N	N	N	N	N	0	NA	NA	NA	NA	NA	0	NA	NA	NA	NA	NA	0	NA	NA	NA	NA	NA	0	NA	NA	NA	NA	NA	0	NA	NA	NA	NA	NA	0	NA	NA	NA	NA
Solyc00g500093.1.1	B3 domain-containing protein (AHRD V3.3 *-* A0A1Q3DFU3_CEPFO)	-	-	-	-	-	N	N	N	N	N	N	N	N	0	NA	NA	NA	NA	NA	0	NA	NA	NA	NA	NA	0	NA	NA	NA	NA	NA	0	NA	NA	NA	NA	NA	0	NA	NA	NA	NA	NA	0	NA	NA	NA	NA
Solyc00g500094.1.1	Retrovirus-related Pol polyprotein from transposon TNT 1-94 (AHRD V3.3 *-* A0A2K3MQM8_TRIPR)	-	-	-	-	-	N	N	N	N	N	N	N	N	0	NA	NA	NA	NA	NA	0	NA	NA	NA	NA	NA	0	NA	NA	NA	NA	NA	0	NA	NA	NA	NA	NA	0	NA	NA	NA	NA	NA	0	NA	NA	NA	NA
Solyc00g500095.1.1	Phenylalanine ammonia-lyase (AHRD V3.3 *** A0A2G2VZP0_CAPBA)	-	-	-	-	-	N	N	N	N	N	N	N	N	0.0776746	-0.948127	3.18534	-0.297653	0.765968	NA	0.0551481	-0.434616	3.06038	-0.142014	0.887069	NA	0.454602	2.61794	4.02264	0.650801	0.515175	NA	0.158681	0.966587	4.08047	0.236881	0.812749	NA	0	NA	NA	NA	NA	NA	0	NA	NA	NA	NA
Solyc00g500096.1.1	E3 ubiquitin-protein ligase (AHRD V3.3 *** A0A2G2WYW6_CAPBA)	K04506	SIAH1; E3 ubiquitin-protein ligase SIAH1 [EC:2.3.2.27]	sly04120 (Ubiquitin mediated proteolysis)	-	-	N	N	N	N	N	N	N	N	0	NA	NA	NA	NA	NA	0	NA	NA	NA	NA	NA	0	NA	NA	NA	NA	NA	0	NA	NA	NA	NA	NA	0	NA	NA	NA	NA	NA	0	NA	NA	NA	NA
Solyc00g500097.1.1	B3 domain-containing protein At1g49475-like (AHRD V3.3 *-* XP_025886111.1)	-	-	-	-	-	N	N	N	N	N	N	N	N	0	NA	NA	NA	NA	NA	0	NA	NA	NA	NA	NA	0	NA	NA	NA	NA	NA	0	NA	NA	NA	NA	NA	0	NA	NA	NA	NA	NA	0	NA	NA	NA	NA
Solyc00g500098.1.1	NADH-ubiquinone oxidoreductase chain 5 (AHRD V3.3 *** A0A0C5ARN6_HYONI)	-	-	-	-	-	N	N	N	N	N	N	N	N	0	NA	NA	NA	NA	NA	0	NA	NA	NA	NA	NA	0	NA	NA	NA	NA	NA	0	NA	NA	NA	NA	NA	0	NA	NA	NA	NA	NA	0	NA	NA	NA	NA
Solyc00g500099.1.1	Cytochrome C oxidase subunit II-like%2C transmembrane domain-containing protein (AHRD V3.3 *** ATMG01280.1)	-	-	-	-	-	N	N	N	N	N	N	N	N	0	NA	NA	NA	NA	NA	0	NA	NA	NA	NA	NA	0	NA	NA	NA	NA	NA	0	NA	NA	NA	NA	NA	0	NA	NA	NA	NA	NA	0	NA	NA	NA	NA
Solyc00g500100.1.1	Ribosomal protein S3 (AHRD V3.3 *** A0A290WKX3_SOLLC)	K02982	RP-S3; small subunit ribosomal protein S3	sly03010 (Ribosome)	-	-	N	N	N	N	N	N	N	N	0	NA	NA	NA	NA	NA	0	NA	NA	NA	NA	NA	0	NA	NA	NA	NA	NA	0	NA	NA	NA	NA	NA	0	NA	NA	NA	NA	NA	0	NA	NA	NA	NA
Solyc00g500101.1.1	Cytochrome c oxidase subunit 2 (AHRD V3.3 *-* A0A0C5B2A3_HYONI)	-	-	-	-	-	N	N	N	N	N	N	N	N	0	NA	NA	NA	NA	NA	0	NA	NA	NA	NA	NA	0	NA	NA	NA	NA	NA	0	NA	NA	NA	NA	NA	0	NA	NA	NA	NA	NA	0	NA	NA	NA	NA
Solyc00g500102.1.1	Cytochrome c oxidase subunit 2 (AHRD V3.3 *-* A0A0C5B2A3_HYONI)	-	-	-	-	-	N	N	N	N	N	N	N	N	0	NA	NA	NA	NA	NA	0	NA	NA	NA	NA	NA	0	NA	NA	NA	NA	NA	0	NA	NA	NA	NA	NA	0	NA	NA	NA	NA	NA	0	NA	NA	NA	NA
Solyc00g500103.1.1	NADH-ubiquinone oxidoreductase chain 5 (AHRD V3.3 *-* A0A0C5ARN6_HYONI)	-	-	-	-	-	N	N	N	N	N	N	N	N	0	NA	NA	NA	NA	NA	0	NA	NA	NA	NA	NA	0	NA	NA	NA	NA	NA	0	NA	NA	NA	NA	NA	0	NA	NA	NA	NA	NA	0	NA	NA	NA	NA
Solyc00g500104.1.1	RNA-dependent RNA polymerase (AHRD V3.3 *-* A0A2Z6JIR4_9VIRU)	-	-	-	-	-	N	N	N	N	N	N	N	N	0	NA	NA	NA	NA	NA	0	NA	NA	NA	NA	NA	0	NA	NA	NA	NA	NA	0	NA	NA	NA	NA	NA	0	NA	NA	NA	NA	NA	0	NA	NA	NA	NA
Solyc00g500105.1.1	Transmembrane protein (AHRD V3.3 *-* A0A1P8B2M8_ARATH)	-	-	-	-	-	N	N	N	N	N	N	N	N	0	NA	NA	NA	NA	NA	0	NA	NA	NA	NA	NA	0	NA	NA	NA	NA	NA	0	NA	NA	NA	NA	NA	0	NA	NA	NA	NA	NA	0	NA	NA	NA	NA
Solyc00g500106.1.1	Pyruvate, phosphate dikinase (AHRD V3.3 *-* A0A2U1QB44_ARTAN)	-	-	-	-	-	N	N	N	N	N	N	N	N	10.9951	0.72899	0.818663	0.890464	0.373217	0.603062	16.5773	1.7473	0.631925	2.76505	0.00569145	0.173026	2.68769	0.909103	1.39615	0.65115	0.514949	0.786275	6.07146	2.11873	1.69526	1.2498	0.211374	0.999994	2.8618	0.0586511	0.706896	0.08297	0.933875	0.966534	3.2935	0.439664	0.783384	0.561237	0.574636
Solyc00g500107.1.1	Peptidase S10, serine carboxypeptidase, Alpha/Beta hydrolase fold protein (AHRD V3.3 *-* A0A2U1LQP4_ARTAN)	-	-	-	-	-	N	N	N	N	N	N	N	N	8.23348	0.455048	0.747981	0.608369	0.542943	0.743214	12.0474	1.49915	0.597275	2.50999	0.0120735	0.285396	0.469963	2.66385	3.72126	0.715847	0.474086	NA	5.08809	5.79491	1.81631	3.19048	0.00142034	0.124325	1.26525	-2.26713	1.23239	-1.83962	0.0658241	0.168307	1.46626	-1.4804	1.22781	-1.20573	0.227922
Solyc00g500108.1.1	Unknown protein	-	-	-	-	-	N	N	N	N	N	N	N	N	4.7055	1.14397	0.820233	1.39469	0.163109	0.359947	5.06506	1.37124	0.726509	1.88744	0.0591012	0.684073	0.715059	-1.3529	2.78815	-0.485233	0.627511	NA	2.18676	1.22067	1.83972	0.663509	0.507004	0.999994	0.235712	-0.337293	3.08569	-0.109309	0.912958	NA	0.325536	0.430125	2.58324	0.166506	0.867759
Solyc00g500109.1.1	Unknown protein	-	-	-	-	-	N	N	N	N	N	N	N	N	0.10107	-0.948127	3.18534	-0.297653	0.765968	NA	0.0713965	-0.434616	3.06038	-0.142014	0.887069	NA	0	NA	NA	NA	NA	NA	0	NA	NA	NA	NA	NA	0	NA	NA	NA	NA	NA	0	NA	NA	NA	NA
Solyc00g500110.1.1	Unknown protein	-	-	-	-	-	N	N	N	N	N	N	N	N	0.463375	0.0693952	2.56841	0.0270187	0.978445	NA	0.284968	-0.434612	2.61141	-0.166428	0.86782	NA	0.151534	1.48736	4.08047	0.364507	0.715479	NA	0.340847	1.89247	4.03515	0.468997	0.639072	NA	0.12319	-0.512273	3.11654	-0.164372	0.869438	NA	0.130108	-0.44835	3.18534	-0.140754	0.888064
Solyc00g500111.1.1	NADH dehydrogenase subunit 5 (AHRD V3.3 *-* A0A0C5B7L0_9SOLA)	-	-	-	-	-	N	N	N	N	N	N	N	N	0.0651585	-0.0103882	3.18534	-0.00326124	0.997398	NA	0	NA	NA	NA	NA	NA	0	NA	NA	NA	NA	NA	0.340685	1.89188	4.0352	0.468843	0.639182	NA	0.660806	1.63042	1.65728	0.983796	0.325216	NA	0.290407	0.353465	2.62149	0.134833	0.892744
Solyc00g500112.1.1	NADH-ubiquinone oxidoreductase chain 5 (AHRD V3.3 *-* A0A0C5ARN6_HYONI)	-	-	-	-	-	N	N	N	N	N	N	N	N	0.202139	-1.3088	3.18534	-0.410881	0.681159	NA	0.142793	-0.795285	3.06038	-0.259865	0.794968	NA	0	NA	NA	NA	NA	NA	0	NA	NA	NA	NA	NA	0	NA	NA	NA	NA	NA	0	NA	NA	NA	NA
Solyc00g500113.1.1	Ribosomal protein S13 (AHRD V3.3 *** K4D8U2_SOLLC)	-	-	-	-	-	N	N	N	N	N	N	N	N	0.200602	0.20601	3.11005	0.06624	0.947187	NA	0.351319	1.3407	2.49245	0.537906	0.590642	NA	0	NA	NA	NA	NA	NA	0.329024	1.84795	4.03911	0.457516	0.647301	NA	0.0459478	-0.151603	3.11654	-0.0486446	0.961203	NA	0.0487944	-0.0876803	3.18534	-0.0275262	0.97804
Solyc00g500114.1.1	Transmembrane protein (AHRD V3.3 *** Q3EC50_ARATH)	-	-	-	-	-	N	N	N	N	N	N	N	N	0	NA	NA	NA	NA	NA	0	NA	NA	NA	NA	NA	0	NA	NA	NA	NA	NA	0	NA	NA	NA	NA	NA	0	NA	NA	NA	NA	NA	0	NA	NA	NA	NA
Solyc00g500115.1.1	NADH-ubiquinone oxidoreductase chain 3 (AHRD V3.3 *** A0A2G2V3C2_CAPBA)	K03880	ND3; NADH-ubiquinone oxidoreductase chain 3 [EC:7.1.1.2]	sly00190 (Oxidative phosphorylation)	-	-	N	N	N	N	N	N	N	N	0	NA	NA	NA	NA	NA	0.293402	1.67232	3.04465	0.549265	0.582823	NA	0	NA	NA	NA	NA	NA	0	NA	NA	NA	NA	NA	0	NA	NA	NA	NA	NA	0	NA	NA	NA	NA
Solyc00g500116.1.1	Cytochrome C oxidase subunit II-like%2C transmembrane domain-containing protein (AHRD V3.3 *** ATMG01280.1)	-	-	-	-	-	N	N	N	N	N	N	N	N	0	NA	NA	NA	NA	NA	0	NA	NA	NA	NA	NA	0	NA	NA	NA	NA	NA	0	NA	NA	NA	NA	NA	0	NA	NA	NA	NA	NA	0	NA	NA	NA	NA
Solyc00g500117.1.1	Ribosomal protein S3 (AHRD V3.3 *** A0A290WKX3_SOLLC)	K02982	RP-S3; small subunit ribosomal protein S3	sly03010 (Ribosome)	-	-	N	N	N	N	N	N	N	N	0	NA	NA	NA	NA	NA	0	NA	NA	NA	NA	NA	0	NA	NA	NA	NA	NA	0	NA	NA	NA	NA	NA	0	NA	NA	NA	NA	NA	0	NA	NA	NA	NA
Solyc00g500118.1.1	Cytochrome c oxidase subunit 2 (AHRD V3.3 *** A0A2G2X686_CAPBA)	-	-	-	-	-	N	N	N	N	N	N	N	N	0	NA	NA	NA	NA	NA	0	NA	NA	NA	NA	NA	0	NA	NA	NA	NA	NA	0	NA	NA	NA	NA	NA	0	NA	NA	NA	NA	NA	0	NA	NA	NA	NA
Solyc00g500119.1.1	Cytochrome c oxidase subunit 2 (AHRD V3.3 *-* A0A0C5B2A3_HYONI)	-	-	-	-	-	N	N	N	N	N	N	N	N	0	NA	NA	NA	NA	NA	0	NA	NA	NA	NA	NA	0	NA	NA	NA	NA	NA	0	NA	NA	NA	NA	NA	0	NA	NA	NA	NA	NA	0	NA	NA	NA	NA
Solyc00g500120.1.1	Unknown protein	-	-	-	-	-	N	N	N	N	N	N	N	N	0	NA	NA	NA	NA	NA	0	NA	NA	NA	NA	NA	0	NA	NA	NA	NA	NA	0	NA	NA	NA	NA	NA	0	NA	NA	NA	NA	NA	0	NA	NA	NA	NA
Solyc00g500121.1.1	Unknown protein	-	-	-	-	-	N	N	N	N	N	N	N	N	1.36728	-3.31967	2.62543	-1.26443	0.206076	0.41857	1.07037	-2.66135	2.52512	-1.05395	0.291906	0.998562	0	NA	NA	NA	NA	NA	0	NA	NA	NA	NA	NA	0	NA	NA	NA	NA	NA	0	NA	NA	NA	NA
Solyc00g500122.1.1	Unknown protein	-	-	-	-	-	N	N	N	N	N	N	N	N	0.154448	-0.371058	3.18534	-0.116489	0.907265	NA	0.0713965	-0.434616	3.06038	-0.142014	0.887069	NA	0	NA	NA	NA	NA	NA	0	NA	NA	NA	NA	NA	0	NA	NA	NA	NA	NA	0	NA	NA	NA	NA
Solyc00g500123.1.1	NAD(P)H-quinone oxidoreductase subunit 1, chloroplastic (AHRD V3.3 *** A0A2G2XBN0_CAPBA)	K05572	ndhA; NAD(P)H-quinone oxidoreductase subunit 1 [EC:7.1.1.2]	sly00190 (Oxidative phosphorylation)	-	-	N	N	N	N	N	N	N	N	0	NA	NA	NA	NA	NA	0	NA	NA	NA	NA	NA	0	NA	NA	NA	NA	NA	0	NA	NA	NA	NA	NA	0	NA	NA	NA	NA	NA	0	NA	NA	NA	NA
Solyc00g500124.1.1	NAD(P)H-quinone oxidoreductase subunit H, chloroplastic (AHRD V3.3 *** A0A1U8QCJ3_CAPAN)	K05579	ndhH; NAD(P)H-quinone oxidoreductase subunit H [EC:7.1.1.2]	sly00190 (Oxidative phosphorylation)	-	-	N	N	N	N	N	N	N	N	0	NA	NA	NA	NA	NA	0	NA	NA	NA	NA	NA	0	NA	NA	NA	NA	NA	0	NA	NA	NA	NA	NA	0	NA	NA	NA	NA	NA	0	NA	NA	NA	NA
Solyc00g500125.1.1	Protein TIC 214 (AHRD V3.3 *** TI214_SOLTU)	-	-	-	-	-	N	N	N	N	N	N	N	N	0	NA	NA	NA	NA	NA	0	NA	NA	NA	NA	NA	0	NA	NA	NA	NA	NA	0	NA	NA	NA	NA	NA	0	NA	NA	NA	NA	NA	0	NA	NA	NA	NA
Solyc00g500126.1.1	Protein TIC 214 (AHRD V3.3 *-* TI214_SOLTU)	-	-	-	-	-	N	N	N	N	N	N	N	N	0	NA	NA	NA	NA	NA	0	NA	NA	NA	NA	NA	0	NA	NA	NA	NA	NA	0	NA	NA	NA	NA	NA	0	NA	NA	NA	NA	NA	0	NA	NA	NA	NA
Solyc00g500127.1.1	50S ribosomal protein L14, chloroplastic (AHRD V3.3 *** I6N992_DATST)	-	-	-	-	-	N	N	N	N	N	N	N	N	0	NA	NA	NA	NA	NA	0	NA	NA	NA	NA	NA	0	NA	NA	NA	NA	NA	0	NA	NA	NA	NA	NA	0	NA	NA	NA	NA	NA	0	NA	NA	NA	NA
Solyc00g500128.1.1	30S ribosomal protein S14, chloroplastic (AHRD V3.3 *-* A0A2G2X601_CAPBA)	-	-	-	-	-	N	N	N	N	N	N	N	N	0	NA	NA	NA	NA	NA	0	NA	NA	NA	NA	NA	0	NA	NA	NA	NA	NA	0	NA	NA	NA	NA	NA	0	NA	NA	NA	NA	NA	0	NA	NA	NA	NA
Solyc00g500129.1.1	Ribosomal protein L2, plastid (AHRD V3.3 *-* A0A2U1PJW3_ARTAN)	-	-	-	-	-	N	N	N	N	N	N	N	N	0	NA	NA	NA	NA	NA	0	NA	NA	NA	NA	NA	0	NA	NA	NA	NA	NA	0	NA	NA	NA	NA	NA	0	NA	NA	NA	NA	NA	0	NA	NA	NA	NA
Solyc00g500130.1.1	Photosystem II protein D1 (AHRD V3.3 *** A0A1U8QBZ9_CAPAN)	K02703	psbA; photosystem II P680 reaction center D1 protein [EC:1.10.3.9]	sly00195 (Photosynthesis)	-	-	N	N	N	N	N	N	N	N	0	NA	NA	NA	NA	NA	0	NA	NA	NA	NA	NA	0	NA	NA	NA	NA	NA	0	NA	NA	NA	NA	NA	0	NA	NA	NA	NA	NA	0	NA	NA	NA	NA
Solyc00g500131.1.1	Maturase K (AHRD V3.3 *** A0A2G3DGH8_CAPCH)	K20000	-	-	-	-	N	N	N	N	N	N	N	N	0	NA	NA	NA	NA	NA	0	NA	NA	NA	NA	NA	0	NA	NA	NA	NA	NA	0	NA	NA	NA	NA	NA	0	NA	NA	NA	NA	NA	0	NA	NA	NA	NA
Solyc00g500132.1.1	Photosystem II reaction center protein K (AHRD V3.3 *** A0A1U8QD48_CAPAN)	K02712	psbK; photosystem II PsbK protein	sly00195 (Photosynthesis)	-	-	N	N	N	N	N	N	N	N	0	NA	NA	NA	NA	NA	0	NA	NA	NA	NA	NA	0	NA	NA	NA	NA	NA	0	NA	NA	NA	NA	NA	0	NA	NA	NA	NA	NA	0	NA	NA	NA	NA
Solyc00g500133.1.1	ATP synthase subunit alpha, chloroplastic (AHRD V3.3 *** I6N942_DATST)	K02111	ATPF1A; F-type H+/Na+-transporting ATPase subunit alpha [EC:7.1.2.2 7.2.2.1]	sly00190 (Oxidative phosphorylation), sly00195 (Photosynthesis)	-	-	N	N	N	N	N	N	N	N	0	NA	NA	NA	NA	NA	0	NA	NA	NA	NA	NA	0	NA	NA	NA	NA	NA	0	NA	NA	NA	NA	NA	0	NA	NA	NA	NA	NA	0	NA	NA	NA	NA
Solyc00g500134.1.1	30S ribosomal protein S2, chloroplastic (AHRD V3.3 *** I6N946_DATST)	K02967	RP-S2; small subunit ribosomal protein S2	sly03010 (Ribosome)	-	-	N	N	N	N	N	N	N	N	0	NA	NA	NA	NA	NA	0	NA	NA	NA	NA	NA	0	NA	NA	NA	NA	NA	0	NA	NA	NA	NA	NA	0	NA	NA	NA	NA	NA	0	NA	NA	NA	NA
Solyc00g500135.1.1	DNA-directed RNA polymerase subunit beta'' (AHRD V3.3 *-* A0A1U8QCC7_CAPAN)	-	-	-	-	-	N	N	N	N	N	N	N	N	0	NA	NA	NA	NA	NA	0	NA	NA	NA	NA	NA	0	NA	NA	NA	NA	NA	0	NA	NA	NA	NA	NA	0	NA	NA	NA	NA	NA	0	NA	NA	NA	NA
Solyc00g500136.1.1	Photosystem II CP43 reaction center protein (AHRD V3.3 *** A0A078EKT7_BRANA)	K02705	psbC; photosystem II CP43 chlorophyll apoprotein	sly00195 (Photosynthesis)	-	-	N	N	N	N	N	N	N	N	0	NA	NA	NA	NA	NA	0	NA	NA	NA	NA	NA	0	NA	NA	NA	NA	NA	0	NA	NA	NA	NA	NA	0	NA	NA	NA	NA	NA	0	NA	NA	NA	NA
Solyc00g500137.1.1	30S ribosomal protein S14, chloroplastic (AHRD V3.3 *-* A0A2G2X601_CAPBA)	K02954	RP-S14; small subunit ribosomal protein S14	sly03010 (Ribosome)	-	-	N	N	N	N	N	N	N	N	0	NA	NA	NA	NA	NA	0	NA	NA	NA	NA	NA	0	NA	NA	NA	NA	NA	0	NA	NA	NA	NA	NA	0	NA	NA	NA	NA	NA	0	NA	NA	NA	NA
Solyc00g500138.1.1	50S ribosomal protein L14, chloroplastic (AHRD V3.3 *** I6N992_DATST)	K02690	psaB; photosystem I P700 chlorophyll a apoprotein A2	sly00195 (Photosynthesis)	-	-	N	N	N	N	N	N	N	N	0	NA	NA	NA	NA	NA	0	NA	NA	NA	NA	NA	0	NA	NA	NA	NA	NA	0	NA	NA	NA	NA	NA	0	NA	NA	NA	NA	NA	0	NA	NA	NA	NA
Solyc00g500139.1.1	Photosystem I P700 chlorophyll a apoprotein A1 (AHRD V3.3 *** K4EPK3_DATST)	K02689	psaA; photosystem I P700 chlorophyll a apoprotein A1	sly00195 (Photosynthesis)	-	-	N	N	N	N	N	N	N	N	0	NA	NA	NA	NA	NA	0	NA	NA	NA	NA	NA	0	NA	NA	NA	NA	NA	0	NA	NA	NA	NA	NA	0	NA	NA	NA	NA	NA	0	NA	NA	NA	NA
Solyc00g500140.1.1	ATP synthase epsilon chain, chloroplastic (AHRD V3.3 *** A0A1U8QCD5_CAPAN)	K02114	ATPF1E; F-type H+-transporting ATPase subunit epsilon	sly00190 (Oxidative phosphorylation), sly00195 (Photosynthesis)	-	-	N	N	N	N	N	N	N	N	0	NA	NA	NA	NA	NA	0	NA	NA	NA	NA	NA	0	NA	NA	NA	NA	NA	0	NA	NA	NA	NA	NA	0	NA	NA	NA	NA	NA	0	NA	NA	NA	NA
Solyc00g500141.1.1	Protein Ycf2 (AHRD V3.3 *-* A0A1W5PW46_9DIPS)	-	-	-	-	-	N	N	N	N	N	N	N	N	0.271274	-0.15466	3.18534	-0.0485536	0.961275	NA	0.181401	-0.434614	3.06038	-0.142013	0.88707	NA	0	NA	NA	NA	NA	NA	0.170343	0.966587	4.08047	0.236881	0.812749	NA	0	NA	NA	NA	NA	NA	0.119682	0.850058	3.18534	0.266866	0.789572
Solyc00g500142.1.1	NAD(P)H-quinone oxidoreductase subunit J, chloroplastic (AHRD V3.3 *** A0A1U8QD64_CAPAN)	-	-	-	-	-	N	N	N	N	N	N	N	N	0	NA	NA	NA	NA	NA	0	NA	NA	NA	NA	NA	0	NA	NA	NA	NA	NA	0	NA	NA	NA	NA	NA	0	NA	NA	NA	NA	NA	0	NA	NA	NA	NA
Solyc00g500143.1.1	30S ribosomal protein S4, chloroplastic (AHRD V3.3 *** I6N958_DATST)	K02986	RP-S4; small subunit ribosomal protein S4	sly03010 (Ribosome)	-	-	N	N	N	N	N	N	N	N	2.29432	0.475235	1.28265	0.37051	0.711002	0.852614	2.94133	1.25846	1.11011	1.13363	0.25695	0.998562	0.31201	0.525588	4.08047	0.128806	0.897511	NA	1.19505	2.51546	2.51799	0.998997	0.317796	NA	1.83164	-0.783484	1.05603	-0.741915	0.458139	0.636183	1.66067	-1.25629	1.10014	-1.14194	0.253478
Solyc00g500144.1.1	30S ribosomal protein S14, chloroplastic (AHRD V3.3 *-* A0A2G2X601_CAPBA)	-	-	-	-	-	N	N	N	N	N	N	N	N	0	NA	NA	NA	NA	NA	0	NA	NA	NA	NA	NA	0	NA	NA	NA	NA	NA	0	NA	NA	NA	NA	NA	0	NA	NA	NA	NA	NA	0	NA	NA	NA	NA
Solyc00g500145.1.1	Maturase K (AHRD V3.3 *** A0A2G3DGH8_CAPCH)	-	-	-	-	-	N	N	N	N	N	N	N	N	0	NA	NA	NA	NA	NA	0	NA	NA	NA	NA	NA	0	NA	NA	NA	NA	NA	0	NA	NA	NA	NA	NA	0	NA	NA	NA	NA	NA	0	NA	NA	NA	NA
Solyc00g500146.1.1	NAD(P)H-quinone oxidoreductase subunit 2, chloroplastic (AHRD V3.3 *-* J7H400_CAPAN)	-	-	-	-	-	N	N	N	N	N	N	N	N	0.426424	-1.46562	2.22857	-0.657651	0.510762	NA	1.28777	1.98008	1.29795	1.52555	0.127122	0.898062	0.915413	2.38162	2.30541	1.03306	0.301577	NA	0.994139	2.2337	2.22796	1.00258	0.316065	NA	0.221486	-0.0313857	2.51896	-0.0124598	0.990059	NA	0.366624	0.827576	2.09478	0.395066	0.692794
Solyc00g500147.1.1	Protein Ycf2 (AHRD V3.3 *-* A0A0U1ZJJ5_9SOLN)	-	-	-	-	-	N	N	N	N	N	N	N	N	0	NA	NA	NA	NA	NA	0	NA	NA	NA	NA	NA	0	NA	NA	NA	NA	NA	0	NA	NA	NA	NA	NA	0	NA	NA	NA	NA	NA	0	NA	NA	NA	NA
Solyc00g500148.1.1	Protein Ycf2 (AHRD V3.3 *-* A0A1W5PW46_9DIPS)	-	-	-	-	-	N	N	N	N	N	N	N	N	0	NA	NA	NA	NA	NA	0	NA	NA	NA	NA	NA	0	NA	NA	NA	NA	NA	0	NA	NA	NA	NA	NA	0	NA	NA	NA	NA	NA	0	NA	NA	NA	NA
Solyc00g500149.1.1	NAD(P)H-quinone oxidoreductase subunit J, chloroplastic (AHRD V3.3 *** A0A1U8QD64_CAPAN)	-	-	-	-	-	N	N	N	N	N	N	N	N	0.10107	-0.948127	3.18534	-0.297653	0.765968	NA	0.0713965	-0.434616	3.06038	-0.142014	0.887069	NA	0	NA	NA	NA	NA	NA	0	NA	NA	NA	NA	NA	0	NA	NA	NA	NA	NA	0	NA	NA	NA	NA
Solyc00g500150.1.1	50S ribosomal protein L2, chloroplastic (AHRD V3.3 *** I6N9C2_DATST)	-	-	-	-	-	N	N	N	N	N	N	N	N	0	NA	NA	NA	NA	NA	0	NA	NA	NA	NA	NA	0	NA	NA	NA	NA	NA	0	NA	NA	NA	NA	NA	0	NA	NA	NA	NA	NA	0.052765	0.850058	3.18534	0.266866	0.789572
Solyc00g500151.1.1	Photosystem II protein D1 (AHRD V3.3 *** A0A1U8QBZ9_CAPAN)	-	-	-	-	-	N	N	N	N	N	N	N	N	0	NA	NA	NA	NA	NA	0	NA	NA	NA	NA	NA	0	NA	NA	NA	NA	NA	0	NA	NA	NA	NA	NA	0.0706658	-0.151603	3.11654	-0.0486446	0.961203	NA	0.253029	1.10052	2.62967	0.418501	0.675581
Solyc00g500152.1.1	50S ribosomal protein L2 (AHRD V3.3 *** H6T990_9CARY)	-	-	-	-	-	N	N	N	N	N	N	N	N	0	NA	NA	NA	NA	NA	0	NA	NA	NA	NA	NA	0	NA	NA	NA	NA	NA	0	NA	NA	NA	NA	NA	0	NA	NA	NA	NA	NA	0	NA	NA	NA	NA
Solyc00g500153.1.1	30S ribosomal protein S3, chloroplastic (AHRD V3.3 *** A0A1U8QD95_CAPAN)	-	-	-	-	-	N	N	N	N	N	N	N	N	0	NA	NA	NA	NA	NA	0	NA	NA	NA	NA	NA	0	NA	NA	NA	NA	NA	0	NA	NA	NA	NA	NA	0	NA	NA	NA	NA	NA	0	NA	NA	NA	NA
Solyc00g500154.1.1	NAD(P)H-quinone oxidoreductase subunit J, chloroplastic (AHRD V3.3 *** A0A1U8QD64_CAPAN)	-	-	-	-	-	N	N	N	N	N	N	N	N	0	NA	NA	NA	NA	NA	0	NA	NA	NA	NA	NA	0	NA	NA	NA	NA	NA	0	NA	NA	NA	NA	NA	0	NA	NA	NA	NA	NA	0	NA	NA	NA	NA
Solyc00g500155.1.1	50S ribosomal protein L14, chloroplastic (AHRD V3.3 *** I6N992_DATST)	K02874	RP-L14; large subunit ribosomal protein L14	sly03010 (Ribosome)	-	-	N	N	N	N	N	N	N	N	0	NA	NA	NA	NA	NA	0	NA	NA	NA	NA	NA	0	NA	NA	NA	NA	NA	0	NA	NA	NA	NA	NA	0	NA	NA	NA	NA	NA	0	NA	NA	NA	NA
Solyc00g500156.1.1	30S ribosomal protein S11, chloroplastic (AHRD V3.3 *** G9FCH9_9LAMI)	K02948	RP-S11; small subunit ribosomal protein S11	sly03010 (Ribosome)	-	-	N	N	N	N	N	N	N	N	0	NA	NA	NA	NA	NA	0	NA	NA	NA	NA	NA	0	NA	NA	NA	NA	NA	0	NA	NA	NA	NA	NA	0	NA	NA	NA	NA	NA	0	NA	NA	NA	NA
Solyc00g500157.1.1	Protein Ycf2 (AHRD V3.3 *-* A0A1W5PW46_9DIPS)	K03040	rpoA; DNA-directed RNA polymerase subunit alpha [EC:2.7.7.6]	sly03020 (RNA polymerase)	-	-	N	N	N	N	N	N	N	N	0	NA	NA	NA	NA	NA	0	NA	NA	NA	NA	NA	0	NA	NA	NA	NA	NA	0	NA	NA	NA	NA	NA	0	NA	NA	NA	NA	NA	0	NA	NA	NA	NA
Solyc00g500158.1.1	Cytochrome b6-f complex subunit 4 (AHRD V3.3 *** A0A2G2XBM1_CAPBA)	K02637	petD; cytochrome b6-f complex subunit 4	sly00195 (Photosynthesis)	-	-	N	N	N	N	N	N	N	N	4.39538	1.01651	0.851086	1.19436	0.232336	0.451471	6.307	1.83798	0.678361	2.70944	0.00673965	0.194744	0.272331	-1.30642	4.0402	-0.323356	0.746426	NA	2.7112	2.8582	1.90836	1.49772	0.134206	0.999994	1.67395	-0.738109	1.58566	-0.465491	0.64158	0.783847	1.52727	-1.40278	2.05288	-0.683326	0.494401
Solyc00g500159.1.1	Unknown protein	-	-	-	-	-	N	N	N	N	N	N	N	N	0.0579626	-0.0103882	3.18534	-0.00326124	0.997398	NA	0	NA	NA	NA	NA	NA	0	NA	NA	NA	NA	NA	0	NA	NA	NA	NA	NA	0	NA	NA	NA	NA	NA	0	NA	NA	NA	NA
Solyc00g500160.1.1	Retrovirus-related Pol polyprotein from transposon TNT 1-94 (AHRD V3.3 *-* A0A2I0W6G5_9ASPA)	-	-	-	-	-	N	N	N	N	N	N	N	N	0	NA	NA	NA	NA	NA	0	NA	NA	NA	NA	NA	0	NA	NA	NA	NA	NA	0	NA	NA	NA	NA	NA	0	NA	NA	NA	NA	NA	0	NA	NA	NA	NA
Solyc00g500161.1.1	Unknown protein	-	-	-	-	-	N	N	N	N	N	N	N	N	0.303209	-1.66947	3.18534	-0.52411	0.600202	NA	0.27287	-0.795283	3.06038	-0.259864	0.794969	NA	0.145115	-0.436192	4.08047	-0.106898	0.91487	NA	0.172668	-0.956967	4.08047	-0.234523	0.814579	NA	0	NA	NA	NA	NA	NA	0	NA	NA	NA	NA
Solyc00g500162.1.1	Unknown protein	-	-	-	-	-	N	N	N	N	N	N	N	N	0	NA	NA	NA	NA	NA	0	NA	NA	NA	NA	NA	0	NA	NA	NA	NA	NA	0	NA	NA	NA	NA	NA	0	NA	NA	NA	NA	NA	0	NA	NA	NA	NA
Solyc00g500163.1.1	Unknown protein	-	-	-	-	-	N	N	N	N	N	N	N	N	0.260102	-0.731728	3.18534	-0.229718	0.818311	NA	0.142793	-0.795285	3.06038	-0.259865	0.794968	NA	0	NA	NA	NA	NA	NA	0	NA	NA	NA	NA	NA	0	NA	NA	NA	NA	NA	0	NA	NA	NA	NA
Solyc00g500164.1.1	Unknown protein	-	-	-	-	-	N	N	N	N	N	N	N	N	0	NA	NA	NA	NA	NA	0	NA	NA	NA	NA	NA	0	NA	NA	NA	NA	NA	0	NA	NA	NA	NA	NA	0	NA	NA	NA	NA	NA	0	NA	NA	NA	NA
Solyc00g500165.1.1	Unknown protein	-	-	-	-	-	N	N	N	N	N	N	N	N	0	NA	NA	NA	NA	NA	0	NA	NA	NA	NA	NA	0	NA	NA	NA	NA	NA	0	NA	NA	NA	NA	NA	0	NA	NA	NA	NA	NA	0	NA	NA	NA	NA
Solyc00g500166.1.1	Unknown protein	-	-	-	-	-	N	N	N	N	N	N	N	N	0.0651585	-0.0103882	3.18534	-0.00326124	0.997398	NA	0	NA	NA	NA	NA	NA	0	NA	NA	NA	NA	NA	0	NA	NA	NA	NA	NA	0	NA	NA	NA	NA	NA	0.052765	0.850058	3.18534	0.266866	0.789572
Solyc00g500167.1.1	Cytochrome c biogenesis FC (AHRD V3.3 *-* A0A0C5APX0_HYONI)	-	-	-	-	-	N	N	N	N	N	N	N	N	5.35263	1.06738	0.977459	1.09199	0.274835	0.501281	6.14688	1.46593	0.79437	1.84539	0.0649802	0.713849	1.40657	1.87585	2.44379	0.767598	0.442726	NA	2.73062	2.80597	2.22298	1.26226	0.206855	0.999994	1.61544	1.97646	0.916021	2.15766	0.0309541	0.0973659	1.36074	1.72832	1.0387	1.66392	0.0961286
Solyc00g500168.1.1	Transport membrane protein (AHRD V3.3 *** A0A0C5ARU2_HYONI)	-	-	-	-	-	N	N	N	N	N	N	N	N	0	NA	NA	NA	NA	NA	0	NA	NA	NA	NA	NA	0	NA	NA	NA	NA	NA	0	NA	NA	NA	NA	NA	0	NA	NA	NA	NA	NA	0	NA	NA	NA	NA
Solyc00g500169.1.1	NADH-ubiquinone oxidoreductase chain 5 (AHRD V3.3 *** A0A0C5ARN6_HYONI)	K03883	ND5; NADH-ubiquinone oxidoreductase chain 5 [EC:7.1.1.2]	sly00190 (Oxidative phosphorylation)	-	-	N	N	N	N	UP	N	N	N	34.3964	0.84381	0.605964	1.39251	0.163768	0.361035	33.9433	0.970392	0.483292	2.00788	0.0446559	0.60202	7.62675	0.406442	0.82408	0.493207	0.621866	0.847215	16.8636	1.72246	1.31311	1.31174	0.189607	0.999994	8.64134	0.931691	0.368028	2.53158	0.0113551	0.045358	6.01108	-0.196646	0.540424	-0.363874	0.715952
Solyc00g500170.1.1	Cytochrome C oxidase subunit II-like%2C transmembrane domain-containing protein (AHRD V3.3 *** ATMG01280.1)	-	-	-	-	-	N	N	N	N	N	N	N	N	0	NA	NA	NA	NA	NA	0	NA	NA	NA	NA	NA	0	NA	NA	NA	NA	NA	0	NA	NA	NA	NA	NA	0	NA	NA	NA	NA	NA	0	NA	NA	NA	NA
Solyc00g500171.1.1	NADH-ubiquinone oxidoreductase chain 4 (AHRD V3.3 *** A0A2G3CZD8_CAPCH)	-	-	-	-	-	N	N	N	N	N	N	N	N	0	NA	NA	NA	NA	NA	0	NA	NA	NA	NA	NA	0	NA	NA	NA	NA	NA	0	NA	NA	NA	NA	NA	0	NA	NA	NA	NA	NA	0	NA	NA	NA	NA
Solyc00g500172.1.1	NADH-ubiquinone oxidoreductase chain 4 (AHRD V3.3 *** A0A2G2X0J9_CAPBA)	K03881	ND4; NADH-ubiquinone oxidoreductase chain 4 [EC:7.1.1.2]	sly00190 (Oxidative phosphorylation)	-	-	N	N	N	N	N	N	N	N	0	NA	NA	NA	NA	NA	0	NA	NA	NA	NA	NA	0	NA	NA	NA	NA	NA	0	NA	NA	NA	NA	NA	0	NA	NA	NA	NA	NA	0	NA	NA	NA	NA
Solyc00g500173.1.1	ATPase subunit 4 (AHRD V3.3 *** A0A0C5B288_HYONI)	-	-	-	-	-	N	N	N	N	N	N	N	N	0	NA	NA	NA	NA	NA	0	NA	NA	NA	NA	NA	0	NA	NA	NA	NA	NA	0	NA	NA	NA	NA	NA	0	NA	NA	NA	NA	NA	0	NA	NA	NA	NA
Solyc00g500174.1.1	Unknown protein	-	-	-	-	-	N	N	N	N	N	N	N	N	0.303209	-1.66947	3.18534	-0.52411	0.600202	NA	0.27287	-0.795283	3.06038	-0.259864	0.794969	NA	0	NA	NA	NA	NA	NA	0	NA	NA	NA	NA	NA	0.0507328	-0.151603	3.11654	-0.0486446	0.961203	NA	0.0543963	-0.0876803	3.18534	-0.0275262	0.97804
Solyc00g500175.1.1	Unknown protein	-	-	-	-	-	N	N	N	N	N	N	N	N	0.303209	-1.66947	3.18534	-0.52411	0.600202	NA	0.21419	-1.15595	3.06038	-0.377715	0.705642	NA	0	NA	NA	NA	NA	NA	0	NA	NA	NA	NA	NA	0	NA	NA	NA	NA	NA	0	NA	NA	NA	NA
Solyc00g500176.1.1	Unknown protein	-	-	-	-	-	N	N	N	N	N	N	N	N	0	NA	NA	NA	NA	NA	0	NA	NA	NA	NA	NA	0	NA	NA	NA	NA	NA	0	NA	NA	NA	NA	NA	0	NA	NA	NA	NA	NA	0	NA	NA	NA	NA
Solyc00g500177.1.1	Unknown protein	-	-	-	-	-	N	N	N	N	N	N	N	N	0	NA	NA	NA	NA	NA	0	NA	NA	NA	NA	NA	0	NA	NA	NA	NA	NA	0	NA	NA	NA	NA	NA	0	NA	NA	NA	NA	NA	0	NA	NA	NA	NA
Solyc00g500178.1.1	Unknown protein	-	-	-	-	-	N	N	N	N	N	N	N	N	0	NA	NA	NA	NA	NA	0	NA	NA	NA	NA	NA	0	NA	NA	NA	NA	NA	0	NA	NA	NA	NA	NA	0	NA	NA	NA	NA	NA	0	NA	NA	NA	NA
Solyc00g500179.1.1	Unknown protein	-	-	-	-	-	N	N	N	N	N	N	N	N	0.303209	-1.66947	3.18534	-0.52411	0.600202	NA	0.21419	-1.15595	3.06038	-0.377715	0.705642	NA	0	NA	NA	NA	NA	NA	0	NA	NA	NA	NA	NA	0	NA	NA	NA	NA	NA	0.052765	0.850058	3.18534	0.266866	0.789572
Solyc00g500180.1.1	Unknown protein	-	-	-	-	-	N	N	N	N	N	N	N	N	0.114566	0.56668	3.18534	0.177903	0.858799	NA	0.0586804	0.286723	3.06038	0.0936886	0.925357	NA	0.166895	1.48736	4.08047	0.364507	0.715479	NA	0	NA	NA	NA	NA	NA	0.101456	0.689959	3.11654	0.221386	0.824792	NA	0	NA	NA	NA	NA
Solyc00g500181.1.1	RNA-dependent RNA polymerase (AHRD V3.3 *** A0A2Z6JIR4_9VIRU)	-	-	-	-	-	N	N	N	N	N	N	N	N	0	NA	NA	NA	NA	NA	0	NA	NA	NA	NA	NA	0	NA	NA	NA	NA	NA	0	NA	NA	NA	NA	NA	0	NA	NA	NA	NA	NA	0	NA	NA	NA	NA
Solyc00g500182.1.1	Transmembrane protein (AHRD V3.3 *-* A0A1P8B2M8_ARATH)	-	-	-	-	-	N	N	N	N	N	N	N	N	2.8411	1.12134	0.966233	1.16052	0.245835	0.467495	4.03598	1.879	0.84712	2.21811	0.0265475	0.45734	0.559057	-2.33964	3.5588	-0.657422	0.510909	NA	1.35031	0.0234283	2.56168	0.00914569	0.992703	0.999994	1.18219	0.551059	1.15892	0.475494	0.634435	0.779439	0.887224	-1.06904	1.77406	-0.602598	0.546776
Solyc00g500183.1.1	NADH dehydrogenase subunit 7 (AHRD V3.3 *-* A0A220T1K3_9ROSI)	-	-	-	-	-	N	N	N	N	N	N	N	N	2.592	0.000946155	1.00489	0.000941554	0.999249	0.999748	3.72575	1.20828	0.892729	1.35347	0.175905	0.956035	0.606121	0.438122	2.98385	0.146831	0.883266	NA	1.34798	1.63459	2.11197	0.773966	0.438951	0.999994	1.63714	1.01476	0.87921	1.15418	0.248428	0.424711	1.43735	0.90315	0.923394	0.978077	0.328036
Solyc00g500184.1.1	NADH dehydrogenase subunit 7 (AHRD V3.3 *** A0A0C5B9X5_9SOLA)	K03935	NDUFS2; NADH dehydrogenase (ubiquinone) Fe-S protein 2 [EC:7.1.1.2 1.6.99.3]	sly00190 (Oxidative phosphorylation)	-	-	N	N	N	N	N	N	N	N	6.85028	0.811852	0.825751	0.983168	0.325525	0.556078	8.97612	1.51811	0.640291	2.37098	0.0177412	0.357374	1.37079	1.19298	1.66473	0.716624	0.473606	NA	3.53026	2.60407	1.30959	1.98847	0.0467602	0.897941	1.67414	-0.288376	0.81107	-0.35555	0.722178	0.838804	1.26246	-1.91984	1.16061	-1.65417	0.0980924
Solyc00g500185.1.1	NADH dehydrogenase subunit 7 (AHRD V3.3 *-* G9FCP1_9LAMI)	-	-	-	-	-	N	N	N	N	N	N	DOWN	DOWN	2.87869	0.290717	0.736193	0.394893	0.692922	0.841557	4.45855	1.49867	0.65804	2.27748	0.0227577	0.414296	1.80789	0.551052	1.86948	0.294762	0.768175	0.917077	2.21208	0.663775	1.53663	0.431968	0.665765	0.999994	0.831804	-1.75059	1.25075	-1.39963	0.161624	0.31725	1.01328	-1.00501	1.28189	-0.784008	0.433035
Solyc00g500186.1.1	Cytochrome c oxidase subunit 1 (AHRD V3.3 *** A0A2G2YXI2_CAPAN)	-	-	-	-	-	N	N	N	N	N	N	N	N	0	NA	NA	NA	NA	NA	0	NA	NA	NA	NA	NA	0	NA	NA	NA	NA	NA	0	NA	NA	NA	NA	NA	0	NA	NA	NA	NA	NA	0	NA	NA	NA	NA
Solyc00g500187.1.1	NADH-ubiquinone oxidoreductase chain 4 (AHRD V3.3 *-* A0A290WL40_SOLLC)	-	-	-	-	-	N	N	N	N	N	N	N	N	0	NA	NA	NA	NA	NA	0	NA	NA	NA	NA	NA	0	NA	NA	NA	NA	NA	0	NA	NA	NA	NA	NA	0	NA	NA	NA	NA	NA	0	NA	NA	NA	NA
Solyc00g500188.1.1	NADH-ubiquinone oxidoreductase chain 4 (AHRD V3.3 *** A0A2G3CZD8_CAPCH)	-	-	-	-	-	N	N	N	N	N	N	N	N	0	NA	NA	NA	NA	NA	0	NA	NA	NA	NA	NA	0	NA	NA	NA	NA	NA	0	NA	NA	NA	NA	NA	0	NA	NA	NA	NA	NA	0	NA	NA	NA	NA
Solyc00g500189.1.1	NADH-ubiquinone oxidoreductase chain 4 (AHRD V3.3 *** A0A2G2X0J9_CAPBA)	K03881	ND4; NADH-ubiquinone oxidoreductase chain 4 [EC:7.1.1.2]	sly00190 (Oxidative phosphorylation)	-	-	N	N	N	N	N	N	N	N	0	NA	NA	NA	NA	NA	0	NA	NA	NA	NA	NA	0	NA	NA	NA	NA	NA	0	NA	NA	NA	NA	NA	0	NA	NA	NA	NA	NA	0	NA	NA	NA	NA
Solyc00g500190.1.1	30S ribosomal protein S2, chloroplastic (AHRD V3.3 *** I6N946_DATST)	-	-	-	-	-	N	N	N	N	N	UP	UP	UP	20.8884	0.294096	0.675746	0.435216	0.663405	0.822938	27.425	1.18779	0.568196	2.09045	0.0365772	0.545778	4.73987	0.682131	1.08558	0.628359	0.529769	0.795412	14.5823	2.51844	1.13062	2.22749	0.0259144	0.68262	1.77473	-0.678053	0.893442	-0.758922	0.447899	0.62672	16.0742	4.25638	0.904804	4.7042	2.54865e-06
Solyc00g500191.1.1	Protein TIC 214 (AHRD V3.3 *-* TI214_SOLTU)	-	-	-	-	-	N	N	N	N	N	N	N	N	0	NA	NA	NA	NA	NA	0	NA	NA	NA	NA	NA	0	NA	NA	NA	NA	NA	0	NA	NA	NA	NA	NA	0	NA	NA	NA	NA	NA	0	NA	NA	NA	NA
Solyc00g500192.1.1	NAD(P)H-quinone oxidoreductase subunit H, chloroplastic (AHRD V3.3 *** A0A1U8QCJ3_CAPAN)	K05579	ndhH; NAD(P)H-quinone oxidoreductase subunit H [EC:7.1.1.2]	sly00190 (Oxidative phosphorylation)	-	-	N	N	N	N	N	N	N	N	0	NA	NA	NA	NA	NA	0	NA	NA	NA	NA	NA	0	NA	NA	NA	NA	NA	0	NA	NA	NA	NA	NA	0	NA	NA	NA	NA	NA	0	NA	NA	NA	NA
Solyc00g500193.1.1	NAD(P)H-quinone oxidoreductase subunit 1, chloroplastic (AHRD V3.3 *** A0A2G2XBN0_CAPBA)	K05572	ndhA; NAD(P)H-quinone oxidoreductase subunit 1 [EC:7.1.1.2]	sly00190 (Oxidative phosphorylation)	-	-	N	N	N	N	N	N	N	N	0	NA	NA	NA	NA	NA	0	NA	NA	NA	NA	NA	0	NA	NA	NA	NA	NA	0	NA	NA	NA	NA	NA	0	NA	NA	NA	NA	NA	0	NA	NA	NA	NA
Solyc00g500194.1.1	Cytochrome c biogenesis protein CcsA (AHRD V3.3 *-* A0A1U8QCK2_CAPAN)	-	-	-	-	-	N	N	N	N	N	N	N	N	0.10107	-0.948127	3.18534	-0.297653	0.765968	NA	0.0713965	-0.434616	3.06038	-0.142014	0.887069	NA	0	NA	NA	NA	NA	NA	0	NA	NA	NA	NA	NA	0	NA	NA	NA	NA	NA	0.119682	0.850058	3.18534	0.266866	0.789572
Solyc00g500195.1.1	NAD(P)H-quinone oxidoreductase subunit 5, chloroplastic (AHRD V3.3 *** J7H711_CAPAN)	K05577	ndhF; NAD(P)H-quinone oxidoreductase subunit 5 [EC:7.1.1.2]	sly00190 (Oxidative phosphorylation)	-	-	N	N	N	N	N	N	N	N	9.13253	-0.608506	0.97394	-0.624788	0.53211	0.734934	10.0383	0.254764	0.818423	0.311286	0.755583	0.998562	2.86042	1.26582	1.42158	0.890432	0.373234	0.673497	6.71916	2.56254	1.25731	2.03811	0.0415389	0.856253	1.10816	-0.0966849	1.09249	-0.0885	0.929479	0.96436	1.28546	0.344631	1.05941	0.325305	0.74495
Solyc00g500196.1.1	Protein TIC 214 (AHRD V3.3 *** K4EQH9_DATST)	-	-	-	-	-	N	N	N	N	N	N	N	N	2392.08	0.218969	0.675402	0.324205	0.745783	0.873815	4383.98	1.79734	0.638305	2.8158	0.00486562	0.155181	121.23	0.167751	0.578533	0.28996	0.771847	0.918213	1489.28	4.38223	1.42361	3.07825	0.00208222	0.155037	0.234507	-0.891885	3.03777	-0.293599	0.769064	NA	0.786233	1.92816	1.61588	1.19325	0.23277
Solyc00g500197.1.1	Ycf15 protein (AHRD V3.3 *-* J7H9P3_CAPAN)	-	-	-	-	-	N	N	N	N	N	N	N	N	0	NA	NA	NA	NA	NA	0	NA	NA	NA	NA	NA	0	NA	NA	NA	NA	NA	0	NA	NA	NA	NA	NA	0	NA	NA	NA	NA	NA	0	NA	NA	NA	NA
Solyc00g500198.1.1	NAD(P)H-quinone oxidoreductase subunit 5, chloroplastic (AHRD V3.3 *** J7H711_CAPAN)	-	-	-	-	-	N	N	N	N	N	N	N	N	0	NA	NA	NA	NA	NA	0	NA	NA	NA	NA	NA	0	NA	NA	NA	NA	NA	0	NA	NA	NA	NA	NA	0	NA	NA	NA	NA	NA	0	NA	NA	NA	NA
Solyc00g500199.1.1	Photosystem I P700 chlorophyll a apoprotein A1 (AHRD V3.3 *** K4EPK3_DATST)	-	-	-	-	-	N	N	N	N	N	N	N	N	0	NA	NA	NA	NA	NA	0	NA	NA	NA	NA	NA	0	NA	NA	NA	NA	NA	0	NA	NA	NA	NA	NA	0	NA	NA	NA	NA	NA	0	NA	NA	NA	NA
Solyc00g500200.1.1	Photosystem II protein D1 (AHRD V3.3 *** A0A1U8QBZ9_CAPAN)	K02703	psbA; photosystem II P680 reaction center D1 protein [EC:1.10.3.9]	sly00195 (Photosynthesis)	-	-	N	N	N	N	N	N	N	N	0	NA	NA	NA	NA	NA	0	NA	NA	NA	NA	NA	0	NA	NA	NA	NA	NA	0	NA	NA	NA	NA	NA	0	NA	NA	NA	NA	NA	0	NA	NA	NA	NA
Solyc00g500201.1.1	Maturase K (AHRD V3.3 *** A0A2G3DGH8_CAPCH)	K20000	-	-	-	-	N	N	N	N	N	N	N	N	0	NA	NA	NA	NA	NA	0	NA	NA	NA	NA	NA	0	NA	NA	NA	NA	NA	0	NA	NA	NA	NA	NA	0	NA	NA	NA	NA	NA	0	NA	NA	NA	NA
Solyc00g500202.1.1	Photosystem II reaction center protein K (AHRD V3.3 *** A0A1U8QD48_CAPAN)	K02712	psbK; photosystem II PsbK protein	sly00195 (Photosynthesis)	-	-	N	N	N	N	N	N	N	N	0	NA	NA	NA	NA	NA	0	NA	NA	NA	NA	NA	0	NA	NA	NA	NA	NA	0	NA	NA	NA	NA	NA	0	NA	NA	NA	NA	NA	0	NA	NA	NA	NA
Solyc00g500203.1.1	ATP synthase subunit alpha, chloroplastic (AHRD V3.3 *** I6N942_DATST)	K02111	ATPF1A; F-type H+/Na+-transporting ATPase subunit alpha [EC:7.1.2.2 7.2.2.1]	sly00190 (Oxidative phosphorylation), sly00195 (Photosynthesis)	-	-	N	N	N	N	N	N	N	N	0	NA	NA	NA	NA	NA	0	NA	NA	NA	NA	NA	0	NA	NA	NA	NA	NA	0	NA	NA	NA	NA	NA	0	NA	NA	NA	NA	NA	0	NA	NA	NA	NA
Solyc00g500204.1.1	30S ribosomal protein S2, chloroplastic (AHRD V3.3 *** I6N946_DATST)	K02967	RP-S2; small subunit ribosomal protein S2	sly03010 (Ribosome)	-	-	N	N	N	N	N	N	N	N	0	NA	NA	NA	NA	NA	0	NA	NA	NA	NA	NA	0	NA	NA	NA	NA	NA	0	NA	NA	NA	NA	NA	0	NA	NA	NA	NA	NA	0	NA	NA	NA	NA
Solyc00g500205.1.1	DNA-directed RNA polymerase subunit beta'' (AHRD V3.3 *-* A0A1U8QCC7_CAPAN)	-	-	-	-	-	N	N	N	N	N	N	N	N	0	NA	NA	NA	NA	NA	0	NA	NA	NA	NA	NA	0	NA	NA	NA	NA	NA	0	NA	NA	NA	NA	NA	0	NA	NA	NA	NA	NA	0	NA	NA	NA	NA
Solyc00g500206.1.1	Photosystem II CP43 reaction center protein (AHRD V3.3 *** A0A078EKT7_BRANA)	K02705	psbC; photosystem II CP43 chlorophyll apoprotein	sly00195 (Photosynthesis)	-	-	N	N	N	N	N	N	N	N	0	NA	NA	NA	NA	NA	0	NA	NA	NA	NA	NA	0	NA	NA	NA	NA	NA	0	NA	NA	NA	NA	NA	0	NA	NA	NA	NA	NA	0	NA	NA	NA	NA
Solyc00g500207.1.1	30S ribosomal protein S14, chloroplastic (AHRD V3.3 *-* A0A2G2X601_CAPBA)	K02954	RP-S14; small subunit ribosomal protein S14	sly03010 (Ribosome)	-	-	N	N	N	N	N	N	N	N	0	NA	NA	NA	NA	NA	0	NA	NA	NA	NA	NA	0	NA	NA	NA	NA	NA	0	NA	NA	NA	NA	NA	0	NA	NA	NA	NA	NA	0	NA	NA	NA	NA
Solyc00g500208.1.1	Photosystem I P700 chlorophyll a apoprotein A2 (AHRD V3.3 *** I6N956_DATST)	K02690	psaB; photosystem I P700 chlorophyll a apoprotein A2	sly00195 (Photosynthesis)	-	-	N	N	N	N	N	N	N	N	0	NA	NA	NA	NA	NA	0	NA	NA	NA	NA	NA	0	NA	NA	NA	NA	NA	0	NA	NA	NA	NA	NA	0	NA	NA	NA	NA	NA	0	NA	NA	NA	NA
Solyc00g500209.1.1	Photosystem I P700 chlorophyll a apoprotein A1 (AHRD V3.3 *** K4EPK3_DATST)	K02689	psaA; photosystem I P700 chlorophyll a apoprotein A1	sly00195 (Photosynthesis)	-	-	N	N	N	N	N	N	N	N	0	NA	NA	NA	NA	NA	0	NA	NA	NA	NA	NA	0	NA	NA	NA	NA	NA	0	NA	NA	NA	NA	NA	0	NA	NA	NA	NA	NA	0	NA	NA	NA	NA
Solyc00g500210.1.1	Protein TIC 214 (AHRD V3.3 *** K4EQH9_DATST)	-	-	-	-	-	N	N	N	N	N	N	N	N	0	NA	NA	NA	NA	NA	0	NA	NA	NA	NA	NA	0	NA	NA	NA	NA	NA	0	NA	NA	NA	NA	NA	0	NA	NA	NA	NA	NA	0	NA	NA	NA	NA
Solyc00g500211.1.1	NAD(P)H-quinone oxidoreductase subunit 5, chloroplastic (AHRD V3.3 *** J7H711_CAPAN)	-	-	-	-	-	N	N	N	N	N	N	N	N	0	NA	NA	NA	NA	NA	0	NA	NA	NA	NA	NA	0	NA	NA	NA	NA	NA	0	NA	NA	NA	NA	NA	0	NA	NA	NA	NA	NA	0	NA	NA	NA	NA
Solyc00g500212.1.1	30S ribosomal protein S4, chloroplastic (AHRD V3.3 *** I6N958_DATST)	K02986	RP-S4; small subunit ribosomal protein S4	sly03010 (Ribosome)	-	-	N	N	N	N	N	N	N	N	0	NA	NA	NA	NA	NA	0	NA	NA	NA	NA	NA	0	NA	NA	NA	NA	NA	0	NA	NA	NA	NA	NA	0	NA	NA	NA	NA	NA	0	NA	NA	NA	NA
Solyc00g500213.1.1	Auxin-responsive GH3 family protein (AHRD V3.3 *** A0A2U1NZC8_ARTAN)	-	-	-	-	-	N	N	N	N	N	N	N	N	0	NA	NA	NA	NA	NA	0	NA	NA	NA	NA	NA	0	NA	NA	NA	NA	NA	0	NA	NA	NA	NA	NA	0	NA	NA	NA	NA	NA	0	NA	NA	NA	NA
Solyc00g500214.1.1	Auxin-responsive GH3 family protein (AHRD V3.3 *** A0A2U1NZC8_ARTAN)	-	-	-	-	-	N	N	N	N	N	N	N	N	0	NA	NA	NA	NA	NA	0	NA	NA	NA	NA	NA	0	NA	NA	NA	NA	NA	0	NA	NA	NA	NA	NA	0	NA	NA	NA	NA	NA	0	NA	NA	NA	NA
Solyc00g500215.1.1	Unknown protein	-	-	-	-	-	N	N	N	N	N	N	N	N	0.303209	-1.66947	3.18534	-0.52411	0.600202	NA	0.21419	-1.15595	3.06038	-0.377715	0.705642	NA	0	NA	NA	NA	NA	NA	0	NA	NA	NA	NA	NA	0	NA	NA	NA	NA	NA	0	NA	NA	NA	NA
Solyc00g500216.1.1	Auxin-responsive GH3 family protein (AHRD V3.3 *** A0A2U1MJ34_ARTAN)	-	-	-	-	-	N	N	N	N	N	N	N	N	0	NA	NA	NA	NA	NA	0	NA	NA	NA	NA	NA	0	NA	NA	NA	NA	NA	0	NA	NA	NA	NA	NA	0	NA	NA	NA	NA	NA	0	NA	NA	NA	NA
Solyc00g500217.1.1	Retrovirus-related Pol polyprotein from transposon TNT 1-94 (AHRD V3.3 *-* A0A2I0VJ33_9ASPA)	-	-	-	-	-	N	N	N	N	N	N	N	N	0	NA	NA	NA	NA	NA	0	NA	NA	NA	NA	NA	0	NA	NA	NA	NA	NA	0	NA	NA	NA	NA	NA	0	NA	NA	NA	NA	NA	0	NA	NA	NA	NA
Solyc00g500218.1.1	Auxin-responsive GH3 family protein (AHRD V3.3 *** A0A2U1NZC8_ARTAN)	K14506	JAR1_4_6; jasmonic acid-amino synthetase [EC:6.3.2.52]	sly04075 (Plant hormone signal transduction)	JA Signaling/Response	-	N	N	N	N	N	N	N	N	0.10107	-0.948127	3.18534	-0.297653	0.765968	NA	0.0713965	-0.434616	3.06038	-0.142014	0.887069	NA	0.128967	-0.436192	4.08047	-0.106898	0.91487	NA	0.153926	-0.956967	4.08047	-0.234523	0.814579	NA	0	NA	NA	NA	NA	NA	0	NA	NA	NA	NA
Solyc00g500219.1.1	B3 domain-containing protein (AHRD V3.3 *** A0A2K3PAY3_TRIPR)	-	-	-	-	-	N	N	N	N	N	N	N	N	0	NA	NA	NA	NA	NA	0	NA	NA	NA	NA	NA	0	NA	NA	NA	NA	NA	0	NA	NA	NA	NA	NA	0	NA	NA	NA	NA	NA	0	NA	NA	NA	NA
Solyc00g500220.1.1	B3 domain-containing protein At1g49475-like (AHRD V3.3 *-* XP_025886111.1)	-	-	-	-	-	N	N	N	N	N	N	N	N	0	NA	NA	NA	NA	NA	0	NA	NA	NA	NA	NA	0	NA	NA	NA	NA	NA	0	NA	NA	NA	NA	NA	0	NA	NA	NA	NA	NA	0	NA	NA	NA	NA
Solyc00g500221.1.1	B3 domain-containing protein (AHRD V3.3 *-* A0A1Q3DFU3_CEPFO)	-	-	-	-	-	N	N	N	N	N	N	N	N	0.10107	-0.948127	3.18534	-0.297653	0.765968	NA	0.0713965	-0.434616	3.06038	-0.142014	0.887069	NA	0	NA	NA	NA	NA	NA	0	NA	NA	NA	NA	NA	0.0980798	1.13801	3.11354	0.365503	0.714736	NA	0	NA	NA	NA	NA
Solyc00g500222.1.1	Transcriptional factor B3 family protein (AHRD V3.3 *-* A0A2H1ZEQ2_ARATH)	-	-	-	-	-	N	N	N	N	N	N	N	N	0	NA	NA	NA	NA	NA	0	NA	NA	NA	NA	NA	0	NA	NA	NA	NA	NA	0	NA	NA	NA	NA	NA	0	NA	NA	NA	NA	NA	0	NA	NA	NA	NA
Solyc00g500223.1.1	Retrovirus-related Pol polyprotein from transposon TNT 1-94 (AHRD V3.3 *-* A0A2I0W6G5_9ASPA)	-	-	-	-	-	N	N	N	N	N	N	N	N	0	NA	NA	NA	NA	NA	0	NA	NA	NA	NA	NA	0	NA	NA	NA	NA	NA	0	NA	NA	NA	NA	NA	0	NA	NA	NA	NA	NA	0	NA	NA	NA	NA
Solyc00g500224.1.1	Cytochrome c biogenesis FC (AHRD V3.3 *-* A0A0C5B7H6_9SOLA)	-	-	-	-	-	N	N	N	N	N	N	N	N	0	NA	NA	NA	NA	NA	0	NA	NA	NA	NA	NA	0	NA	NA	NA	NA	NA	0	NA	NA	NA	NA	NA	0	NA	NA	NA	NA	NA	0	NA	NA	NA	NA
Solyc00g500225.1.1	NADH-ubiquinone oxidoreductase chain 3 (AHRD V3.3 *** G9FCN6_9LAMI)	-	-	-	-	-	N	N	N	N	N	N	N	N	0	NA	NA	NA	NA	NA	0	NA	NA	NA	NA	NA	0	NA	NA	NA	NA	NA	0	NA	NA	NA	NA	NA	0	NA	NA	NA	NA	NA	0	NA	NA	NA	NA
Solyc00g500226.1.1	Cytochrome c biogenesis FC (AHRD V3.3 *-* A0A0C5B7H6_9SOLA)	-	-	-	-	-	N	N	N	N	N	N	N	N	0	NA	NA	NA	NA	NA	0	NA	NA	NA	NA	NA	0	NA	NA	NA	NA	NA	0	NA	NA	NA	NA	NA	0	NA	NA	NA	NA	NA	0	NA	NA	NA	NA
Solyc00g500227.1.1	RNA-dependent RNA polymerase (AHRD V3.3 *** A0A2Z6JIR4_9VIRU)	-	-	-	-	-	N	N	N	N	N	N	N	N	0	NA	NA	NA	NA	NA	0	NA	NA	NA	NA	NA	0	NA	NA	NA	NA	NA	0	NA	NA	NA	NA	NA	0	NA	NA	NA	NA	NA	0	NA	NA	NA	NA
Solyc00g500228.1.1	Ribosomal protein L2 (AHRD V3.3 *** A0A290WL33_SOLLC)	-	-	-	-	-	N	N	N	N	N	N	N	N	63.9047	0.646932	0.597446	1.08283	0.278884	0.506356	84.4846	1.43159	0.519329	2.75661	0.00584039	0.175675	7.56958	0.0236767	0.980838	0.0241392	0.980742	0.993152	30.9089	2.53271	1.10197	2.29836	0.0215413	0.614987	9.86484	-0.0240179	0.828632	-0.028985	NA	NA	14.5267	1.17821	0.692112	1.70234	0.0886921
Solyc00g500229.1.1	Unknown protein	-	-	-	-	-	N	N	N	N	N	N	N	N	0	NA	NA	NA	NA	NA	0	NA	NA	NA	NA	NA	0	NA	NA	NA	NA	NA	0	NA	NA	NA	NA	NA	0	NA	NA	NA	NA	NA	0	NA	NA	NA	NA
Solyc00g500230.1.1	Unknown protein	-	-	-	-	-	N	N	N	N	N	N	N	N	0	NA	NA	NA	NA	NA	0	NA	NA	NA	NA	NA	0	NA	NA	NA	NA	NA	0	NA	NA	NA	NA	NA	0	NA	NA	NA	NA	NA	0	NA	NA	NA	NA
Solyc00g500231.1.1	Unknown protein	-	-	-	-	-	N	N	N	N	N	N	N	N	0	NA	NA	NA	NA	NA	0	NA	NA	NA	NA	NA	0.288478	-1.37919	4.03374	-0.341914	0.732416	NA	0.344341	-1.9	4.03373	-0.471027	0.637621	NA	0	NA	NA	NA	NA	NA	0	NA	NA	NA	NA
Solyc00g500232.1.1	Unknown protein	-	-	-	-	-	N	N	N	N	N	N	N	N	0.202139	-1.3088	3.18534	-0.410881	0.681159	NA	0.371317	0.299903	2.93497	0.102183	0.918611	0.998562	0	NA	NA	NA	NA	NA	0.170343	0.966587	4.08047	0.236881	0.812749	NA	0	NA	NA	NA	NA	NA	0	NA	NA	NA	NA
Solyc00g500233.1.1	Unknown protein	-	-	-	-	-	N	N	N	N	N	N	N	N	0	NA	NA	NA	NA	NA	0	NA	NA	NA	NA	NA	0	NA	NA	NA	NA	NA	0	NA	NA	NA	NA	NA	0	NA	NA	NA	NA	NA	0	NA	NA	NA	NA
Solyc00g500234.1.1	Unknown protein	-	-	-	-	-	N	N	N	N	N	N	N	N	2.66231	1.36309	0.919161	1.48297	0.138082	0.322132	2.94552	1.61669	0.932359	1.73398	0.0829212	0.788906	3.46733	-0.84413	1.20419	-0.700994	0.483307	0.762357	5.12726	-0.0573191	1.07662	-0.0532398	0.957541	0.999994	0.0507328	-0.151603	3.11654	-0.0486446	0.961203	NA	0.172537	0.489388	3.18534	0.153638	0.877895
Solyc00g500235.1.1	Unknown protein	-	-	-	-	-	N	N	N	N	N	N	N	N	0	NA	NA	NA	NA	NA	0	NA	NA	NA	NA	NA	0	NA	NA	NA	NA	NA	0	NA	NA	NA	NA	NA	0	NA	NA	NA	NA	NA	0	NA	NA	NA	NA
Solyc00g500236.1.1	MP domain-containing protein (AHRD V3.3 *-* A0A1Q3BUD1_CEPFO)	-	-	-	-	-	N	N	N	N	N	N	N	N	15.2406	-0.805397	0.412221	-1.9538	0.0507251	0.161482	15.5354	-0.085872	0.315539	-0.272144	0.785511	0.998562	7.23812	0.165588	0.893991	0.185223	0.853054	0.950338	6.87111	-0.416551	0.902163	-0.461724	0.644279	0.999994	1.51448	-0.907606	0.997345	-0.910022	0.362811	0.545535	1.9453	0.254276	0.817563	0.311017	0.755788
Solyc00g500237.1.1	Transport membrane protein (AHRD V3.3 *-* A0A0C5ARU2_HYONI)	-	-	-	-	-	N	N	N	N	N	N	N	N	0	NA	NA	NA	NA	NA	0	NA	NA	NA	NA	NA	0	NA	NA	NA	NA	NA	0	NA	NA	NA	NA	NA	0	NA	NA	NA	NA	NA	0	NA	NA	NA	NA
Solyc00g500238.1.1	orf211 gene product (mitochondrion) (AHRD V3.3 --* NP_064093.1)	-	-	-	-	-	N	N	N	N	N	N	N	N	0	NA	NA	NA	NA	NA	0	NA	NA	NA	NA	NA	0	NA	NA	NA	NA	NA	0	NA	NA	NA	NA	NA	0	NA	NA	NA	NA	NA	0	NA	NA	NA	NA
Solyc00g500239.1.1	Protein Ycf2 (AHRD V3.3 *-* A0A142DP97_9LAMI)	-	-	-	-	-	N	N	N	N	N	N	N	N	0	NA	NA	NA	NA	NA	0	NA	NA	NA	NA	NA	0	NA	NA	NA	NA	NA	0	NA	NA	NA	NA	NA	0	NA	NA	NA	NA	NA	0	NA	NA	NA	NA
Solyc00g500240.1.1	Cytochrome b (AHRD V3.3 *** A0A2G3ARK2_CAPCH)	-	-	-	-	-	N	N	N	N	N	N	N	N	0	NA	NA	NA	NA	NA	0	NA	NA	NA	NA	NA	0	NA	NA	NA	NA	NA	0	NA	NA	NA	NA	NA	0	NA	NA	NA	NA	NA	0	NA	NA	NA	NA
Solyc00g500241.1.1	Cytochrome c biogenesis FC (AHRD V3.3 *-* A0A0C5B7H6_9SOLA)	-	-	-	-	-	N	N	N	N	N	N	N	N	0	NA	NA	NA	NA	NA	0	NA	NA	NA	NA	NA	0	NA	NA	NA	NA	NA	0	NA	NA	NA	NA	NA	0	NA	NA	NA	NA	NA	0	NA	NA	NA	NA
Solyc00g500242.1.1	Heme exporter protein C (AHRD V3.3 *** A0A2S4LUD9_9BRAD)	-	-	-	-	-	N	N	N	N	N	N	N	N	0	NA	NA	NA	NA	NA	0	NA	NA	NA	NA	NA	0	NA	NA	NA	NA	NA	0	NA	NA	NA	NA	NA	0	NA	NA	NA	NA	NA	0	NA	NA	NA	NA
Solyc00g500243.1.1	Cytochrome c oxidase subunit 2 (AHRD V3.3 *-* A0A0C5B2A3_HYONI)	K02261	COX2; cytochrome c oxidase subunit 2	sly00190 (Oxidative phosphorylation)	-	-	N	N	N	N	N	N	N	N	32.7886	0.762877	0.364453	2.09321	0.0363303	0.127461	27.1009	0.475805	0.453604	1.04894	0.294204	0.998562	19.0614	0.149124	0.696045	0.214245	0.830356	0.941854	23.8316	0.246828	0.655632	0.376473	0.706565	0.999994	20.707	0.827876	0.393913	2.10167	0.035582	0.107508	15.5279	0.0342478	0.521611	0.0656578	0.94765
Solyc00g500244.1.1	Cytochrome c oxidase subunit 2 (AHRD V3.3 *** A0A2G2X686_CAPBA)	-	-	-	-	-	N	N	N	N	N	N	N	N	0	NA	NA	NA	NA	NA	0	NA	NA	NA	NA	NA	0	NA	NA	NA	NA	NA	0	NA	NA	NA	NA	NA	0	NA	NA	NA	NA	NA	0	NA	NA	NA	NA
Solyc00g500245.1.1	Ribosomal protein S3 (AHRD V3.3 *** A0A290WKX3_SOLLC)	K02982	RP-S3; small subunit ribosomal protein S3	sly03010 (Ribosome)	-	-	N	N	N	N	N	N	N	N	0	NA	NA	NA	NA	NA	0	NA	NA	NA	NA	NA	0	NA	NA	NA	NA	NA	0	NA	NA	NA	NA	NA	0	NA	NA	NA	NA	NA	0	NA	NA	NA	NA
Solyc00g500246.1.1	Unknown protein	-	-	-	-	-	N	N	N	N	N	N	N	N	0.10107	-0.948127	3.18534	-0.297653	0.765968	NA	0.0713965	-0.434616	3.06038	-0.142014	0.887069	NA	0	NA	NA	NA	NA	NA	0	NA	NA	NA	NA	NA	0	NA	NA	NA	NA	NA	0	NA	NA	NA	NA
Solyc00g500247.1.1	AT hook motif DNA-binding family protein (AHRD V3.3 *-* A0A2U1PYS7_ARTAN)	-	-	-	-	-	N	N	N	N	N	N	N	N	0.0718134	-0.948127	3.18534	-0.297653	0.765968	NA	0.050879	-0.434616	3.06038	-0.142014	0.887069	NA	0	NA	NA	NA	NA	NA	0	NA	NA	NA	NA	NA	0	NA	NA	NA	NA	NA	0	NA	NA	NA	NA
Solyc00g500248.1.1	AT hook, DNA-binding motif-containing protein (AHRD V3.3 *-* A0A2U1KK62_ARTAN)	-	-	-	-	-	N	N	N	N	N	N	N	N	0	NA	NA	NA	NA	NA	0	NA	NA	NA	NA	NA	0	NA	NA	NA	NA	NA	0	NA	NA	NA	NA	NA	0	NA	NA	NA	NA	NA	0	NA	NA	NA	NA
Solyc00g500249.1.1	Cytochrome c biogenesis FN (AHRD V3.3 *** A0A0C5B9X0_9SOLA)	-	-	-	-	-	N	N	N	N	N	N	N	N	0	NA	NA	NA	NA	NA	0	NA	NA	NA	NA	NA	0	NA	NA	NA	NA	NA	0	NA	NA	NA	NA	NA	0	NA	NA	NA	NA	NA	0	NA	NA	NA	NA
Solyc00g500250.1.1	Cytochrome c oxidase subunit 1 (AHRD V3.3 *** A0A2G2YXI2_CAPAN)	K02256	COX1; cytochrome c oxidase subunit 1 [EC:1.9.3.1]	sly00190 (Oxidative phosphorylation)	-	-	N	N	N	N	N	N	N	N	32.7293	1.14422	0.739567	1.54715	0.121826	0.295959	42.0383	1.73466	0.598197	2.89982	0.00373376	0.126914	3.02284	0.485468	1.16697	0.416006	0.677406	0.875269	10.6952	2.62112	1.36957	1.91383	0.0556423	0.960303	6.07863	-0.264098	0.745795	-0.354116	0.723252	0.839335	6.59027	0.0427679	0.857989	0.0498467	0.960245
Solyc00g500251.1.1	NADH-ubiquinone oxidoreductase chain 4 (AHRD V3.3 *-* A0A290WL40_SOLLC)	-	-	-	-	-	N	N	N	N	N	N	N	N	0	NA	NA	NA	NA	NA	0	NA	NA	NA	NA	NA	0	NA	NA	NA	NA	NA	0	NA	NA	NA	NA	NA	0	NA	NA	NA	NA	NA	0	NA	NA	NA	NA
Solyc00g500252.1.1	NADH-ubiquinone oxidoreductase chain 4 (AHRD V3.3 *** A0A2G3CZD8_CAPCH)	-	-	-	-	-	N	N	N	N	N	N	N	N	0	NA	NA	NA	NA	NA	0	NA	NA	NA	NA	NA	0	NA	NA	NA	NA	NA	0	NA	NA	NA	NA	NA	0	NA	NA	NA	NA	NA	0	NA	NA	NA	NA
Solyc00g500253.1.1	NADH-ubiquinone oxidoreductase chain 4 (AHRD V3.3 *** A0A2G2X0J9_CAPBA)	K03881	ND4; NADH-ubiquinone oxidoreductase chain 4 [EC:7.1.1.2]	sly00190 (Oxidative phosphorylation)	-	-	N	N	N	N	N	N	N	N	0	NA	NA	NA	NA	NA	0	NA	NA	NA	NA	NA	0	NA	NA	NA	NA	NA	0	NA	NA	NA	NA	NA	0	NA	NA	NA	NA	NA	0	NA	NA	NA	NA
Solyc00g500254.1.1	50S ribosomal protein L20, chloroplastic (AHRD V3.3 *-* A0A2P1M7F3_9LAMI)	-	-	-	-	-	N	N	N	N	N	N	N	N	1.43812	0.861284	1.15157	0.74792	0.454508	0.674163	1.89737	1.54931	0.84459	1.83439	0.0665957	0.719235	1.07142	0.721033	2.17233	0.331918	0.739952	NA	0.828286	-0.594132	2.34393	-0.253477	0.7999	NA	0.370763	-1.65169	1.74046	-0.948993	0.342624	NA	0.668287	0.1904	1.38929	0.137049	0.890992
Solyc00g500255.1.1	RNA-dependent RNA polymerase (AHRD V3.3 *-* A0A2Z6JIR4_9VIRU)	-	-	-	-	-	N	N	N	N	N	N	N	N	0	NA	NA	NA	NA	NA	0	NA	NA	NA	NA	NA	0	NA	NA	NA	NA	NA	0	NA	NA	NA	NA	NA	0	NA	NA	NA	NA	NA	0	NA	NA	NA	NA
Solyc00g500256.1.1	NADH-ubiquinone oxidoreductase chain 5 (AHRD V3.3 *-* A0A1Y0B159_9LAMI)	-	-	-	-	-	N	N	N	N	UP	N	N	N	2.55048	1.6316	0.960066	1.69947	0.0892316	0.238994	3.02681	1.94996	0.788589	2.47272	0.0134088	0.303399	1.02999	-0.0726667	2.15677	-0.0336923	0.973123	NA	1.67358	0.63754	1.92431	0.331309	0.740411	0.999994	2.03464	2.23813	0.833421	2.68547	0.00724275	0.0322267	0.920019	0.41944	1.24	0.338257	0.73517
Solyc00g500257.1.1	Transmembrane protein (AHRD V3.3 *-* A0A1P8B2M8_ARATH)	-	-	-	-	-	N	N	N	N	N	N	N	N	0	NA	NA	NA	NA	NA	0	NA	NA	NA	NA	NA	0	NA	NA	NA	NA	NA	0	NA	NA	NA	NA	NA	0	NA	NA	NA	NA	NA	0	NA	NA	NA	NA
Solyc00g500258.1.1	Chitinase (AHRD V3.3 *-* B9VRK7_CAPAN)	-	-	-	-	GH19	N	N	N	N	N	N	N	N	0.10107	-0.948127	3.18534	-0.297653	0.765968	NA	0.0713965	-0.434616	3.06038	-0.142014	0.887069	NA	0	NA	NA	NA	NA	NA	0	NA	NA	NA	NA	NA	0	NA	NA	NA	NA	NA	0	NA	NA	NA	NA
Solyc00g500259.1.1	Unknown protein	-	-	-	-	-	N	N	N	N	N	N	N	N	3.84818	1.19381	1.07873	1.10668	0.26843	0.494528	4.55266	1.62647	0.865698	1.8788	0.0602723	0.68828	4.02173	0.0819835	1.06707	0.0768301	0.938759	0.979474	5.73639	0.535361	1.17513	0.455575	0.648696	0.999994	0.0789559	0.689959	3.11654	0.221386	0.824792	NA	0.0594713	0.850058	3.18534	0.266866	0.789572
Solyc00g500260.1.1	Cytochrome b (AHRD V3.3 *-* A0A2G3ARK2_CAPCH)	K00412	CYTB; ubiquinol-cytochrome c reductase cytochrome b subunit	sly00190 (Oxidative phosphorylation)	-	-	N	N	N	N	N	N	N	N	1.20793	1.9742	1.3816	1.42892	0.153026	0.345239	1.09925	1.74582	1.46541	1.19135	0.233517	0.990704	0	NA	NA	NA	NA	NA	1.02222	3.4789	3.22149	1.0799	0.280185	NA	1.55005	-1.39853	1.0239	-1.36589	0.171975	0.331502	1.85106	-0.391318	0.835717	-0.468242	0.639612
Solyc00g500261.1.1	NADH-ubiquinone oxidoreductase chain 3 (AHRD V3.3 *** A0A2G2V3C2_CAPBA)	K03880	ND3; NADH-ubiquinone oxidoreductase chain 3 [EC:7.1.1.2]	sly00190 (Oxidative phosphorylation)	-	-	N	N	N	N	N	N	N	N	1.2953	0.612837	1.29646	0.472699	0.636428	0.806095	1.54981	1.17077	0.915981	1.27816	0.201194	0.981165	0.166895	1.48736	4.08047	0.364507	0.715479	NA	0	NA	NA	NA	NA	NA	0.569934	-1.49079	1.68884	-0.882729	0.377383	NA	0.929039	0.459678	1.44039	0.319135	0.749624
Solyc00g500262.1.1	Transmembrane protein (AHRD V3.3 *-* Q3EC50_ARATH)	-	-	-	-	-	N	N	N	N	N	N	N	N	0	NA	NA	NA	NA	NA	0	NA	NA	NA	NA	NA	0	NA	NA	NA	NA	NA	0	NA	NA	NA	NA	NA	0	NA	NA	NA	NA	NA	0	NA	NA	NA	NA
Solyc00g500263.1.1	RNA-dependent RNA polymerase (AHRD V3.3 *** A0A2Z6JIR4_9VIRU)	-	-	-	-	-	N	N	N	N	N	N	N	N	4.16943	-1.16059	0.738356	-1.57186	0.115983	0.28652	3.48806	-0.991945	0.600928	-1.65069	0.0988022	0.837719	6.13191	-0.708772	0.96552	-0.734084	0.462898	0.746917	6.84443	-1.10716	0.787838	-1.40532	0.159927	0.999994	0.569636	1.15991	1.63541	0.709251	0.478169	NA	0.407038	0.356348	2.07255	0.171937	0.863487
Solyc00g500264.1.1	Unknown protein	-	-	-	-	-	N	N	N	N	N	N	N	N	0.707487	-3.00128	3.14556	-0.954135	0.340015	NA	0.54825	-2.12495	2.77747	-0.765064	0.444234	0.998562	0	NA	NA	NA	NA	NA	0	NA	NA	NA	NA	NA	0.0507328	-0.151603	3.11654	-0.0486446	0.961203	NA	0.0543963	-0.0876803	3.18534	-0.0275262	0.97804
Solyc00g500265.1.1	Unknown protein	-	-	-	-	-	N	N	N	N	N	N	N	N	0	NA	NA	NA	NA	NA	0	NA	NA	NA	NA	NA	0	NA	NA	NA	NA	NA	0	NA	NA	NA	NA	NA	0	NA	NA	NA	NA	NA	0	NA	NA	NA	NA
Solyc00g500266.1.1	Unknown protein	-	-	-	-	-	N	N	N	N	N	N	N	N	0.10107	-0.948127	3.18534	-0.297653	0.765968	NA	0.0713965	-0.434616	3.06038	-0.142014	0.887069	NA	0	NA	NA	NA	NA	NA	0	NA	NA	NA	NA	NA	0	NA	NA	NA	NA	NA	0	NA	NA	NA	NA
Solyc00g500267.1.1	Unknown protein	-	-	-	-	-	N	N	N	N	N	N	N	N	0	NA	NA	NA	NA	NA	0	NA	NA	NA	NA	NA	0	NA	NA	NA	NA	NA	0	NA	NA	NA	NA	NA	0.0507328	-0.151603	3.11654	-0.0486446	0.961203	NA	0.0543963	-0.0876803	3.18534	-0.0275262	0.97804
Solyc00g500268.1.1	Unknown protein	-	-	-	-	-	N	N	N	N	N	N	N	N	235.473	0.708917	0.661669	1.07141	NA	NA	286.638	1.30942	0.576599	2.27093	0.0231509	0.418484	145.793	-0.164496	0.379244	-0.433746	0.664473	0.869123	248.933	0.762377	0.555342	1.37281	0.169812	0.999994	14.9494	-0.359928	0.673816	-0.534163	0.593229	0.748704	21.1915	0.822149	0.780638	1.05318	0.29226
Solyc00g500269.1.1	Unknown protein	-	-	-	-	-	N	N	N	N	N	N	N	N	0.481953	-2.45222	3.00816	-0.815188	0.414964	NA	0.340734	-1.94062	3.01116	-0.644477	0.519266	NA	0	NA	NA	NA	NA	NA	0	NA	NA	NA	NA	NA	0	NA	NA	NA	NA	NA	0	NA	NA	NA	NA
Solyc00g500270.1.1	Unknown protein	-	-	-	-	-	N	N	N	N	N	N	N	N	0	NA	NA	NA	NA	NA	0	NA	NA	NA	NA	NA	0	NA	NA	NA	NA	NA	0	NA	NA	NA	NA	NA	0.0507328	-0.151603	3.11654	-0.0486446	0.961203	NA	0.0543963	-0.0876803	3.18534	-0.0275262	0.97804
Solyc00g500271.1.1	NADH-ubiquinone oxidoreductase chain 5 (AHRD V3.3 *** A0A0C5ARN6_HYONI)	-	-	-	-	-	N	N	N	N	N	N	N	N	0	NA	NA	NA	NA	NA	0	NA	NA	NA	NA	NA	0	NA	NA	NA	NA	NA	0	NA	NA	NA	NA	NA	0	NA	NA	NA	NA	NA	0	NA	NA	NA	NA
Solyc00g500272.1.1	Cytochrome C oxidase subunit II-like%2C transmembrane domain-containing protein (AHRD V3.3 *** ATMG01280.1)	-	-	-	-	-	N	N	N	N	N	N	N	N	0	NA	NA	NA	NA	NA	0	NA	NA	NA	NA	NA	0	NA	NA	NA	NA	NA	0	NA	NA	NA	NA	NA	0	NA	NA	NA	NA	NA	0	NA	NA	NA	NA
Solyc00g500273.1.1	Ribosomal protein S19 (AHRD V3.3 *** A0A290WKX2_SOLLC)	K02965	RP-S19; small subunit ribosomal protein S19	sly03010 (Ribosome)	-	-	N	N	N	N	N	N	N	N	2.45489	-0.884063	1.0388	-0.851046	0.394744	0.62205	4.705	1.43346	0.798358	1.79551	0.0725727	0.74927	0.143363	-0.436192	4.08047	-0.106898	0.91487	NA	1.19373	2.51698	3.26176	0.771662	0.440315	NA	0.976402	0.117639	1.14745	0.102522	0.918342	0.95771	1.20684	1.07027	1.05137	1.01797	0.308691
Solyc00g500274.1.1	Ribosomal protein S3 (AHRD V3.3 *** A0A290WKX3_SOLLC)	K02982	RP-S3; small subunit ribosomal protein S3	sly03010 (Ribosome)	-	-	N	N	N	N	N	N	N	N	0	NA	NA	NA	NA	NA	0	NA	NA	NA	NA	NA	0	NA	NA	NA	NA	NA	0	NA	NA	NA	NA	NA	0	NA	NA	NA	NA	NA	0	NA	NA	NA	NA
Solyc00g500275.1.1	Cytochrome c oxidase subunit 2 (AHRD V3.3 *** A0A2G2X686_CAPBA)	-	-	-	-	-	N	N	N	N	N	N	N	N	0	NA	NA	NA	NA	NA	0	NA	NA	NA	NA	NA	0	NA	NA	NA	NA	NA	0	NA	NA	NA	NA	NA	0	NA	NA	NA	NA	NA	0	NA	NA	NA	NA
Solyc00g500276.1.1	Cytochrome c oxidase subunit 2 (AHRD V3.3 *-* A0A0C5B2A3_HYONI)	-	-	-	-	-	N	N	N	N	N	N	N	N	0	NA	NA	NA	NA	NA	0	NA	NA	NA	NA	NA	0	NA	NA	NA	NA	NA	0	NA	NA	NA	NA	NA	0	NA	NA	NA	NA	NA	0	NA	NA	NA	NA
Solyc00g500277.1.1	Heme exporter protein C (AHRD V3.3 *** A0A2S4LUD9_9BRAD)	-	-	-	-	-	N	N	N	N	N	N	N	N	0	NA	NA	NA	NA	NA	0	NA	NA	NA	NA	NA	0	NA	NA	NA	NA	NA	0	NA	NA	NA	NA	NA	0	NA	NA	NA	NA	NA	0	NA	NA	NA	NA
Solyc00g500278.1.1	Protein TIC 214 (AHRD V3.3 *-* TI214_SOLTU)	-	-	-	-	-	N	N	N	N	N	N	N	N	0	NA	NA	NA	NA	NA	0	NA	NA	NA	NA	NA	0	NA	NA	NA	NA	NA	0	NA	NA	NA	NA	NA	0	NA	NA	NA	NA	NA	0	NA	NA	NA	NA
Solyc00g500279.1.1	Protein TIC 214 (AHRD V3.3 *-* TI214_SOLTU)	-	-	-	-	-	N	N	N	N	N	N	N	N	0	NA	NA	NA	NA	NA	0	NA	NA	NA	NA	NA	0	NA	NA	NA	NA	NA	0	NA	NA	NA	NA	NA	0	NA	NA	NA	NA	NA	0	NA	NA	NA	NA
Solyc00g500280.1.1	NAD(P)H-quinone oxidoreductase subunit H, chloroplastic (AHRD V3.3 *** A0A1S5SJX5_ORYVI)	-	-	-	-	-	N	N	N	N	N	N	N	N	0	NA	NA	NA	NA	NA	0	NA	NA	NA	NA	NA	0	NA	NA	NA	NA	NA	0	NA	NA	NA	NA	NA	0	NA	NA	NA	NA	NA	0	NA	NA	NA	NA
Solyc00g500281.1.1	Retrovirus-related Pol polyprotein from transposon TNT 1-94 (AHRD V3.3 *-* A0A2I0X5W4_9ASPA)	-	-	-	-	-	UP	N	N	N	N	N	N	N	1.1883	3.85255	1.38896	2.77368	0.00554254	0.0303498	0	NA	NA	NA	NA	NA	0.166895	1.48736	4.08047	0.364507	0.715479	NA	0	NA	NA	NA	NA	NA	0.0459478	-0.151603	3.11654	-0.0486446	0.961203	NA	0.0487944	-0.0876803	3.18534	-0.0275262	0.97804
Solyc00g500282.1.1	Unknown protein	-	-	-	-	-	N	N	N	N	N	N	N	N	0.263326	-0.731728	3.18534	-0.229718	0.818311	NA	0.142793	-0.795285	3.06038	-0.259865	0.794968	NA	0	NA	NA	NA	NA	NA	0	NA	NA	NA	NA	NA	0	NA	NA	NA	NA	NA	0	NA	NA	NA	NA
Solyc00g500283.1.1	Unknown protein	-	-	-	-	-	N	N	N	N	N	N	N	N	0.303209	-1.66947	3.18534	-0.52411	0.600202	NA	0.21419	-1.15595	3.06038	-0.377715	0.705642	NA	0	NA	NA	NA	NA	NA	0	NA	NA	NA	NA	NA	0	NA	NA	NA	NA	NA	0	NA	NA	NA	NA
Solyc00g500284.1.1	Auxin-responsive GH3 family protein (AHRD V3.3 *-* A0A2U1NZC8_ARTAN)	-	-	-	-	-	N	N	N	N	N	N	N	N	0	NA	NA	NA	NA	NA	0	NA	NA	NA	NA	NA	0	NA	NA	NA	NA	NA	0	NA	NA	NA	NA	NA	0	NA	NA	NA	NA	NA	0	NA	NA	NA	NA
Solyc00g500285.1.1	Auxin-responsive GH3 family protein (AHRD V3.3 *-* A0A2U1MJ34_ARTAN)	-	-	-	-	-	N	N	N	N	N	N	N	N	0	NA	NA	NA	NA	NA	0	NA	NA	NA	NA	NA	0	NA	NA	NA	NA	NA	0	NA	NA	NA	NA	NA	0	NA	NA	NA	NA	NA	0	NA	NA	NA	NA
Solyc00g500286.1.1	Auxin-responsive GH3 family protein (AHRD V3.3 *-* A0A2U1NZC8_ARTAN)	K14506	JAR1_4_6; jasmonic acid-amino synthetase [EC:6.3.2.52]	sly04075 (Plant hormone signal transduction)	JA Signaling/Response	-	N	N	N	N	N	N	N	N	0	NA	NA	NA	NA	NA	0	NA	NA	NA	NA	NA	0	NA	NA	NA	NA	NA	0	NA	NA	NA	NA	NA	0	NA	NA	NA	NA	NA	0	NA	NA	NA	NA
Solyc00g500287.1.1	Auxin-responsive GH3 family protein (AHRD V3.3 *-* A0A2U1MJ34_ARTAN)	-	-	-	-	-	N	N	N	N	N	N	N	N	0	NA	NA	NA	NA	NA	0.0484743	0.286723	3.06038	0.0936886	0.925357	NA	0	NA	NA	NA	NA	NA	0	NA	NA	NA	NA	NA	0	NA	NA	NA	NA	NA	0	NA	NA	NA	NA
Solyc00g500288.1.1	Unknown protein	-	-	-	-	-	N	N	N	N	N	N	N	N	0.202139	-1.3088	3.18534	-0.410881	0.681159	NA	0.142793	-0.795285	3.06038	-0.259865	0.794968	NA	0	NA	NA	NA	NA	NA	0	NA	NA	NA	NA	NA	0	NA	NA	NA	NA	NA	0	NA	NA	NA	NA
Solyc00g500289.1.1	Unknown protein	-	-	-	-	-	N	N	N	N	N	N	N	N	0	NA	NA	NA	NA	NA	0	NA	NA	NA	NA	NA	0	NA	NA	NA	NA	NA	0	NA	NA	NA	NA	NA	0	NA	NA	NA	NA	NA	0	NA	NA	NA	NA
Solyc00g500290.1.1	DNA-directed RNA polymerase subunit beta'' (AHRD V3.3 *** A0A1U8QCC7_CAPAN)	K03046	rpoC; DNA-directed RNA polymerase subunit beta' [EC:2.7.7.6]	sly03020 (RNA polymerase)	-	-	N	N	N	N	N	N	UP	UP	17.5668	1.00282	0.815876	1.22913	0.219023	0.435101	25.5486	1.86338	0.687738	2.70943	0.0067398	0.194744	3.3037	1.5718	1.4735	1.06671	0.286105	0.586423	8.98255	3.00158	1.13871	2.63594	0.00839035	0.367566	2.43236	0.754544	1.29506	0.582633	0.56014	0.722856	2.97266	1.3546	1.1124	1.21772	0.223329
Solyc00g500291.1.1	30S ribosomal protein S2, chloroplastic (AHRD V3.3 *** I6N946_DATST)	K02967	RP-S2; small subunit ribosomal protein S2	sly03010 (Ribosome)	-	-	N	N	N	N	N	N	N	N	0	NA	NA	NA	NA	NA	0	NA	NA	NA	NA	NA	0	NA	NA	NA	NA	NA	0	NA	NA	NA	NA	NA	0	NA	NA	NA	NA	NA	0	NA	NA	NA	NA
Solyc00g500292.1.1	ATP synthase subunit alpha, chloroplastic (AHRD V3.3 *** I6N942_DATST)	K02111	ATPF1A; F-type H+/Na+-transporting ATPase subunit alpha [EC:7.1.2.2 7.2.2.1]	sly00190 (Oxidative phosphorylation), sly00195 (Photosynthesis)	-	-	N	N	N	N	N	N	N	N	0	NA	NA	NA	NA	NA	0	NA	NA	NA	NA	NA	0	NA	NA	NA	NA	NA	0	NA	NA	NA	NA	NA	0	NA	NA	NA	NA	NA	0	NA	NA	NA	NA
Solyc00g500293.1.1	Photosystem II reaction center protein K (AHRD V3.3 *** A0A1U8QD48_CAPAN)	K02712	psbK; photosystem II PsbK protein	sly00195 (Photosynthesis)	-	-	N	N	N	N	N	N	N	N	3.5054	-0.03182	0.734058	-0.0433482	0.965424	0.984123	3.74057	0.511971	0.559951	0.914314	0.360552	0.998562	1.58902	2.15795	2.04471	1.05538	0.291251	NA	1.84244	2.144	2.00497	1.06934	0.284917	0.999994	0.240398	-0.031386	2.46395	-0.0127381	0.989837	NA	0.47886	1.61442	1.55317	1.03943	0.298603
Solyc00g500294.1.1	Unknown protein	-	-	-	-	-	N	N	N	N	N	N	UP	UP	20.5718	0.653978	0.748609	0.873591	0.382341	0.611391	30.3985	1.65158	0.642602	2.57014	0.0101657	0.255535	7.51681	1.47444	1.00377	1.46891	0.141858	0.398535	23.2535	3.14361	0.965327	3.25652	0.00112786	0.105307	8.46762	-0.326779	0.507042	-0.644482	0.519263	0.690199	11.7466	0.794041	0.449243	1.76751	0.0771428
Solyc00g500295.1.1	Maturase K (AHRD V3.3 *** A0A2G3DGH8_CAPCH)	K20000	-	-	-	-	N	N	N	N	N	N	N	N	0	NA	NA	NA	NA	NA	0	NA	NA	NA	NA	NA	0	NA	NA	NA	NA	NA	0	NA	NA	NA	NA	NA	0	NA	NA	NA	NA	NA	0	NA	NA	NA	NA
Solyc00g500296.1.1	Photosystem II protein D1 (AHRD V3.3 *** A0A1U8QBZ9_CAPAN)	K02703	psbA; photosystem II P680 reaction center D1 protein [EC:1.10.3.9]	sly00195 (Photosynthesis)	-	-	N	N	N	N	N	N	N	N	0	NA	NA	NA	NA	NA	0	NA	NA	NA	NA	NA	0	NA	NA	NA	NA	NA	0	NA	NA	NA	NA	NA	0	NA	NA	NA	NA	NA	0	NA	NA	NA	NA
Solyc00g500297.1.1	50S ribosomal protein L2 (AHRD V3.3 *** H6T990_9CARY)	-	-	-	-	-	N	N	N	N	N	N	N	N	0	NA	NA	NA	NA	NA	0	NA	NA	NA	NA	NA	0	NA	NA	NA	NA	NA	0	NA	NA	NA	NA	NA	0	NA	NA	NA	NA	NA	0	NA	NA	NA	NA
Solyc00g500298.1.1	50S ribosomal protein L2, chloroplastic (AHRD V3.3 *** I6N9C2_DATST)	-	-	-	-	-	N	N	N	N	N	N	N	N	0	NA	NA	NA	NA	NA	0	NA	NA	NA	NA	NA	0	NA	NA	NA	NA	NA	0	NA	NA	NA	NA	NA	0	NA	NA	NA	NA	NA	0	NA	NA	NA	NA
Solyc00g500299.1.1	Ycf15 protein (AHRD V3.3 *-* J7H9P3_CAPAN)	-	-	-	-	-	N	N	N	N	N	N	N	N	0	NA	NA	NA	NA	NA	0	NA	NA	NA	NA	NA	0	NA	NA	NA	NA	NA	0	NA	NA	NA	NA	NA	0	NA	NA	NA	NA	NA	0	NA	NA	NA	NA
Solyc00g500300.1.1	Ycf15 protein (AHRD V3.3 *-* J7H9P3_CAPAN)	-	-	-	-	-	N	N	N	N	N	N	N	N	0	NA	NA	NA	NA	NA	0	NA	NA	NA	NA	NA	0	NA	NA	NA	NA	NA	0	NA	NA	NA	NA	NA	0	NA	NA	NA	NA	NA	0	NA	NA	NA	NA
Solyc00g500301.1.1	Ycf15 (AHRD V3.3 *-* A0A346JLD3_9ASTE)	-	-	-	-	-	N	N	N	N	N	N	N	N	0	NA	NA	NA	NA	NA	0	NA	NA	NA	NA	NA	0	NA	NA	NA	NA	NA	0	NA	NA	NA	NA	NA	0	NA	NA	NA	NA	NA	0	NA	NA	NA	NA
Solyc00g500302.1.1	ATPase subunit 4 (AHRD V3.3 *** A0A0C5B288_HYONI)	-	-	-	-	-	N	N	N	N	N	N	N	N	0	NA	NA	NA	NA	NA	0	NA	NA	NA	NA	NA	0	NA	NA	NA	NA	NA	0	NA	NA	NA	NA	NA	0	NA	NA	NA	NA	NA	0	NA	NA	NA	NA
Solyc00g500303.1.1	Cytochrome c oxidase subunit 3 (AHRD V3.3 *** A0A0C5BKQ0_9SOLA)	K02262	COX3; cytochrome c oxidase subunit 3	sly00190 (Oxidative phosphorylation)	-	-	N	N	N	UP	N	N	N	N	39.7606	2.04206	0.662111	3.08416	NA	NA	60.4035	1.74476	0.671105	2.59982	0.00932715	0.240784	2.25605	0.653048	1.42624	0.457882	0.647037	0.859575	21.2246	4.34296	1.21366	3.57841	0.000345695	0.0441946	8.85424	-0.652233	1.05922	-0.615768	0.538048	0.704723	10.1417	2.81914	0.917828	3.07153	NA
Solyc00g500304.1.1	Protein Ycf2 (AHRD V3.3 *-* A0A142DP97_9LAMI)	-	-	-	-	-	N	N	N	N	N	N	N	N	0	NA	NA	NA	NA	NA	0	NA	NA	NA	NA	NA	0	NA	NA	NA	NA	NA	0	NA	NA	NA	NA	NA	0	NA	NA	NA	NA	NA	0	NA	NA	NA	NA
Solyc00g500305.1.1	Unknown protein	-	-	-	-	-	N	N	N	N	N	N	N	N	0	NA	NA	NA	NA	NA	0	NA	NA	NA	NA	NA	0	NA	NA	NA	NA	NA	0	NA	NA	NA	NA	NA	0.0507328	-0.151603	3.11654	-0.0486446	0.961203	NA	0.0543963	-0.0876803	3.18534	-0.0275262	0.97804
Solyc00g500306.1.1	Unknown protein	-	-	-	-	-	N	N	N	N	N	N	N	N	0	NA	NA	NA	NA	NA	0	NA	NA	NA	NA	NA	0	NA	NA	NA	NA	NA	0	NA	NA	NA	NA	NA	0	NA	NA	NA	NA	NA	0	NA	NA	NA	NA
Solyc00g500307.1.1	Unknown protein	-	-	-	-	-	N	N	N	N	N	N	N	N	0	NA	NA	NA	NA	NA	0	NA	NA	NA	NA	NA	0	NA	NA	NA	NA	NA	0	NA	NA	NA	NA	NA	0	NA	NA	NA	NA	NA	0	NA	NA	NA	NA
Solyc00g500308.1.1	Unknown protein	-	-	-	-	-	N	N	N	N	N	N	N	N	0	NA	NA	NA	NA	NA	0	NA	NA	NA	NA	NA	0.145115	-0.436192	4.08047	-0.106898	0.91487	NA	0.172668	-0.956967	4.08047	-0.234523	0.814579	NA	0	NA	NA	NA	NA	NA	0	NA	NA	NA	NA
Solyc00g500309.1.1	Ribosomal protein S3 (AHRD V3.3 *** A0A290WKX3_SOLLC)	K02982	RP-S3; small subunit ribosomal protein S3	sly03010 (Ribosome)	-	-	N	N	N	N	N	N	N	N	0	NA	NA	NA	NA	NA	0	NA	NA	NA	NA	NA	0	NA	NA	NA	NA	NA	0	NA	NA	NA	NA	NA	0	NA	NA	NA	NA	NA	0	NA	NA	NA	NA
Solyc00g500310.1.1	Cytochrome c oxidase subunit 2 (AHRD V3.3 *** A0A2G2X686_CAPBA)	-	-	-	-	-	N	N	N	N	N	N	N	N	0	NA	NA	NA	NA	NA	0	NA	NA	NA	NA	NA	0	NA	NA	NA	NA	NA	0	NA	NA	NA	NA	NA	0	NA	NA	NA	NA	NA	0	NA	NA	NA	NA
Solyc00g500311.1.1	Cytochrome c oxidase subunit 2 (AHRD V3.3 *-* A0A0C5B2A3_HYONI)	-	-	-	-	-	N	N	N	N	N	UP	UP	DOWN	15.2909	1.26207	0.828502	1.52331	0.12768	0.305412	21.04	1.95376	0.660105	2.95977	0.0030787	0.109219	0.793636	2.08457	2.76185	0.754774	0.450385	NA	5.62312	4.93324	2.16098	2.28288	0.0224377	0.628322	2.60819	3.19061	1.31259	2.43078	NA	NA	3.13871	3.31204	1.18842	2.78693	0.00532107
Solyc00g500312.1.1	Cytochrome b (AHRD V3.3 *-* A0A2G3ARK2_CAPCH)	K00412	CYTB; ubiquinol-cytochrome c reductase cytochrome b subunit	sly00190 (Oxidative phosphorylation)	-	-	N	N	N	N	N	N	N	N	0	NA	NA	NA	NA	NA	0	NA	NA	NA	NA	NA	0	NA	NA	NA	NA	NA	0	NA	NA	NA	NA	NA	0	NA	NA	NA	NA	NA	0	NA	NA	NA	NA
Solyc00g500313.1.1	Unknown protein	-	-	-	-	-	N	N	N	N	N	N	N	N	0.686511	2.50366	1.48176	1.68966	0.0910936	NA	0.786421	2.55799	1.31355	1.94739	0.0514877	0.64599	0.295863	0.525588	4.08047	0.128806	0.897511	NA	0.653292	1.48585	2.91422	0.509861	0.610149	NA	0.0789559	0.689959	3.11654	0.221386	0.824792	NA	0.119682	0.850058	3.18534	0.266866	0.789572
Solyc00g500314.1.1	NADH dehydrogenase subunit 2 (AHRD V3.3 *-* A0A0C5B2A9_HYONI)	-	-	-	-	-	N	N	N	N	N	N	N	N	0.637019	2.28665	1.93265	1.18317	0.236743	NA	0.60566	2.0783	1.5223	1.36524	0.172177	0.953979	0.880024	-0.707728	2.6257	-0.269539	0.787515	NA	0.859025	-1.93656	2.6989	-0.717538	0.473042	NA	0.245172	-0.0313828	2.98716	-0.0105059	0.991618	NA	0.150524	-0.44835	3.18534	-0.140754	0.888064
Solyc00g500315.1.1	LOW QUALITY PROTEIN: uncharacterized protein LOC112326444, partial (AHRD V3.3 *-* XP_024449890.1)	-	-	-	-	-	N	N	N	N	N	N	N	N	24.7169	0.680673	0.519332	1.31067	0.189969	0.39726	19.5183	0.291675	0.436308	0.668506	0.503811	0.998562	8.63011	-0.435128	0.873855	-0.497941	0.618526	0.844988	9.04079	-1.00279	0.785945	-1.2759	0.20199	0.999994	10.9384	0.271908	0.451355	0.602426	0.546891	0.711092	8.76342	-0.579049	0.544394	-1.06366	0.287484
Solyc00g500316.1.1	NADH dehydrogenase subunit 2 (AHRD V3.3 *-* A0A060DER8_9GENT)	-	-	-	-	-	N	N	N	N	N	N	N	N	1.99071	2.00261	1.07634	1.86057	0.0628044	0.187816	1.37347	1.21086	1.09211	1.10873	0.267545	0.998562	0.145115	-0.436192	4.08047	-0.106898	0.91487	NA	0.854524	1.93018	2.75559	0.700461	0.48364	NA	0.414558	1.40103	1.64117	0.853675	0.393285	NA	0.242999	0.678597	2.69799	0.251519	0.801413
Solyc00g500317.1.1	NADH-ubiquinone oxidoreductase chain 5 (AHRD V3.3 *** A0A0C5ARN6_HYONI)	-	-	-	-	-	N	N	N	N	N	N	N	N	0	NA	NA	NA	NA	NA	0	NA	NA	NA	NA	NA	0	NA	NA	NA	NA	NA	0	NA	NA	NA	NA	NA	0	NA	NA	NA	NA	NA	0	NA	NA	NA	NA
Solyc00g500318.1.1	Cytochrome C oxidase subunit II-like%2C transmembrane domain-containing protein (AHRD V3.3 *** ATMG01280.1)	-	-	-	-	-	N	N	N	N	N	N	N	N	0	NA	NA	NA	NA	NA	0	NA	NA	NA	NA	NA	0	NA	NA	NA	NA	NA	0	NA	NA	NA	NA	NA	0	NA	NA	NA	NA	NA	0	NA	NA	NA	NA
Solyc00g500319.1.1	DNA-directed RNA polymerase subunit beta'' (AHRD V3.3 *** A0A1U8QCC7_CAPAN)	-	-	-	-	-	N	N	N	N	N	N	N	N	0	NA	NA	NA	NA	NA	0	NA	NA	NA	NA	NA	0	NA	NA	NA	NA	NA	0	NA	NA	NA	NA	NA	0	NA	NA	NA	NA	NA	0	NA	NA	NA	NA
Solyc00g500320.1.1	Photosystem II protein D1 (AHRD V3.3 *** A0A1U8QBZ9_CAPAN)	K02967	RP-S2; small subunit ribosomal protein S2	sly03010 (Ribosome)	-	-	N	N	N	N	N	N	N	N	0	NA	NA	NA	NA	NA	0	NA	NA	NA	NA	NA	0	NA	NA	NA	NA	NA	0	NA	NA	NA	NA	NA	0	NA	NA	NA	NA	NA	0	NA	NA	NA	NA
Solyc00g500321.1.1	ATP synthase subunit b, chloroplastic (AHRD V3.3 *** I6N943_DATST)	-	-	-	-	-	N	N	N	N	N	N	N	N	0	NA	NA	NA	NA	NA	0	NA	NA	NA	NA	NA	0	NA	NA	NA	NA	NA	0	NA	NA	NA	NA	NA	0	NA	NA	NA	NA	NA	0	NA	NA	NA	NA
Solyc00g500322.1.1	ATP synthase subunit b, chloroplastic (AHRD V3.3 *** I6N943_DATST)	K02109	ATPF0B; F-type H+-transporting ATPase subunit b	sly00190 (Oxidative phosphorylation), sly00195 (Photosynthesis)	-	-	N	N	N	N	N	N	N	N	11.4634	0.899334	0.821341	1.09496	0.273535	0.499778	12.1718	1.16911	0.78367	1.49184	0.135741	0.916826	1.64759	-0.466461	1.86607	-0.249969	0.802611	0.93056	3.54298	1.02009	1.2318	0.828131	0.407597	0.999994	1.08616	0.223193	1.24255	0.179624	0.857447	0.922169	0.823976	-1.2331	1.56589	-0.787476	0.431003
Solyc00g500323.1.1	ATP synthase subunit alpha, chloroplastic (AHRD V3.3 *** I6N942_DATST)	K02111	ATPF1A; F-type H+/Na+-transporting ATPase subunit alpha [EC:7.1.2.2 7.2.2.1]	sly00190 (Oxidative phosphorylation), sly00195 (Photosynthesis)	-	-	N	N	N	N	N	N	N	N	0	NA	NA	NA	NA	NA	0	NA	NA	NA	NA	NA	0	NA	NA	NA	NA	NA	0	NA	NA	NA	NA	NA	0	NA	NA	NA	NA	NA	0	NA	NA	NA	NA
Solyc00g500324.1.1	Protein TIC 214 (AHRD V3.3 *** TI214_SOLTU)	-	-	-	-	-	N	N	N	N	N	N	N	N	0	NA	NA	NA	NA	NA	0	NA	NA	NA	NA	NA	0	NA	NA	NA	NA	NA	0	NA	NA	NA	NA	NA	0	NA	NA	NA	NA	NA	0	NA	NA	NA	NA
Solyc00g500325.1.1	Ycf15 (AHRD V3.3 *-* A0A346JLD3_9ASTE)	-	-	-	-	-	N	N	N	N	N	N	N	N	0	NA	NA	NA	NA	NA	0	NA	NA	NA	NA	NA	0	NA	NA	NA	NA	NA	0	NA	NA	NA	NA	NA	0	NA	NA	NA	NA	NA	0	NA	NA	NA	NA
Solyc00g500326.1.1	Ycf15 protein (AHRD V3.3 *-* J7H9P3_CAPAN)	-	-	-	-	-	N	N	N	N	N	N	N	N	0	NA	NA	NA	NA	NA	0	NA	NA	NA	NA	NA	0	NA	NA	NA	NA	NA	0	NA	NA	NA	NA	NA	0	NA	NA	NA	NA	NA	0	NA	NA	NA	NA
Solyc00g500327.1.1	Protein Ycf2 (AHRD V3.3 *** A0A1Z1GA65_LITCN)	-	-	-	-	-	N	N	N	N	N	N	N	N	0	NA	NA	NA	NA	NA	0	NA	NA	NA	NA	NA	0	NA	NA	NA	NA	NA	0	NA	NA	NA	NA	NA	0	NA	NA	NA	NA	NA	0	NA	NA	NA	NA
Solyc00g500328.1.1	Ribosomal protein L2, plastid (AHRD V3.3 *-* A0A2U1PJW3_ARTAN)	-	-	-	-	-	N	N	N	N	N	N	N	N	0	NA	NA	NA	NA	NA	0	NA	NA	NA	NA	NA	0	NA	NA	NA	NA	NA	0	NA	NA	NA	NA	NA	0	NA	NA	NA	NA	NA	0	NA	NA	NA	NA
Solyc00g500329.1.1	Photosystem II protein D1 (AHRD V3.3 *** A0A1U8QBZ9_CAPAN)	K02703	psbA; photosystem II P680 reaction center D1 protein [EC:1.10.3.9]	sly00195 (Photosynthesis)	-	-	N	N	N	N	N	N	N	N	0	NA	NA	NA	NA	NA	0	NA	NA	NA	NA	NA	0	NA	NA	NA	NA	NA	0	NA	NA	NA	NA	NA	0	NA	NA	NA	NA	NA	0	NA	NA	NA	NA
Solyc00g500330.1.1	Maturase K (AHRD V3.3 *** A0A2G3DGH8_CAPCH)	K20000	-	-	-	-	N	N	N	N	N	N	N	N	0	NA	NA	NA	NA	NA	0	NA	NA	NA	NA	NA	0	NA	NA	NA	NA	NA	0	NA	NA	NA	NA	NA	0	NA	NA	NA	NA	NA	0	NA	NA	NA	NA
Solyc00g500331.1.1	Photosystem II reaction center protein K (AHRD V3.3 *** A0A1U8QD48_CAPAN)	K02712	psbK; photosystem II PsbK protein	sly00195 (Photosynthesis)	-	-	N	N	N	N	N	N	N	N	0	NA	NA	NA	NA	NA	0	NA	NA	NA	NA	NA	0	NA	NA	NA	NA	NA	0	NA	NA	NA	NA	NA	0	NA	NA	NA	NA	NA	0	NA	NA	NA	NA
Solyc00g500332.1.1	ATP synthase subunit alpha, chloroplastic (AHRD V3.3 *** I6N942_DATST)	K02111	ATPF1A; F-type H+/Na+-transporting ATPase subunit alpha [EC:7.1.2.2 7.2.2.1]	sly00190 (Oxidative phosphorylation), sly00195 (Photosynthesis)	-	-	N	N	N	N	N	N	N	N	0	NA	NA	NA	NA	NA	0	NA	NA	NA	NA	NA	0	NA	NA	NA	NA	NA	0	NA	NA	NA	NA	NA	0	NA	NA	NA	NA	NA	0	NA	NA	NA	NA
Solyc00g500333.1.1	ATP synthase subunit b, chloroplastic (AHRD V3.3 *** I6N943_DATST)	-	-	-	-	-	N	N	N	N	N	N	N	N	0	NA	NA	NA	NA	NA	0	NA	NA	NA	NA	NA	0.145115	-0.436192	4.08047	-0.106898	0.91487	NA	0.172668	-0.956967	4.08047	-0.234523	0.814579	NA	0	NA	NA	NA	NA	NA	0	NA	NA	NA	NA
Solyc00g500334.1.1	ATP synthase subunit c, chloroplastic (AHRD V3.3 *** A0A2G2XQ72_CAPBA)	-	-	-	-	-	N	N	N	N	N	N	N	N	0	NA	NA	NA	NA	NA	0	NA	NA	NA	NA	NA	0	NA	NA	NA	NA	NA	0	NA	NA	NA	NA	NA	0	NA	NA	NA	NA	NA	0	NA	NA	NA	NA
Solyc00g500335.1.1	ATP synthase subunit a, chloroplastic (AHRD V3.3 *** J7H3L4_CAPAN)	K02108	ATPF0A; F-type H+-transporting ATPase subunit a	sly00190 (Oxidative phosphorylation), sly00195 (Photosynthesis)	-	-	N	N	N	N	N	N	N	N	11.3418	0.430446	0.813131	0.529369	0.59655	0.779687	15.2833	1.32458	0.691193	1.91637	0.0553181	0.666696	3.45799	-0.00318165	1.22168	-0.00260433	0.997922	0.99938	7.10189	1.33864	1.12233	1.19273	0.232973	0.999994	2.3138	-0.203065	0.95482	-0.212674	0.831581	0.907196	3.08664	0.703954	1.01144	0.695994	0.486432
Solyc00g500336.1.1	Retrovirus-related Pol polyprotein from transposon TNT 1-94 (AHRD V3.3 *-* A0A2K3MZL8_TRIPR)	-	-	-	-	-	N	N	N	N	N	N	N	N	0	NA	NA	NA	NA	NA	0	NA	NA	NA	NA	NA	0	NA	NA	NA	NA	NA	0	NA	NA	NA	NA	NA	0	NA	NA	NA	NA	NA	0	NA	NA	NA	NA
Solyc00g500337.1.1	Retrovirus-related Pol polyprotein from transposon TNT 1-94 (AHRD V3.3 *-* A0A2K3MZL8_TRIPR)	-	-	-	-	-	N	N	N	N	N	N	N	N	0	NA	NA	NA	NA	NA	0	NA	NA	NA	NA	NA	0	NA	NA	NA	NA	NA	0	NA	NA	NA	NA	NA	0	NA	NA	NA	NA	NA	0	NA	NA	NA	NA
Solyc00g500338.1.1	Unknown protein	-	-	-	-	-	N	N	N	N	N	N	N	N	0.202139	-1.3088	3.18534	-0.410881	0.681159	NA	0.142793	-0.795285	3.06038	-0.259865	0.794968	NA	0.316482	1.48736	4.08047	0.364507	0.715479	NA	0	NA	NA	NA	NA	NA	0	NA	NA	NA	NA	NA	0	NA	NA	NA	NA
Solyc00g500339.1.1	Unknown protein	-	-	-	-	-	N	N	N	N	N	N	N	N	9.61349	0.366951	0.719122	0.510277	0.609858	0.78774	15.84	1.68347	0.64199	2.62227	0.00873455	0.231643	1.91448	-0.353032	1.552	-0.22747	0.820059	0.937794	5.06081	1.49268	1.26636	1.17871	0.238512	0.999994	2.70513	0.284727	0.931029	0.30582	0.759742	0.863389	4.18111	1.55003	0.973909	1.59155	0.111485
Solyc00g500340.1.1	orf211 gene product (mitochondrion) (AHRD V3.3 --* NP_064093.1)	-	-	-	-	-	N	N	N	N	N	N	N	N	0	NA	NA	NA	NA	NA	0	NA	NA	NA	NA	NA	0	NA	NA	NA	NA	NA	0	NA	NA	NA	NA	NA	0	NA	NA	NA	NA	NA	0	NA	NA	NA	NA
Solyc00g500341.1.1	Unknown protein	-	-	-	-	-	N	N	N	N	N	N	N	N	2.01701	0.419387	1.3043	0.321543	0.747799	0.874882	2.99421	1.50035	0.923279	1.62502	0.104158	0.853226	0.425616	-0.353718	3.30434	-0.107046	0.914752	NA	2.51821	2.73089	1.61614	1.68976	0.0910746	0.999994	0.202922	-0.031382	3.11654	-0.0100695	0.991966	NA	0.400921	1.3634	2.43186	0.560642	0.575041
Solyc00g500342.1.1	Unknown protein	-	-	-	-	-	N	N	N	N	N	N	N	N	10.6921	1.07856	0.809677	1.33208	0.182832	0.387318	13.0331	1.58581	0.665422	2.38316	0.0171647	0.349129	2.26733	0.494488	1.43134	0.345472	0.72974	0.899459	7.63102	2.46881	1.24281	1.98648	0.0469804	0.899219	0.904872	-0.151528	1.13348	-0.133684	0.893653	0.943704	1.54145	1.34766	0.964303	1.39755	0.162249
Solyc00g500343.1.1	hypothetical protein (AHRD V3.3 *** ATMG00660.1)	-	-	-	-	-	N	N	N	N	N	N	N	N	0	NA	NA	NA	NA	NA	0	NA	NA	NA	NA	NA	0	NA	NA	NA	NA	NA	0	NA	NA	NA	NA	NA	0.525823	-0.489571	2.69057	-0.181958	0.855616	NA	0.393337	-1.48005	3.16882	-0.467065	0.640453
Solyc00g500344.1.1	ATP synthase subunit beta, chloroplastic (AHRD V3.3 *-* A0A2U1KL25_ARTAN)	-	-	-	-	-	N	N	N	N	N	N	UP	UP	22.2788	-0.235235	0.438198	-0.536822	0.591391	0.776871	26.0618	0.619531	0.36856	1.68095	0.0927722	0.81883	14.281	-0.725866	0.642665	-1.12946	0.258703	0.554981	26.0594	0.520142	0.642399	0.809687	0.41812	0.999994	3.35885	-0.427958	0.650046	-0.65835	0.510313	0.682069	4.55208	0.731968	0.602267	1.21536	0.224231
Solyc00g500345.1.1	ATP synthase subunit alpha (AHRD V3.3 *** A0A2G3AS26_CAPCH)	-	-	-	-	-	N	UP	N	N	N	N	N	N	18.1762	1.11561	0.763064	1.46202	0.143737	0.330959	30.5686	2.20446	0.594895	3.70563	0.000210868	0.0119879	1.64506	0.570432	1.61314	0.353616	0.723627	NA	9.67082	3.42057	1.41272	2.42128	0.0154661	0.517072	1.9805	-1.50969	0.999959	-1.50975	0.131107	0.273613	2.93429	0.3093	0.813663	0.380133	0.703847
Solyc00g500346.1.1	Transport membrane protein (AHRD V3.3 *** A0A0C5ARU2_HYONI)	-	-	-	-	-	N	N	N	N	N	N	N	N	0	NA	NA	NA	NA	NA	0	NA	NA	NA	NA	NA	0	NA	NA	NA	NA	NA	0	NA	NA	NA	NA	NA	0	NA	NA	NA	NA	NA	0	NA	NA	NA	NA
Solyc00g500347.1.1	Cytochrome c biogenesis FN (AHRD V3.3 *** A0A0C5B9X0_9SOLA)	-	-	-	-	GH19	N	N	N	N	N	N	N	N	0	NA	NA	NA	NA	NA	0	NA	NA	NA	NA	NA	0	NA	NA	NA	NA	NA	0	NA	NA	NA	NA	NA	0	NA	NA	NA	NA	NA	0	NA	NA	NA	NA
Solyc00g500348.1.1	Cytochrome c biogenesis FN (AHRD V3.3 *** A0A0C5B9X0_9SOLA)	-	-	-	-	-	N	N	N	N	N	N	N	N	0	NA	NA	NA	NA	NA	0	NA	NA	NA	NA	NA	0	NA	NA	NA	NA	NA	0	NA	NA	NA	NA	NA	0	NA	NA	NA	NA	NA	0	NA	NA	NA	NA
Solyc00g500349.1.1	Cytochrome c oxidase subunit 1 (AHRD V3.3 *** A0A2G2YXI2_CAPAN)	-	-	-	-	-	N	N	N	N	N	N	N	N	0	NA	NA	NA	NA	NA	0	NA	NA	NA	NA	NA	0	NA	NA	NA	NA	NA	0	NA	NA	NA	NA	NA	0	NA	NA	NA	NA	NA	0	NA	NA	NA	NA
Solyc00g500350.1.1	RNA-dependent RNA polymerase (AHRD V3.3 *** A0A2Z6JIR4_9VIRU)	-	-	-	-	-	N	N	N	N	N	N	N	N	0	NA	NA	NA	NA	NA	0	NA	NA	NA	NA	NA	0	NA	NA	NA	NA	NA	0	NA	NA	NA	NA	NA	0	NA	NA	NA	NA	NA	0	NA	NA	NA	NA
Solyc00g500351.1.1	Ribosomal protein S13 (AHRD V3.3 *-* A0A0C5B313_9SOLA)	-	-	-	-	-	N	N	N	N	N	N	N	N	11.4185	0.811593	0.742352	1.09327	0.274274	0.500497	15.4222	1.58221	0.607793	2.60321	0.00923562	0.240589	1.37195	1.329	1.98539	0.66939	0.503247	NA	4.55705	3.06099	1.53771	1.99061	0.0465239	0.89724	0.863983	0.250863	1.26032	0.199048	0.842225	0.913199	1.0522	0.827685	1.08544	0.762532	0.445743
Solyc00g500352.1.1	Unknown protein	-	-	-	-	-	N	N	N	N	N	N	N	N	0	NA	NA	NA	NA	NA	0	NA	NA	NA	NA	NA	0	NA	NA	NA	NA	NA	0	NA	NA	NA	NA	NA	0	NA	NA	NA	NA	NA	0	NA	NA	NA	NA
Solyc00g500353.1.1	Phenylalanine ammonia-lyase (AHRD V3.3 *** A0A2G2VZP0_CAPBA)	K10775	PAL; phenylalanine ammonia-lyase [EC:4.3.1.24]	sly00940 (Phenylpropanoid biosynthesis), sly00360 (Phenylalanine metabolism)	-	-	N	N	N	N	N	N	N	N	0	NA	NA	NA	NA	NA	0	NA	NA	NA	NA	NA	0.316482	1.48736	4.08047	0.364507	0.715479	NA	0	NA	NA	NA	NA	NA	0.0507328	-0.151603	3.11654	-0.0486446	0.961203	NA	0.0543963	-0.0876803	3.18534	-0.0275262	0.97804
Solyc00g500354.1.1	Retrovirus-related Pol polyprotein from transposon TNT 1-94 (AHRD V3.3 *-* A0A2K3MQM8_TRIPR)	-	-	-	-	-	N	N	N	N	N	N	N	N	0.0606097	-0.0103882	3.18534	-0.00326124	0.997398	NA	0	NA	NA	NA	NA	NA	0	NA	NA	NA	NA	NA	0.170343	0.966587	4.08047	0.236881	0.812749	NA	0	NA	NA	NA	NA	NA	0	NA	NA	NA	NA
Solyc00g500355.1.1	Unknown protein	-	-	-	-	-	N	N	N	N	N	N	N	N	0	NA	NA	NA	NA	NA	0	NA	NA	NA	NA	NA	0	NA	NA	NA	NA	NA	0	NA	NA	NA	NA	NA	0	NA	NA	NA	NA	NA	0	NA	NA	NA	NA
Solyc00g500356.1.1	Unknown protein	-	-	-	-	-	N	N	N	N	N	N	N	N	0.667604	-2.19684	2.87964	-0.762889	0.44553	NA	0.428379	-2.26356	3.02642	-0.747933	0.454501	0.998562	0	NA	NA	NA	NA	NA	0	NA	NA	NA	NA	NA	0.0507328	-0.151603	3.11654	-0.0486446	0.961203	NA	0.0543963	-0.0876803	3.18534	-0.0275262	0.97804
Solyc00g500357.1.1	Transport membrane protein (AHRD V3.3 *** A0A0C5ARU2_HYONI)	-	-	-	-	-	N	N	N	N	N	N	N	N	0	NA	NA	NA	NA	NA	0	NA	NA	NA	NA	NA	0	NA	NA	NA	NA	NA	0	NA	NA	NA	NA	NA	0	NA	NA	NA	NA	NA	0	NA	NA	NA	NA
Solyc00g500358.1.1	ATP synthase subunit alpha (AHRD V3.3 *** A0A2H4NB27_SOLLC)	K02132	ATPeF1A; F-type H+-transporting ATPase subunit alpha	sly00190 (Oxidative phosphorylation)	-	-	N	N	N	N	N	N	N	N	7.68733	0.804641	0.862706	0.932695	0.350977	0.581668	11.5301	1.77808	0.645132	2.75615	0.00584865	0.175691	1.08309	2.65412	2.20716	1.2025	0.229168	NA	5.62395	4.93327	2.20931	2.23295	0.0255521	0.678065	1.08796	-1.32859	1.19121	-1.11533	0.26471	0.442514	2.29223	1.34576	1.04315	1.29009	0.197018
Solyc00g500359.1.1	Cytochrome c oxidase subunit 2 (AHRD V3.3 *** A0A2G2X686_CAPBA)	-	-	-	-	-	N	N	N	N	N	N	N	N	0	NA	NA	NA	NA	NA	0	NA	NA	NA	NA	NA	0	NA	NA	NA	NA	NA	0	NA	NA	NA	NA	NA	0	NA	NA	NA	NA	NA	0	NA	NA	NA	NA
Solyc00g500360.1.1	Cytochrome c oxidase subunit 2 (AHRD V3.3 *-* A0A0C5B2A3_HYONI)	-	-	-	-	-	N	N	N	N	N	N	N	N	0	NA	NA	NA	NA	NA	0	NA	NA	NA	NA	NA	0	NA	NA	NA	NA	NA	0	NA	NA	NA	NA	NA	0	NA	NA	NA	NA	NA	0	NA	NA	NA	NA
Solyc00g500361.1.1	NADH-ubiquinone oxidoreductase chain 3 (AHRD V3.3 *-* A0A2G2V3C2_CAPBA)	K03880	ND3; NADH-ubiquinone oxidoreductase chain 3 [EC:7.1.1.2]	sly00190 (Oxidative phosphorylation)	-	-	N	N	N	N	N	N	N	N	0	NA	NA	NA	NA	NA	0	NA	NA	NA	NA	NA	0	NA	NA	NA	NA	NA	0	NA	NA	NA	NA	NA	0	NA	NA	NA	NA	NA	0	NA	NA	NA	NA
Solyc00g500362.1.1	Ribosomal protein L5 (AHRD V3.3 *** A0A290WL59_SOLLC)	-	-	-	-	-	N	N	N	N	N	N	N	N	0.305935	1.89219	3.11775	0.606909	0.543911	NA	0.532794	2.52902	2.23692	1.13058	0.258231	0.998562	0.128967	-0.436192	4.08047	-0.106898	0.91487	NA	0.153926	-0.956967	4.08047	-0.234523	0.814579	NA	0.41244	0.469562	1.55285	0.302388	0.762356	NA	0.226024	-0.829355	2.71968	-0.304946	0.760407
Solyc00g500363.1.1	Ribosomal protein L5 (AHRD V3.3 *** A0A290WL59_SOLLC)	K02954	RP-S14; small subunit ribosomal protein S14	sly03010 (Ribosome)	-	-	N	N	N	N	N	N	N	N	2.39951	1.09284	1.18262	0.924081	0.355444	0.586208	1.99975	0.796675	0.877141	0.908263	0.363739	0.998562	0.477154	1.30413	3.80718	0.342546	0.73194	NA	1.02355	2.25212	2.66954	0.843635	0.398873	NA	0.67557	-0.798014	1.25505	-0.635842	0.52488	NA	0.884994	-0.10228	1.53521	-0.0666228	0.946882
Solyc00g500364.1.1	Cytochrome b (AHRD V3.3 *** A0A2G3ARK2_CAPCH)	-	-	-	-	-	N	N	N	N	N	N	N	N	0	NA	NA	NA	NA	NA	0	NA	NA	NA	NA	NA	0	NA	NA	NA	NA	NA	0	NA	NA	NA	NA	NA	0	NA	NA	NA	NA	NA	0	NA	NA	NA	NA
Solyc00g500365.1.1	Unknown protein	-	-	-	-	-	N	N	N	N	N	N	N	N	0.303209	-1.66947	3.18534	-0.52411	0.600202	NA	0.21419	-1.15595	3.06038	-0.377715	0.705642	NA	0	NA	NA	NA	NA	NA	0	NA	NA	NA	NA	NA	0	NA	NA	NA	NA	NA	0	NA	NA	NA	NA
Solyc00g500366.1.1	Unknown protein	-	-	-	-	-	N	N	N	N	N	N	N	N	0.303209	-1.66947	3.18534	-0.52411	0.600202	NA	0.21419	-1.15595	3.06038	-0.377715	0.705642	NA	0	NA	NA	NA	NA	NA	0	NA	NA	NA	NA	NA	0	NA	NA	NA	NA	NA	0	NA	NA	NA	NA
Solyc00g500367.1.1	Unknown protein	-	-	-	-	-	N	N	N	N	N	N	N	N	0	NA	NA	NA	NA	NA	0	NA	NA	NA	NA	NA	0	NA	NA	NA	NA	NA	0	NA	NA	NA	NA	NA	0	NA	NA	NA	NA	NA	0	NA	NA	NA	NA
Solyc00g500368.1.1	Unknown protein	-	-	-	-	-	N	N	N	N	N	N	N	N	0.202139	-1.3088	3.18534	-0.410881	0.681159	NA	0.142793	-0.795285	3.06038	-0.259865	0.794968	NA	0	NA	NA	NA	NA	NA	0	NA	NA	NA	NA	NA	0.0507328	-0.151603	3.11654	-0.0486446	0.961203	NA	0.0543963	-0.0876803	3.18534	-0.0275262	0.97804
Solyc00g500369.1.1	Unknown protein	-	-	-	-	-	N	N	N	N	N	N	N	N	0	NA	NA	NA	NA	NA	0	NA	NA	NA	NA	NA	0	NA	NA	NA	NA	NA	0	NA	NA	NA	NA	NA	0	NA	NA	NA	NA	NA	0	NA	NA	NA	NA
Solyc00g500370.1.1	Unknown protein	-	-	-	-	-	N	N	N	N	N	N	N	N	0	NA	NA	NA	NA	NA	0	NA	NA	NA	NA	NA	0	NA	NA	NA	NA	NA	0	NA	NA	NA	NA	NA	0	NA	NA	NA	NA	NA	0	NA	NA	NA	NA
Solyc00g500371.1.1	Unknown protein	-	-	-	-	-	N	N	N	N	N	N	N	N	0	NA	NA	NA	NA	NA	0	NA	NA	NA	NA	NA	0	NA	NA	NA	NA	NA	0	NA	NA	NA	NA	NA	0	NA	NA	NA	NA	NA	0	NA	NA	NA	NA
Solyc00g500372.1.1	Unknown protein	-	-	-	-	-	N	N	N	N	N	N	N	N	0	NA	NA	NA	NA	NA	0	NA	NA	NA	NA	NA	0	NA	NA	NA	NA	NA	0	NA	NA	NA	NA	NA	0	NA	NA	NA	NA	NA	0	NA	NA	NA	NA
Solyc00g500373.1.1	Magnesium transporter CorA-like family protein (AHRD V3.3 *-* A0A2K3P294_TRIPR)	-	-	-	-	-	N	N	N	N	N	N	N	N	11.3306	-0.247274	0.568327	-0.43509	0.663497	0.822957	10.5491	0.0226184	0.564867	0.0400421	0.96806	0.998562	14.3644	0.255143	0.587127	0.434563	0.66388	0.868896	15.5602	0.00675302	0.55004	0.0122773	0.990204	0.999994	5.61627	-0.165633	0.42912	-0.385984	0.699509	0.82338	5.06444	-0.65115	0.534828	-1.21749	0.223416
Solyc00g500374.1.1	Unknown protein	-	-	-	-	-	N	N	N	N	N	N	N	N	0	NA	NA	NA	NA	NA	0	NA	NA	NA	NA	NA	0	NA	NA	NA	NA	NA	0	NA	NA	NA	NA	NA	0	NA	NA	NA	NA	NA	0	NA	NA	NA	NA
Solyc00g500375.1.1	Unknown protein	-	-	-	-	-	N	N	N	N	N	N	N	N	0.10107	-0.948127	3.18534	-0.297653	0.765968	NA	0.130077	-0.0739458	3.06038	-0.0241623	0.980723	NA	0	NA	NA	NA	NA	NA	0	NA	NA	NA	NA	NA	0.202931	-1.12182	3.11034	-0.360674	0.718343	NA	0.217585	-1.06537	3.17924	-0.3351	0.737549
Solyc00g500376.1.1	Unknown protein	-	-	-	-	-	N	N	N	N	N	N	N	N	0.260102	-0.731728	3.18534	-0.229718	0.818311	NA	0.142793	-0.795285	3.06038	-0.259865	0.794968	NA	0	NA	NA	NA	NA	NA	0	NA	NA	NA	NA	NA	0	NA	NA	NA	NA	NA	0	NA	NA	NA	NA
Solyc00g500377.1.1	Unknown protein	-	-	-	-	-	N	N	N	N	N	N	N	N	0	NA	NA	NA	NA	NA	0	NA	NA	NA	NA	NA	0	NA	NA	NA	NA	NA	0	NA	NA	NA	NA	NA	0	NA	NA	NA	NA	NA	0	NA	NA	NA	NA
Solyc00g500378.1.1	Unknown protein	-	-	-	-	-	N	N	N	N	N	N	N	N	0	NA	NA	NA	NA	NA	0	NA	NA	NA	NA	NA	0	NA	NA	NA	NA	NA	0	NA	NA	NA	NA	NA	0	NA	NA	NA	NA	NA	0	NA	NA	NA	NA
Solyc00g500379.1.1	Unknown protein	-	-	-	-	-	N	N	N	N	N	N	N	N	0	NA	NA	NA	NA	NA	0	NA	NA	NA	NA	NA	0	NA	NA	NA	NA	NA	0	NA	NA	NA	NA	NA	0	NA	NA	NA	NA	NA	0	NA	NA	NA	NA
Solyc00g500380.1.1	Unknown protein	-	-	-	-	-	N	N	N	N	N	N	N	N	0	NA	NA	NA	NA	NA	0	NA	NA	NA	NA	NA	0	NA	NA	NA	NA	NA	0	NA	NA	NA	NA	NA	0	NA	NA	NA	NA	NA	0	NA	NA	NA	NA
Solyc00g500381.1.1	Unknown protein	-	-	-	-	-	N	N	N	N	N	N	N	N	0	NA	NA	NA	NA	NA	0	NA	NA	NA	NA	NA	0.143363	-0.436192	4.08047	-0.106898	0.91487	NA	0.171673	-0.956967	4.08047	-0.234523	0.814579	NA	0	NA	NA	NA	NA	NA	0	NA	NA	NA	NA
Solyc00g500382.1.1	Unknown protein	-	-	-	-	-	N	N	N	N	N	N	N	N	0.0579626	-0.0103882	3.18534	-0.00326124	0.997398	NA	0	NA	NA	NA	NA	NA	0	NA	NA	NA	NA	NA	0	NA	NA	NA	NA	NA	0	NA	NA	NA	NA	NA	0	NA	NA	NA	NA
Solyc00g500383.1.1	Unknown protein	-	-	-	-	-	N	N	N	N	N	N	N	N	0	NA	NA	NA	NA	NA	0	NA	NA	NA	NA	NA	0	NA	NA	NA	NA	NA	0	NA	NA	NA	NA	NA	0	NA	NA	NA	NA	NA	0	NA	NA	NA	NA
Solyc00g500384.1.1	Unknown protein	-	-	-	-	-	N	N	N	N	N	N	N	N	0.0606097	-0.0103882	3.18534	-0.00326124	0.997398	NA	0	NA	NA	NA	NA	NA	0	NA	NA	NA	NA	NA	0	NA	NA	NA	NA	NA	0	NA	NA	NA	NA	NA	0	NA	NA	NA	NA
Solyc00g500385.1.1	Unknown protein	-	-	-	-	-	N	N	N	N	N	N	N	N	0	NA	NA	NA	NA	NA	0	NA	NA	NA	NA	NA	0	NA	NA	NA	NA	NA	0	NA	NA	NA	NA	NA	0	NA	NA	NA	NA	NA	0	NA	NA	NA	NA
Solyc00g500386.1.1	Unknown protein	-	-	-	-	-	N	N	N	N	N	N	N	N	0.0651585	-0.0103882	3.18534	-0.00326124	0.997398	NA	0	NA	NA	NA	NA	NA	0	NA	NA	NA	NA	NA	0	NA	NA	NA	NA	NA	0	NA	NA	NA	NA	NA	0	NA	NA	NA	NA
Solyc00g500387.1.1	Unknown protein	-	-	-	-	-	N	N	N	N	N	N	N	N	0	NA	NA	NA	NA	NA	0	NA	NA	NA	NA	NA	0	NA	NA	NA	NA	NA	0	NA	NA	NA	NA	NA	0	NA	NA	NA	NA	NA	0	NA	NA	NA	NA
Solyc00g500388.1.1	Unknown protein	-	-	-	-	-	N	N	N	N	N	N	N	N	0	NA	NA	NA	NA	NA	0	NA	NA	NA	NA	NA	0	NA	NA	NA	NA	NA	0	NA	NA	NA	NA	NA	0	NA	NA	NA	NA	NA	0	NA	NA	NA	NA
Solyc00g500389.1.1	Unknown protein	-	-	-	-	-	N	N	N	N	N	N	N	N	0	NA	NA	NA	NA	NA	0	NA	NA	NA	NA	NA	0	NA	NA	NA	NA	NA	0	NA	NA	NA	NA	NA	0	NA	NA	NA	NA	NA	0	NA	NA	NA	NA
Solyc00g500390.1.1	zinc finger CCCH domain-containing protein 24 (AHRD V3.3 --* XP_022001075.1)	-	-	-	-	-	N	N	N	N	N	N	N	N	0	NA	NA	NA	NA	NA	0	NA	NA	NA	NA	NA	0	NA	NA	NA	NA	NA	0	NA	NA	NA	NA	NA	0	NA	NA	NA	NA	NA	0	NA	NA	NA	NA
Solyc00g500391.1.1	Unknown protein	-	-	-	-	-	N	N	N	N	N	N	N	N	0	NA	NA	NA	NA	NA	0	NA	NA	NA	NA	NA	0	NA	NA	NA	NA	NA	0	NA	NA	NA	NA	NA	0	NA	NA	NA	NA	NA	0	NA	NA	NA	NA
Solyc00g500392.1.1	Unknown protein	-	-	-	-	-	N	N	N	N	N	N	N	N	0	NA	NA	NA	NA	NA	0	NA	NA	NA	NA	NA	0	NA	NA	NA	NA	NA	0	NA	NA	NA	NA	NA	0	NA	NA	NA	NA	NA	0	NA	NA	NA	NA
Solyc00g500393.1.1	Unknown protein	-	-	-	-	-	N	N	N	N	N	N	N	N	0.10107	-0.948127	3.18534	-0.297653	0.765968	NA	0.0713965	-0.434616	3.06038	-0.142014	0.887069	NA	0	NA	NA	NA	NA	NA	0	NA	NA	NA	NA	NA	0	NA	NA	NA	NA	NA	0	NA	NA	NA	NA
Solyc00g500394.1.1	Unknown protein	-	-	-	-	-	N	N	N	N	N	N	N	N	0	NA	NA	NA	NA	NA	0	NA	NA	NA	NA	NA	0	NA	NA	NA	NA	NA	0	NA	NA	NA	NA	NA	0	NA	NA	NA	NA	NA	0	NA	NA	NA	NA
Solyc00g500395.1.1	Unknown protein	-	-	-	-	-	N	N	N	N	N	N	N	N	0	NA	NA	NA	NA	NA	0	NA	NA	NA	NA	NA	0	NA	NA	NA	NA	NA	0	NA	NA	NA	NA	NA	0	NA	NA	NA	NA	NA	0	NA	NA	NA	NA
Solyc00g500396.1.1	Unknown protein	-	-	-	-	-	N	N	N	N	N	N	N	N	0	NA	NA	NA	NA	NA	0	NA	NA	NA	NA	NA	0	NA	NA	NA	NA	NA	0	NA	NA	NA	NA	NA	0	NA	NA	NA	NA	NA	0	NA	NA	NA	NA
Solyc00g500397.1.1	Unknown protein	-	-	-	-	-	N	N	N	N	N	N	N	N	0.909626	-3.36648	3.13601	-1.07349	0.28305	0.510761	0.642569	-2.85224	3.00903	-0.947894	0.343183	0.998562	0	NA	NA	NA	NA	NA	0	NA	NA	NA	NA	NA	0.0507328	-0.151603	3.11654	-0.0486446	0.961203	NA	0.0543963	-0.0876803	3.18534	-0.0275262	0.97804
Solyc00g500398.1.1	Unknown protein	-	-	-	-	-	N	N	N	N	N	N	N	N	0.303209	-1.66947	3.18534	-0.52411	0.600202	NA	0.21419	-1.15595	3.06038	-0.377715	0.705642	NA	0	NA	NA	NA	NA	NA	0	NA	NA	NA	NA	NA	0	NA	NA	NA	NA	NA	0	NA	NA	NA	NA
Solyc00g500399.1.1	Unknown protein	-	-	-	-	-	N	N	N	N	N	N	N	N	0	NA	NA	NA	NA	NA	0	NA	NA	NA	NA	NA	0	NA	NA	NA	NA	NA	0	NA	NA	NA	NA	NA	0	NA	NA	NA	NA	NA	0	NA	NA	NA	NA
Solyc00g500400.1.1	Unknown protein	-	-	-	-	-	N	N	N	N	N	N	N	N	0	NA	NA	NA	NA	NA	0	NA	NA	NA	NA	NA	0	NA	NA	NA	NA	NA	0	NA	NA	NA	NA	NA	0	NA	NA	NA	NA	NA	0	NA	NA	NA	NA
Solyc00g500401.1.1	Unknown protein	-	-	-	-	-	N	N	N	N	N	N	N	N	0	NA	NA	NA	NA	NA	0	NA	NA	NA	NA	NA	0	NA	NA	NA	NA	NA	0	NA	NA	NA	NA	NA	0	NA	NA	NA	NA	NA	0	NA	NA	NA	NA
Solyc00g500402.1.1	Unknown protein	-	-	-	-	-	N	N	N	N	N	N	N	N	0	NA	NA	NA	NA	NA	0	NA	NA	NA	NA	NA	0	NA	NA	NA	NA	NA	0	NA	NA	NA	NA	NA	0	NA	NA	NA	NA	NA	0	NA	NA	NA	NA
Solyc00g500403.1.1	Unknown protein	-	-	-	-	-	N	N	N	N	N	N	N	N	0	NA	NA	NA	NA	NA	0	NA	NA	NA	NA	NA	0	NA	NA	NA	NA	NA	0	NA	NA	NA	NA	NA	0	NA	NA	NA	NA	NA	0	NA	NA	NA	NA
Solyc00g500404.1.1	Unknown protein	-	-	-	-	-	N	N	N	N	N	N	N	N	0.162257	-0.371058	3.18534	-0.116489	0.907265	NA	0.0713965	-0.434616	3.06038	-0.142014	0.887069	NA	0	NA	NA	NA	NA	NA	0	NA	NA	NA	NA	NA	0	NA	NA	NA	NA	NA	0	NA	NA	NA	NA
Solyc00g500405.1.1	Disease resistance protein (TIR-NBS-LRR class) family (AHRD V3.3 *-* A0A2U1N0W2_ARTAN)	-	-	-	-	-	N	N	N	N	N	N	N	N	0	NA	NA	NA	NA	NA	0	NA	NA	NA	NA	NA	0	NA	NA	NA	NA	NA	0	NA	NA	NA	NA	NA	0	NA	NA	NA	NA	NA	0	NA	NA	NA	NA
Solyc00g500406.1.1	Disease resistance protein (TIR-NBS-LRR class) (AHRD V3.3 *-* A0A2K3PDT8_TRIPR)	-	-	-	-	-	N	N	N	N	N	N	N	N	0.341598	1.20481	2.70139	0.445997	0.655599	NA	0.186067	0.286725	3.06038	0.0936891	0.925356	NA	1.31866	0.642981	1.99258	0.322687	0.746932	NA	0.803792	-1.83446	2.77638	-0.66074	0.508779	NA	0.19557	-0.0313852	2.60562	-0.0120452	0.99039	NA	0.219173	0.128716	2.73569	0.0470505	0.962473
Solyc00g500407.1.1	Unknown protein	-	-	-	-	-	N	N	N	N	N	N	N	N	0	NA	NA	NA	NA	NA	0	NA	NA	NA	NA	NA	0	NA	NA	NA	NA	NA	0	NA	NA	NA	NA	NA	0	NA	NA	NA	NA	NA	0	NA	NA	NA	NA
Solyc00g500408.1.1	Unknown protein	-	-	-	-	-	N	N	N	N	N	N	N	N	0.202139	-1.3088	3.18534	-0.410881	0.681159	NA	0.142793	-0.795285	3.06038	-0.259865	0.794968	NA	0	NA	NA	NA	NA	NA	0	NA	NA	NA	NA	NA	0	NA	NA	NA	NA	NA	0	NA	NA	NA	NA
Solyc00g500409.1.1	Unknown protein	-	-	-	-	-	N	N	N	N	N	N	N	N	0.407005	1.53152	3.11775	0.491227	0.623266	NA	0.310556	1.0018	2.54469	0.393684	0.693814	NA	0.166895	1.48736	4.08047	0.364507	0.715479	NA	0	NA	NA	NA	NA	NA	0	NA	NA	NA	NA	NA	0	NA	NA	NA	NA
Solyc01g004000.1.1	Unknown protein	-	-	-	-	-	N	N	N	N	N	N	N	N	0	NA	NA	NA	NA	NA	0	NA	NA	NA	NA	NA	0	NA	NA	NA	NA	NA	0	NA	NA	NA	NA	NA	0	NA	NA	NA	NA	NA	0	NA	NA	NA	NA
Solyc01g004002.1.1	Unknown protein	-	-	-	-	-	N	N	N	N	N	N	N	N	0	NA	NA	NA	NA	NA	0	NA	NA	NA	NA	NA	0	NA	NA	NA	NA	NA	0	NA	NA	NA	NA	NA	0	NA	NA	NA	NA	NA	0	NA	NA	NA	NA
Solyc01g004004.1.1	Unknown protein	-	-	-	-	-	N	N	N	N	N	N	N	N	0	NA	NA	NA	NA	NA	0	NA	NA	NA	NA	NA	0	NA	NA	NA	NA	NA	0	NA	NA	NA	NA	NA	0	NA	NA	NA	NA	NA	0	NA	NA	NA	NA
Solyc01g004006.1.1	Unknown protein	-	-	-	-	-	N	N	N	N	N	N	N	N	0	NA	NA	NA	NA	NA	0	NA	NA	NA	NA	NA	0	NA	NA	NA	NA	NA	0	NA	NA	NA	NA	NA	0	NA	NA	NA	NA	NA	0	NA	NA	NA	NA
Solyc01g004008.1.1	Unknown protein	-	-	-	-	-	N	N	N	N	N	N	N	N	0.10107	-0.948127	3.18534	-0.297653	0.765968	NA	0.0713965	-0.434616	3.06038	-0.142014	0.887069	NA	0	NA	NA	NA	NA	NA	0	NA	NA	NA	NA	NA	0	NA	NA	NA	NA	NA	0	NA	NA	NA	NA
Solyc01g005000.3.1	Glutamate decarboxylase (AHRD V3.3 *** B1Q3F2_SOLLC)	K01580	E4.1.1.15; glutamate decarboxylase [EC:4.1.1.15]	sly00410 (beta-Alanine metabolism), sly00250 (Alanine, aspartate and glutamate metabolism), sly00650 (Butanoate metabolism), sly00430 (Taurine and hypotaurine metabolism)	-	-	N	N	N	N	DOWN	DOWN	N	N	96.4747	0.22695	0.34837	0.651463	0.514748	0.721165	77.3462	-0.0586897	0.341787	-0.171714	0.863662	0.998562	18.2064	0.404741	0.54852	0.737878	0.460589	0.745282	24.2065	0.676621	0.655551	1.03214	0.302006	0.999994	33.3261	-2.10771	0.558261	-3.7755	0.000159688	0.00150545	33.0813	-2.65116	0.730401	-3.62973	0.000283713
Solyc01g005010.4.1	protein XRI1-like (AHRD V3.3 *** A0A2I4FA04_9ROSI)	-	-	-	-	-	DOWN	N	N	N	DOWN	DOWN	DOWN	DOWN	103.677	-1.02742	0.323464	-3.1763	0.00149168	0.0103892	107.31	-0.136737	0.296321	-0.46145	0.644476	0.998562	19.2782	-1.2187	0.652188	-1.86864	0.0616736	0.232407	28.9537	-0.311293	0.742594	-0.419197	0.675072	0.999994	19.9554	-1.6119	0.351627	-4.58411	4.56e-06	7.73e-05	18.4512	-2.6704	0.514336	-5.19193	2.08121e-07
Solyc01g005020.3.1	Salt Overly Sensitive 1	-	-	-	-	-	N	N	N	N	DOWN	DOWN	DOWN	DOWN	1514.31	-0.0486318	0.128503	-0.378447	0.705099	0.84938	1439.91	0.209741	0.0957325	2.19091	0.0284581	0.474789	949.9	-0.34717	0.18684	-1.85812	0.0631524	0.23606	1192.45	-0.188064	0.396572	-0.474226	0.635339	0.999994	261.061	-0.823129	0.2025	-4.06484	4.81e-05	0.000550216	256.668	-0.963576	0.280734	-3.43234	0.000598396
Solyc01g005030.4.1	MAP kinase kinase kinase 1	-	-	-	-	-	N	N	DOWN	N	N	N	DOWN	DOWN	2573.67	-0.203483	0.134925	-1.50812	0.131525	0.311147	2372.63	0.0145827	0.13993	0.104214	0.917	0.998562	2221.39	-0.756291	0.211069	-3.58315	0.00033947	0.00405553	2907.91	-0.423912	0.31619	-1.34069	0.180021	0.999994	394.71	-0.40787	0.278767	-1.46312	0.143433	0.291504	386.358	-0.482754	0.310069	-1.55692	0.119488
Solyc01g005040.3.1	CASP-like protein (AHRD V3.3 *** A0A2G3CF58_CAPCH)	-	-	-	-	-	DOWN	N	N	N	N	N	N	N	7.38759	-2.61595	0.991811	-2.63755	0.00835071	0.0419603	12.1869	0.643296	0.893767	0.719758	0.471674	0.998562	5.5763	2.75077	1.4387	1.91198	0.0558783	0.217648	3.03191	1.38566	1.62357	0.853466	0.393401	0.999994	0.243449	-0.031386	2.45562	-0.0127813	0.989802	NA	0.209034	0.128716	2.77124	0.0464471	0.962954
Solyc01g005050.4.1	CASP-like protein (AHRD V3.3 --* A0A2G3CF58_CAPCH)	-	-	-	-	-	N	N	N	N	N	N	N	N	0	NA	NA	NA	NA	NA	0	NA	NA	NA	NA	NA	0	NA	NA	NA	NA	NA	0.170343	0.966587	4.08047	0.236881	0.812749	NA	0	NA	NA	NA	NA	NA	0	NA	NA	NA	NA
Solyc01g005060.3.1	Zinc finger protein (AHRD V3.3 *** A0A200QDS5_9MAGN)	-	-	-	-	-	N	N	N	N	N	N	N	N	58.3021	0.327291	0.223807	1.46238	0.143637	0.330897	49.3421	0.168347	0.183378	0.918034	0.358601	0.998562	40.6786	-0.00648798	0.444695	-0.0145897	0.98836	0.996303	57.6278	0.485534	0.434101	1.11848	0.263361	0.999994	14.3551	0.161019	0.328192	0.490623	0.623693	0.772096	12.2592	-0.236829	0.485943	-0.487361	0.626003
Solyc01g005070.3.1	ENTH/ANTH/VHS superfamily protein (AHRD V3.3 *** AT1G68110.1)	-	-	-	-	-	N	N	N	N	N	N	N	N	0.181829	1.14152	3.16191	0.36102	0.718084	NA	0.206715	1.23758	3.0559	0.40498	0.685492	NA	0	NA	NA	NA	NA	NA	0.329186	1.84857	4.03905	0.457673	0.647187	NA	0.0709946	-0.151603	3.11654	-0.0486446	0.961203	NA	0.0752619	-0.0876803	3.18534	-0.0275262	0.97804
Solyc01g005080.3.1	65-kDa microtubule-associated protein 6 (AHRD V3.3 *** A0A2G2XSF2_CAPBA),Pfam:PF03999	K16732	-	-	-	-	DOWN	N	DOWN	N	DOWN	N	DOWN	DOWN	827.866	-0.752126	0.234094	-3.21293	0.00131389	0.00934002	912.316	0.183099	0.215142	0.85106	0.394736	0.998562	262.284	-1.11696	0.3178	-3.51468	0.000440288	0.00503322	367.151	-0.482972	0.527146	-0.916203	0.359561	0.999994	102.384	-1.66838	0.488487	-3.41541	0.000636862	0.0045862	116.164	-0.966973	0.547916	-1.76482	0.0775941
Solyc01g005090.3.1	Type I inositol polyphosphate 5-phosphatase 5 (AHRD V3.3 *-* IP5P5_ARATH)	-	-	-	-	-	N	N	N	N	N	N	N	N	0.10107	-0.948127	3.18534	-0.297653	0.765968	NA	0.0713965	-0.434616	3.06038	-0.142014	0.887069	NA	0	NA	NA	NA	NA	NA	0	NA	NA	NA	NA	NA	0	NA	NA	NA	NA	NA	0	NA	NA	NA	NA
Solyc01g005100.4.1	2-oxoglutarate (2OG) and Fe(II)-dependent oxygenase superfamily protein (AHRD V3.3 *** AT1G68080.1)	-	-	-	-	-	N	N	N	N	N	N	N	N	223.859	-0.257644	0.145098	-1.77565	0.0757902	0.214426	219.209	0.147201	0.126882	1.16015	0.245989	0.998562	90.7783	-0.476808	0.269235	-1.77097	0.076565	0.269422	135.042	0.189286	0.313945	0.602926	0.546558	0.999994	34.5333	-0.2641	0.256813	-1.02837	0.303774	0.486183	34.3517	-0.201877	0.323551	-0.623941	0.532666
Solyc01g005110.3.1	Dolichol-phosphate mannosyltransferase-related protein (AHRD V3.3 *** A0A2U1LCX2_ARTAN)	K09659	DPM3; dolichol-phosphate mannosyltransferase subunit 3	sly00510 (N-Glycan biosynthesis)	-	-	N	N	N	N	UP	N	N	N	169.42	0.204419	0.216118	0.945868	0.344216	0.574717	133.17	-0.137858	0.228063	-0.604475	0.545528	0.998562	134.601	0.321156	0.226088	1.42049	0.155465	0.420004	150.209	0.147975	0.254232	0.582045	0.560537	0.999994	45.0721	0.961613	0.211538	4.54581	5.47e-06	9e-05	32.5161	0.117516	0.266723	0.440594	0.659507
Solyc01g005120.3.1	Xyloglucan endotransglucosylase/hydrolase (AHRD V3.3 *** A0A2G3AYH1_CAPCH)	K08235	-	-	-	GH16	UP	N	N	N	N	N	N	N	120.714	0.805094	0.189208	4.25507	2.09e-05	0.00026839	100.712	0.557649	0.214244	2.60286	0.00924493	0.240589	95.4877	0.784979	0.310687	2.52659	0.0115175	0.0705532	103.714	0.577291	0.313036	1.84417	0.0651585	0.999994	40.8763	0.438741	0.274975	1.59557	0.110586	0.243677	33.0737	-0.174413	0.379286	-0.459845	0.645627
Solyc01g005130.2.1	Zinc finger protein 1 (AHRD V3.3 *** A0A2G2XSH3_CAPBA)	-	-	-	-	-	N	N	N	N	N	UP	UP	UP	353.407	-0.39134	0.219125	-1.78592	0.074112	0.211219	318.983	-0.180746	0.19222	-0.940308	0.34706	0.998562	210.698	-0.382701	0.292377	-1.30893	0.190558	0.470772	293.084	0.0743043	0.296412	0.250679	0.802062	0.999994	40.9188	-0.110878	0.226944	-0.48857	0.625146	0.77274	56.2917	0.947834	0.245545	3.86012	0.000113333
Solyc01g005140.3.1	Cytochrome b561/ferric reductase transmembrane (AHRD V3.3 *** A0A2U1MNP8_ARTAN)	K08360	-	-	-	-	N	N	N	N	UP	UP	N	N	491.631	-0.368022	0.155249	-2.37053	0.0177624	0.0749589	471.496	0.0164802	0.111083	0.148359	0.882059	0.998562	487.162	-0.402876	0.257846	-1.56247	0.118177	0.35789	621.893	-0.187611	0.318365	-0.589296	0.555663	0.999994	74.8755	0.738148	0.278895	2.64669	0.00812832	0.0352065	104.373	1.64191	0.36156	4.54117	5.59416e-06
Solyc01g005150.3.1	Cytochrome b561/ferric reductase transmembrane protein family (AHRD V3.3 *** A0A2U1MNM8_ARTAN)	K08360	-	-	-	-	N	N	N	N	N	N	DOWN	DOWN	3.57784	0.27489	0.72489	0.379217	0.704527	0.849021	3.05998	0.182146	0.76489	0.238133	0.811778	0.998562	1.04672	-0.44103	2.28	-0.193435	0.846618	NA	1.51855	0.279887	2.00855	0.139348	0.889175	0.999994	0.750686	-1.36936	1.19634	-1.14462	0.252367	NA	0.603116	-2.28196	1.4021	-1.62753	0.103624
Solyc01g005160.4.1	Avr9/Cf-9 rapidly elicited protein 1	-	-	-	-	-	UP	N	UP	N	UP	N	UP	UP	4.06545	2.90684	0.945615	3.07402	0.00211193	0.0138105	0.624428	-1.79868	1.78558	-1.00734	0.313773	0.998562	7.23026	3.59089	1.20567	2.97833	0.00289826	0.0238653	1.68232	0.590253	2.06216	0.286231	0.774701	0.999994	2.32919	3.24737	1.03281	3.1442	0.00166542	0.00989923	1.96333	3.15101	1.44412	2.18196	0.0291122
Solyc01g005180.1.1	protein LITTLE ZIPPER 3 (AHRD V3.3 *-* A0A2I4E2N9_9ROSI)	-	-	-	-	-	N	N	N	N	N	N	UP	UP	4.85142	-1.07109	0.960671	-1.11494	0.264875	0.490684	5.10926	-0.133556	0.60339	-0.221343	0.824825	0.998562	4.03749	-0.369268	1.09993	-0.335721	0.737081	0.90338	6.28089	0.339138	0.885359	0.383051	0.701682	0.999994	0.671952	-0.684398	1.35847	-0.503801	0.614401	NA	1.28892	1.33309	1.13575	1.17375	0.240493
Solyc01g005210.4.1	Trehalose-6-phosphate synthase (AHRD V3.3 *** E5GC29_CUCME)	-	-	-	-	GT20	N	N	N	N	N	N	N	N	2464.43	0.0344205	0.154667	0.222546	0.823889	0.914891	2107.51	-0.0264844	0.154003	-0.171974	0.863458	0.998562	2151.45	-0.169308	0.193199	-0.87634	0.380845	0.679905	2371.13	-0.426854	0.284849	-1.49853	0.133997	0.999994	385.519	0.0407008	0.205987	0.197589	0.843367	0.91378	460.729	0.672989	0.29636	2.27085	0.0231562
Solyc01g005220.3.1	MACPF domain-containing protein (AHRD V3.3 *** A0A2G3AYJ5_CAPCH)	-	-	-	-	-	N	N	UP	N	N	N	N	N	200.199	0.387609	0.212384	1.82504	0.0679949	0.198745	159.744	0.068444	0.185547	0.368877	0.712219	0.998562	281.122	1.00583	0.26085	3.85598	0.000115266	0.00161868	260.384	0.415761	0.253196	1.64205	0.10058	0.999994	81.2833	0.0445111	0.288468	0.154302	0.877372	0.934056	95.8002	0.639483	0.416876	1.53399	0.125033
Solyc01g005230.4.1	S-adenosyl-L-methionine-dependent methyltransferases superfamily protein (AHRD V3.3 *** A0A2U1QHF5_ARTAN)	-	-	-	-	-	N	N	N	N	DOWN	N	DOWN	DOWN	10.9705	-0.593199	0.767708	-0.772688	0.439707	0.66248	10.8477	-0.042916	0.626933	-0.068454	0.945424	0.998562	1.24726	2.84751	2.13796	1.33188	0.182899	NA	1.83419	3.23447	1.99926	1.61783	0.105698	0.999994	1.36893	-3.00326	1.15953	-2.59008	0.00959548	0.0400199	1.52189	-1.87816	1.16309	-1.6148	0.106355
Solyc01g005240.4.1	Aspartokinase (AHRD V3.3 *** A0A2I4FQZ8_9ROSI)	K00928	lysC; aspartate kinase [EC:2.7.2.4]	sly00270 (Cysteine and methionine metabolism), sly00260 (Glycine, serine and threonine metabolism), sly00300 (Lysine biosynthesis), sly00261 (Monobactam biosynthesis)	-	-	N	N	N	N	N	N	DOWN	DOWN	812.431	-0.116154	0.174981	-0.663809	0.506812	0.715205	671.017	-0.250838	0.178355	-1.40639	0.159607	0.942368	911.885	-0.00100756	0.151828	-0.00663622	0.994705	0.998523	1047.84	-0.112835	0.176935	-0.637722	0.523655	0.999994	240.949	-0.293009	0.295544	-0.991425	0.321478	0.505077	231.324	-0.456318	0.283338	-1.61051	0.107287
Solyc01g005250.4.1	Aspartate-semialdehyde dehydrogenase (AHRD V3.3 *** A0A2G3AYJ3_CAPCH)	K00133	asd; aspartate-semialdehyde dehydrogenase [EC:1.2.1.11]	sly00270 (Cysteine and methionine metabolism), sly00260 (Glycine, serine and threonine metabolism), sly00300 (Lysine biosynthesis), sly00261 (Monobactam biosynthesis)	-	-	N	N	N	N	N	N	N	N	756.79	-0.153233	0.171134	-0.895401	0.370573	0.600801	637.729	-0.217967	0.176639	-1.23397	0.217214	0.988652	614.962	-0.104097	0.166289	-0.625999	0.531315	0.796796	705.849	-0.221897	0.19859	-1.11736	0.263839	0.999994	215.642	0.0346833	0.222268	0.156043	0.875999	0.933304	187.851	-0.467092	0.270946	-1.72393	0.0847209
Solyc01g005253.1.1	Sec14p-like phosphatidylinositol transfer family protein (AHRD V3.3 *** A0A1Y1I4L4_KLENI)	-	-	-	-	-	N	N	N	N	N	N	DOWN	DOWN	52.5665	0.249652	0.209295	1.19282	0.232939	0.452255	42.7391	-0.000960588	0.204614	-0.00469463	0.996254	0.999486	30.8263	0.785658	0.408138	1.92498	0.0542317	0.213264	27.9637	0.0796374	0.532257	0.149622	0.881063	0.999994	8.64582	-0.377998	0.48998	-0.771456	0.440437	0.619683	7.76861	-0.707297	0.546947	-1.29317	0.195951
Solyc01g005257.1.1	Sec14p-like phosphatidylinositol transfer family protein (AHRD V3.3 *** A0A1Y1I4L4_KLENI)	-	-	-	-	-	N	N	N	N	N	N	DOWN	DOWN	106.498	0.262943	0.20369	1.2909	0.196738	0.406021	91.2633	0.160847	0.201829	0.796945	0.425483	0.998562	91.3926	0.118515	0.333456	0.355414	0.722279	0.896982	99.0261	-0.169341	0.377836	-0.448187	0.654018	0.999994	13.3155	0.72222	0.41601	1.73606	0.0825524	0.19809	8.62333	-0.59161	0.448933	-1.31781	0.187566
Solyc01g005280.3.1	Sec14p-like phosphatidylinositol transfer family protein (AHRD V3.3 *** A0A1Y1I4L4_KLENI)	-	-	-	-	-	N	N	N	N	UP	N	DOWN	DOWN	82.7668	-0.205891	0.452034	-0.455477	0.648766	0.813732	72.4662	-0.143378	0.411268	-0.348625	0.727371	0.998562	57.4327	0.616639	0.426509	1.44578	0.148238	0.408472	69.7561	0.667318	0.816888	0.816903	0.413984	0.999994	23.1667	1.49044	0.433297	3.43977	0.0005822	0.00426041	9.6048	-1.50934	0.617257	-2.44523	0.0144758
Solyc01g005290.4.1	Sec14p-like phosphatidylinositol transfer family protein (AHRD V3.3 *** A0A1Y1I4L4_KLENI)	-	-	-	-	-	N	N	N	N	UP	UP	UP	UP	90.1318	-0.578168	0.532949	-1.08485	0.27799	0.505325	89.992	-0.00146653	0.615592	-0.0023823	0.998099	0.999691	162.013	0.563984	0.420365	1.34165	0.179709	0.4552	227.594	0.93503	0.854289	1.09451	0.27373	0.999994	27.6037	2.90825	0.709731	4.09768	4.17e-05	0.000487382	18.0162	2.31382	0.85324	2.71181	0.00669174
Solyc01g005300.4.1	Adagio-like protein 1 (AHRD V3.3 *** A0A1U8H9V5_CAPAN)	K12116	FKF1; flavin-binding kelch repeat F-box protein 1	sly04712 (Circadian rhythm - plant)	-	-	N	N	DOWN	N	N	N	N	N	1028.84	-0.30141	0.150934	-1.99696	0.0458298	0.150595	954.232	-0.0358398	0.142693	-0.251168	0.801684	0.998562	945.347	-0.894195	0.239259	-3.73735	0.000185968	0.00244123	1370.38	-0.204116	0.349642	-0.583787	0.559364	0.999994	404.478	0.0363476	0.38894	0.0934531	0.925544	0.962147	390.957	-0.0297531	0.436578	-0.0681507	0.945666
Solyc01g005310.3.1	Dynamin (AHRD V3.3 *** E5GB64_CUCME)	K01528	DNM1_3; dynamin 1/3 [EC:3.6.5.5]	sly04144 (Endocytosis)	-	-	N	N	N	N	N	N	N	N	2.54606	-0.0136066	0.970591	-0.0140189	0.988815	0.994585	1.66886	-0.913488	1.09293	-0.835813	0.40326	0.998562	0.423865	-0.346454	3.30763	-0.104744	0.916579	NA	0.642961	-0.0262633	2.96619	-0.00885423	0.992935	NA	0.0895337	-0.151603	3.11654	-0.0486446	0.961203	NA	0.154638	0.489388	3.18534	0.153638	0.877895
Solyc01g005320.2.1	3-oxo-5-alpha-steroid 4-dehydrogenase (DUF1295) (AHRD V3.3 *** O81042_ARATH)	-	-	-	-	-	N	N	N	N	N	N	N	N	1.70189	0.791603	1.03534	0.764584	0.444519	0.666503	2.43999	1.65328	0.920546	1.79598	0.0724978	0.749073	1.02435	-0.939225	1.9696	-0.47686	0.633462	NA	2.2824	0.789468	1.68992	0.467162	0.640384	0.999994	0.217898	-1.15176	2.15313	-0.534924	0.592702	NA	0.409866	0.070991	1.65901	0.0427913	0.965868
Solyc01g005330.3.1	Microtubule-associated protein 70 (AHRD V3.3 *** A0A200QNX4_9MAGN)	-	-	-	-	-	N	N	N	N	DOWN	DOWN	N	N	902.622	-0.262075	0.181876	-1.44096	0.149597	0.340331	909.491	0.222379	0.192494	1.15525	0.247986	0.998562	546.389	-0.2224	0.203149	-1.09476	0.273621	0.572544	715.971	0.0554351	0.384826	0.144052	0.885459	0.999994	184.395	-0.991584	0.157641	-6.29013	3.17e-10	2.08e-08	180.098	-1.2187	0.24086	-5.0598	4.19692e-07
Solyc01g005340.3.1	Ankyrin repeat-containing protein (AHRD V3.3 *** A0A2G2XSI9_CAPBA)	-	-	-	-	-	DOWN	N	N	N	N	N	N	N	691.945	-0.349974	0.119313	-2.93325	0.00335432	0.0201343	671.799	0.0625007	0.100081	0.624501	0.532298	0.998562	671.572	-0.0268755	0.157806	-0.170307	0.864769	0.954226	811.084	0.00680781	0.196335	0.0346745	0.972339	0.999994	190.991	-0.0263466	0.219093	-0.120253	0.904283	0.949915	199.579	0.172205	0.219293	0.785277	0.432291
Solyc01g005350.4.1	S-adenosyl-L-methionine-dependent methyltransferases superfamily protein (AHRD V3.3 *** A0A2U1QHF5_ARTAN)	-	-	-	-	-	N	N	N	N	N	N	N	N	0	NA	NA	NA	NA	NA	0	NA	NA	NA	NA	NA	0	NA	NA	NA	NA	NA	0	NA	NA	NA	NA	NA	0	NA	NA	NA	NA	NA	0	NA	NA	NA	NA
Solyc01g005360.4.1	S-adenosyl-L-methionine-dependent methyltransferases superfamily protein (AHRD V3.3 *** A0A2U1QHF5_ARTAN)	-	-	-	-	-	N	N	N	N	N	N	N	N	0.303209	-1.66947	3.18534	-0.52411	0.600202	NA	0.21419	-1.15595	3.06038	-0.377715	0.705642	NA	0	NA	NA	NA	NA	NA	0	NA	NA	NA	NA	NA	0	NA	NA	NA	NA	NA	0	NA	NA	NA	NA
Solyc01g005370.3.1	Calcium-dependent protein kinase (AHRD V3.3 *-* CDPK_DAUCA)	K13448	CML; calcium-binding protein CML	sly04626 (Plant-pathogen interaction)	-	-	N	N	N	N	N	N	N	N	345.407	-0.138022	0.259274	-0.532339	0.594491	0.778491	290.749	-0.211896	0.272874	-0.776535	0.437433	0.998562	265.426	-0.484875	0.20394	-2.37754	0.0174286	0.0957274	327.694	-0.376272	0.322724	-1.16592	0.243646	0.999994	77.8725	0.683435	0.307732	2.22088	0.0263593	0.0862905	65.9494	0.298102	0.346078	0.861371	0.389034
Solyc01g005380.3.1	Histone-lysine N-methyltransferase setd3 (AHRD V3.3 *** A0A1J3D0A4_NOCCA)	-	-	-	-	-	N	N	N	N	N	N	N	N	180.28	-0.0972428	0.152016	-0.639688	0.522376	0.727487	155.079	-0.115806	0.166518	-0.695459	0.486768	0.998562	175.408	0.0133847	0.230385	0.0580971	0.953671	0.983998	193.994	-0.209338	0.229633	-0.91162	0.361969	0.999994	44.6189	0.113678	0.202655	0.560942	0.574837	0.735049	46.3654	0.298583	0.205	1.4565	0.145254
Solyc01g005390.3.1	Nudix hydrolase (AHRD V3.3 *** A0A2U1MBD3_ARTAN)	K07766	-	-	-	-	N	N	N	N	N	UP	N	N	3.6191	0.930694	0.870962	1.06858	0.285259	0.513338	2.37641	0.0435876	1.00741	0.0432671	0.965489	0.998562	42.5476	0.459406	0.639674	0.718188	0.472642	0.754055	40.2392	-0.184814	0.796801	-0.231945	0.816581	0.999994	1.69304	1.79909	1.04595	1.72006	0.0854218	0.202961	14.119	5.51498	0.839647	6.56822	5.09219e-11
Solyc01g005400.3.1	Caleosin (AHRD V3.3 *** A0A200QL80_9MAGN)	K17991	PXG; peroxygenase [EC:1.11.2.3]	sly00073 (Cutin, suberine and wax biosynthesis)	-	-	DOWN	N	N	N	N	N	N	N	34.1618	-1.44877	0.422144	-3.43193	0.000599313	0.00482515	52.1344	0.719969	0.365134	1.97179	0.0486334	0.626387	528.261	-2.08074	1.29045	-1.61241	0.106872	0.334954	1223.97	0.486239	1.40138	0.346972	0.728612	0.999994	3.27872	-0.955704	0.813431	-1.1749	0.240033	0.415099	4.80949	0.356348	0.773372	0.460772	0.644962
Solyc01g005410.4.1	Caleosin (AHRD V3.3 *** A0A200QL80_9MAGN)	K17991	PXG; peroxygenase [EC:1.11.2.3]	sly00073 (Cutin, suberine and wax biosynthesis)	-	-	UP	N	N	N	DOWN	DOWN	DOWN	DOWN	162.267	0.952735	0.323878	2.94165	0.00326473	0.0196672	134.331	0.664749	0.340388	1.95292	0.0508294	0.642145	26.1165	1.38542	0.763969	1.81345	0.0697622	0.253012	28.5308	1.21997	1.02796	1.18679	0.235311	0.999994	27.1874	-2.31261	0.539891	-4.28347	1.84e-05	0.000248493	28.9407	-1.95963	0.610046	-3.21226	0.00131695
Solyc01g005420.2.1	C2 calcium-dependent membrane targeting (AHRD V3.3 *-* A0A2U1LLL4_ARTAN)	-	-	-	-	-	N	N	N	N	N	DOWN	DOWN	DOWN	5.92951	0.524131	0.611599	0.856985	0.391453	0.61953	4.40042	-0.0287354	0.534725	-0.0537386	0.957143	0.998562	1.3708	3.05437	2.41357	1.2655	0.205692	NA	2.38728	3.63264	2.41194	1.50611	0.132039	0.999994	3.5143	-0.62469	0.769068	-0.812269	0.416637	0.597123	2.66985	-2.6918	1.02451	-2.62739	0.00860424
Solyc01g005430.3.1	Plant ubx domain-containing protein 2 (AHRD V3.3 *** A0A1J6HWL3_NICAT)	K14011	UBXN6; UBX domain-containing protein 6	sly04141 (Protein processing in endoplasmic reticulum)	-	-	N	N	N	N	N	UP	N	N	193.251	-0.190923	0.17071	-1.11841	0.263394	0.488983	180.704	0.0611872	0.158154	0.386883	0.698843	0.998562	160.011	-0.298687	0.268567	-1.11215	0.266074	0.563445	201.816	-0.113356	0.238098	-0.47609	0.63401	0.999994	49.3121	-0.0296678	0.211549	-0.140241	0.88847	0.940865	75.4389	1.25585	0.320382	3.91985	8.86057e-05
Solyc01g005440.4.1	Jasmonate ZIM-domain protein 2 (AHRD V3.3 *** B3Y562_TOBAC)	K13464	JAZ; jasmonate ZIM domain-containing protein	sly04075 (Plant hormone signal transduction)	JA Signaling/Response	-	N	N	N	N	DOWN	DOWN	DOWN	DOWN	1680.08	0.00215783	0.20629	0.0104602	0.991654	0.995229	1508.24	0.0884401	0.24589	0.359673	0.719091	0.998562	887.326	0.123124	0.218157	0.564383	0.572493	0.819075	977.437	-0.109695	0.234876	-0.467032	0.640477	0.999994	370.686	-1.37254	0.264495	-5.18927	2.11e-07	5.68e-06	399.431	-1.00903	0.26636	-3.78821	0.000151738
Solyc01g005450.3.1	F-box protein SKIP28 (AHRD V3.3 *** A0A2I4F4P9_9ROSI)	-	-	-	-	-	N	N	N	N	N	DOWN	DOWN	DOWN	66.2748	-0.181909	0.254966	-0.713466	0.475558	0.691	64.122	0.154772	0.196398	0.788054	0.430665	0.998562	28.8627	-0.526998	0.515877	-1.02156	0.30699	0.607797	42.6533	0.112005	0.580642	0.192899	0.847038	0.999994	13.3581	-0.607223	0.333926	-1.81844	0.068997	0.174037	12.1779	-1.05608	0.401032	-2.63341	0.00845333
Solyc01g005460.4.1	Dynein light chain (AHRD V3.3 *** A0A1U8EJW7_CAPAN)	K10418	-	-	-	-	N	N	N	N	N	N	N	N	1.6347	3.02763	1.19109	2.5419	0.0110252	0.0518931	0.621814	1.24996	2.01576	0.620095	0.535195	0.998562	1.38867	1.91033	2.18667	0.873627	0.382321	NA	0.666445	0.0462741	2.48703	0.0186062	0.985155	NA	0.318531	-0.407867	1.99463	-0.204483	0.837976	NA	0.229191	-0.829321	2.7104	-0.305977	0.759622
Solyc01g005470.3.1	protein PLANT CADMIUM RESISTANCE 2-like (AHRD V3.3 *** A0A1U8ETE7_CAPAN)	-	-	-	-	-	UP	N	UP	N	N	UP	DOWN	UP	107.027	1.726	0.359903	4.79572	1.62e-06	2.69e-05	42.8273	-0.44938	0.353751	-1.27033	0.203967	0.983798	188.789	2.7982	0.537409	5.20685	1.92078e-07	5.66203e-06	62.3567	0.264924	0.852711	0.310684	0.756041	0.999994	14.6439	0.385844	0.679349	0.567961	0.570061	0.730599	30.6345	2.23299	0.74785	2.98588	0.00282766
Solyc01g005480.3.1	transmembrane protein%2C putative (DUF677) (AHRD V3.3 *** AT3G19330.4)	-	-	-	-	-	N	N	N	N	N	N	N	N	77.261	0.041524	0.202012	0.205552	0.837141	0.921882	64.7972	-0.0775247	0.21417	-0.361978	0.717369	0.998562	56.1368	0.377334	0.312471	1.20758	0.227209	0.518132	61.1069	0.130526	0.350075	0.372852	0.709258	0.999994	22.0138	-0.427433	0.251263	-1.70114	0.0889176	0.209137	22.1441	-0.386572	0.299717	-1.28979	0.197124
Solyc01g005490.3.1	IAA-amino acid hydrolase ILR1 (AHRD V3.3 *** A0A2G2WJJ8_CAPBA)	K14664	-	-	-	-	UP	N	N	N	N	N	DOWN	DOWN	383.24	0.388	0.103367	3.75362	0.000174302	0.00170341	322.234	0.213766	0.105453	2.02713	0.0426495	0.589484	299.501	0.11614	0.205508	0.565136	0.571981	0.818878	365.945	0.186493	0.278545	0.669526	0.50316	0.999994	97.1108	0.153036	0.188615	0.811366	0.417155	0.597604	82.4479	-0.41408	0.290741	-1.42422	0.154382
Solyc01g005500.3.1	NAD(P)-binding Rossmann-fold superfamily protein (AHRD V3.3 *** A0A2U1PL19_ARTAN),Pfam:PF13561	-	-	-	-	-	UP	N	UP	N	N	N	N	N	161.552	7.2207	0.783446	9.21659	3.07e-20	2.83e-18	1.95566	-0.619769	1.04767	-0.591572	0.554137	0.998562	281.02	9.96056	1.4368	6.93245	4.13624e-12	2.8227e-10	3.17119	3.05468	2.11592	1.44367	0.148833	0.999994	0.641218	0.0914074	1.95573	0.0467383	0.962722	NA	1.36082	2.15047	1.4376	1.49588	0.134685
Solyc01g005510.3.1	L-ascorbate oxidase homolog (AHRD V3.3 *** Q6UN75_TOBAC)	K00423	E1.10.3.3; L-ascorbate oxidase [EC:1.10.3.3]	sly00053 (Ascorbate and aldarate metabolism)	-	AA1	N	N	N	N	N	N	N	N	0.232573	-0.731728	3.18534	-0.229718	0.818311	NA	0.321586	0.574721	3.05479	0.188138	0.850769	NA	0.257935	-1.23906	4.04646	-0.30621	0.759445	NA	0.307851	-1.75974	4.04647	-0.434883	0.663647	NA	0.0709946	-0.151603	3.11654	-0.0486446	0.961203	NA	0.194205	1.03832	3.1762	0.326905	0.74374
Solyc01g005520.4.1	Protein LOW PSII ACCUMULATION 1, chloroplastic (AHRD V3.3 *-* A0A1J3E7D8_NOCCA)	-	-	-	-	-	N	N	DOWN	N	N	N	N	N	507.775	-0.280165	0.157415	-1.77978	0.0751114	0.213228	490.626	0.09304	0.131352	0.708324	0.478744	0.998562	180.014	-1.04313	0.253626	-4.11287	3.90775e-05	0.000637231	255.918	-0.370576	0.352396	-1.05159	0.292988	0.999994	98.8074	-0.421411	0.2324	-1.8133	0.0697856	0.175507	98.0631	-0.417086	0.309428	-1.34792	0.177683
Solyc01g005530.3.1	nuclear polyadenylated RNA-binding protein (AHRD V3.3 *** AT3G13480.2)	-	-	-	-	-	N	N	N	N	N	N	N	N	60.8197	0.135346	0.198484	0.681897	0.495304	0.70734	55.4881	0.237383	0.189355	1.25364	0.209973	0.985952	46.3249	-0.017136	0.37271	-0.0459767	0.963329	0.986837	52.3375	-0.185002	0.351058	-0.526985	0.598204	0.999994	13.1875	0.0956331	0.4408	0.216953	0.828245	0.905342	11.2749	-0.451719	0.492576	-0.917054	0.359114
Solyc01g005540.4.1	Lysine--tRNA ligase (AHRD V3.3 *** A0A1U8HGH5_CAPAN)	K04567	KARS; lysyl-tRNA synthetase, class II [EC:6.1.1.6]	sly00970 (Aminoacyl-tRNA biosynthesis)	-	-	N	N	N	N	N	N	N	N	176.839	-0.0769648	0.184718	-0.416661	0.676926	0.831494	156.701	-0.00598541	0.167528	-0.0357279	0.971499	0.998562	127.255	-0.227835	0.22557	-1.01004	0.312476	0.613352	157.28	-0.121937	0.247442	-0.492791	0.62216	0.999994	49.2264	0.00493315	0.243017	0.0202996	0.983804	0.991851	46.556	-0.156703	0.253217	-0.618851	0.536015
Solyc01g005550.3.1	DUF239 domain-containing protein/DUF4409 domain-containing protein (AHRD V3.3 *** A0A1Q3BKR6_CEPFO)	-	-	-	-	-	N	N	N	N	DOWN	DOWN	DOWN	DOWN	760.305	-0.134894	0.17764	-0.759367	0.447633	0.668909	691.507	0.0249993	0.153299	0.163075	0.870459	0.998562	389.835	-0.315884	0.217421	-1.45286	0.146261	0.405418	477.622	-0.226946	0.346094	-0.655735	0.511994	0.999994	178.583	-1.10963	0.226589	-4.89712	9.73e-07	2.12e-05	182.615	-1.07243	0.302013	-3.55094	0.000383863
Solyc01g005560.3.1	Isocitrate dehydrogenase [NADP] (AHRD V3.3 *** A0A2G3BR90_CAPCH)	K00031	IDH1; isocitrate dehydrogenase [EC:1.1.1.42]	sly00480 (Glutathione metabolism), sly04146 (Peroxisome), sly00020 (Citrate cycle (TCA cycle))	-	-	UP	N	N	N	UP	N	DOWN	DOWN	3394.79	0.945336	0.286387	3.3009	0.000963762	0.00718504	2043.13	-0.196001	0.305288	-0.64202	0.52086	0.998562	4967.72	0.0637996	0.227834	0.280026	0.779457	0.92083	5127.44	-0.381156	0.50131	-0.760319	0.447064	0.999994	582.774	1.21636	0.239664	5.07529	3.87e-07	9.64e-06	308.534	-0.75757	0.366188	-2.0688	0.0385651
Solyc01g005570.4.1	hypothetical protein (DUF1639) (AHRD V3.3 *** AT1G55340.1)	-	-	-	-	-	N	N	N	N	N	N	N	N	158.751	0.0171203	0.233981	0.0731694	0.941671	0.972348	137.519	-0.00849517	0.228372	-0.0371988	0.970327	0.998562	89.5782	-0.290436	0.287567	-1.00998	0.312507	0.613352	107.959	-0.260915	0.303784	-0.858883	0.390405	0.999994	49.3168	-0.0929974	0.201055	-0.462546	0.64369	0.785348	46.5937	-0.206905	0.255609	-0.809459	0.418251
Solyc01g005580.2.1	hypothetical protein (DUF1639) (AHRD V3.3 *** AT1G55340.1)	-	-	-	-	-	N	N	N	N	N	N	N	N	505.61	0.115842	0.241331	0.480012	0.631219	0.80207	438.355	0.0750021	0.259319	0.289227	0.772407	0.998562	435.931	-0.051187	0.210096	-0.243636	0.807513	0.932669	481.367	-0.288876	0.282586	-1.02226	0.306659	0.999994	85.7747	0.453451	0.200539	2.26117	0.0237489	0.0796056	75.9028	0.165394	0.258637	0.639483	0.522509
Solyc01g005590.2.1	Unknown protein	-	-	-	-	-	N	N	N	N	DOWN	DOWN	DOWN	DOWN	13.5315	-0.976304	0.416238	-2.34554	0.0189994	0.0786973	11.0222	-1.00183	0.343896	-2.91319	0.0035776	0.123265	3.97329	-0.13587	1.07318	-0.126605	0.899253	0.966684	4.80366	-0.100878	0.979888	-0.102949	0.918004	0.999994	7.68562	-2.78162	0.746355	-3.72694	0.000193821	0.00176282	7.66477	-3.81309	0.988326	-3.85813	0.000114259
Solyc01g005600.4.1	5'-adenylylsulfate reductase-like 5 (AHRD V3.3 *** A0A2G2W4X9_CAPBA)	-	-	-	-	-	N	N	N	N	N	UP	N	N	1117.8	-0.128064	0.117059	-1.09402	0.273946	0.500099	997.226	-0.0276538	0.111541	-0.247925	0.804192	0.998562	1202.21	0.128497	0.178345	0.720496	0.47122	0.753007	1360.97	-0.0209939	0.310501	-0.0676129	0.946094	0.999994	232.381	0.219581	0.136695	1.60636	0.108195	0.239431	280.085	0.852819	0.225163	3.78757	0.00015213
Solyc01g005610.4.1	GDSL esterase/lipase (AHRD V3.3 *** A0A2G3AJV6_CAPAN)	-	-	-	-	-	N	N	N	N	N	N	N	N	0.362893	-0.515334	2.72059	-0.18942	0.849764	NA	0.648633	1.26855	1.75548	0.722621	0.469913	0.998562	0.280501	0.525588	4.08047	0.128806	0.897511	NA	0.32443	0.00481392	4.08047	0.00117975	0.999059	NA	0.0919777	-0.151603	3.11654	-0.0486446	0.961203	NA	0.0983343	-0.0876803	3.18534	-0.0275262	0.97804
Solyc01g005620.3.1	oxoglutarate/malate translocator	K15104	-	-	-	-	N	N	N	N	N	N	N	N	3978.48	0.0257206	0.200975	0.127979	0.898166	0.95322	3207.28	-0.211575	0.2151	-0.983615	0.325305	0.998562	3050.52	-0.0310307	0.211746	-0.146547	0.88349	0.962196	3564.21	-0.092846	0.287338	-0.323124	0.746601	0.999994	956.182	0.479211	0.219756	2.18065	0.0292093	0.0932234	693.357	-0.645862	0.265995	-2.42809	0.0151784
Solyc01g005630.3.1	Ethylene-responsive transcription factor (AHRD V3.3 *** A0A2G3BR89_CAPCH)	K09286	-	-	-	-	N	N	N	N	N	N	N	N	0	NA	NA	NA	NA	NA	0	NA	NA	NA	NA	NA	0	NA	NA	NA	NA	NA	0	NA	NA	NA	NA	NA	0	NA	NA	NA	NA	NA	0	NA	NA	NA	NA
Solyc01g005640.4.1	Histidine-tRNA ligase (AHRD V3.3 *** A0A1I9LTH3_ARATH)	-	-	-	-	-	N	N	N	N	UP	N	N	N	497.263	-0.217621	0.176527	-1.23279	0.217654	0.433584	444.722	-0.083738	0.164702	-0.508422	0.611157	0.998562	567.773	-0.223761	0.206905	-1.08147	0.279488	0.579127	714.592	-0.0659212	0.317609	-0.207555	0.835576	0.999994	107.338	0.596338	0.165413	3.60514	0.000311987	0.00260287	88.7718	0.117076	0.196923	0.594527	0.55216
Solyc01g005650.3.1	RBR-type E3 ubiquitin transferase (AHRD V3.3 *** A0A2G2W4Q8_CAPBA)	-	-	-	-	-	N	N	N	N	N	N	N	N	0	NA	NA	NA	NA	NA	0	NA	NA	NA	NA	NA	0	NA	NA	NA	NA	NA	0	NA	NA	NA	NA	NA	0	NA	NA	NA	NA	NA	0	NA	NA	NA	NA
Solyc01g005660.3.1	R2R3MYB transcription factor 5	K09422	-	-	-	-	N	N	N	N	N	N	N	N	3.98369	0.0561477	0.865511	0.0648724	0.948276	0.975094	3.54495	0.0626193	0.757116	0.0827077	0.934084	0.998562	1.55286	-0.661262	1.80265	-0.366828	0.713747	NA	1.44299	-1.76445	1.86449	-0.946344	0.343973	0.999994	0.353528	-1.6862	1.93681	-0.870606	0.383969	NA	0.375311	-1.62368	2.05849	-0.788774	0.430244
Solyc01g005670.3.1	BTB/POZ domain-containing protein (AHRD V3.3 *** A0A2I0X876_9ASPA)	-	-	-	-	-	UP	N	N	N	N	N	N	N	100.701	0.480656	0.156154	3.07808	0.00208338	0.0136444	82.0247	0.212962	0.177408	1.20041	0.229981	0.989195	69.9321	0.0158375	0.286767	0.055228	0.955957	0.984717	81.8478	-0.0518677	0.301966	-0.171767	0.863621	0.999994	18.5526	-0.117207	0.342475	-0.342236	0.732174	0.845553	19.0575	0.0109234	0.374293	0.0291842	0.976718
Solyc01g005680.4.1	Cytokinin riboside 5'-monophosphate phosphoribohydrolase (AHRD V3.3 *** A0A2I4FSE2_9ROSI)	K22522	-	-	-	-	N	N	N	N	N	N	N	N	0.508194	1.95	2.05155	0.950502	0.341857	NA	0.227097	0.286725	3.06038	0.0936891	0.925356	NA	0.667581	3.14701	3.98805	0.789111	0.430047	NA	0	NA	NA	NA	NA	NA	0	NA	NA	NA	NA	NA	0	NA	NA	NA	NA
Solyc01g005690.3.1	Calcium ion binding protein (AHRD V3.3 *** A0A2U1KGE3_ARTAN)	-	-	-	-	-	N	N	N	N	DOWN	DOWN	N	N	289.631	-0.0230872	0.295099	-0.0782355	0.937641	0.970167	273.504	0.209214	0.299737	0.697993	0.485182	0.998562	320.792	-0.151679	0.17851	-0.849694	0.395495	0.693265	411.265	0.059271	0.245034	0.241889	0.808866	0.999994	113.686	-0.631477	0.227205	-2.77933	0.00544718	0.0257258	107.825	-0.919104	0.240364	-3.8238	0.00013141
Solyc01g005700.3.1	Transposase, MuDR, MULE transposase domain protein (AHRD V3.3 *** A0A2U1N7R9_ARTAN)	-	-	-	-	-	N	N	N	N	DOWN	DOWN	N	N	135.351	0.0421963	0.169449	0.249021	0.803344	0.905075	120.816	0.103512	0.149648	0.691702	0.489125	0.998562	135.272	0.160056	0.254094	0.629906	0.528756	0.795277	153.555	0.0306169	0.251827	0.121579	0.903232	0.999994	44.2233	-0.471014	0.186608	-2.52408	0.0116001	0.04613	43.1874	-0.576954	0.224467	-2.57033	0.0101602
Solyc01g005710.2.1	Hcr9-Avr9-hir2 (AHRD V3.3 *-* Q3T7E8_SOLHA)	-	-	-	-	-	N	N	N	N	N	N	N	N	0.422688	-0.515338	2.23643	-0.230429	0.817759	NA	0.408638	-0.0616626	2.43303	-0.0253439	0.979781	0.99875	0.613131	1.54043	2.99684	0.514017	0.60724	NA	0.490031	0.84145	4.00011	0.210356	0.833389	NA	0.192717	0.329288	3.11654	0.105658	0.915853	NA	0.0951667	-0.0876803	3.18534	-0.0275262	0.97804
Solyc01g005720.3.1	NL0D (AHRD V3.3 *** Q9ZS82_SOLLC)	-	-	-	-	-	N	N	N	N	N	N	N	N	3.56481	-0.557621	0.683956	-0.815289	0.414907	0.639362	4.13689	0.401141	0.52809	0.759607	0.44749	0.998562	1.94501	0.778687	1.69104	0.460479	0.645173	0.858965	2.44089	1.00976	1.45378	0.694577	0.48732	0.999994	0.680926	-1.18555	1.28806	-0.920413	0.357357	NA	0.590979	-1.52663	1.46344	-1.04318	0.296864
Solyc01g005730.3.1	NL0C (AHRD V3.3 *** Q9ZS83_SOLLC)	-	-	-	-	-	N	N	N	N	UP	N	UP	UP	12.7773	-0.569749	0.384088	-1.48338	0.137973	0.321912	11.2099	-0.39165	0.335636	-1.16689	0.243255	0.998562	13.9706	0.910114	0.712899	1.27664	0.20173	0.486903	16.7288	0.903601	0.568299	1.59001	0.111832	0.999994	8.08025	1.26533	0.472839	2.67602	0.00745026	0.0329556	4.79889	-0.269032	0.781724	-0.344152	0.730732
Solyc01g005740.3.1	Unknown protein	-	-	-	-	-	N	N	N	N	N	N	UP	UP	2.93704	-1.0135	0.864208	-1.17275	0.240894	0.461436	2.91415	-0.219731	0.812124	-0.270563	0.786727	0.998562	4.01938	-0.509273	1.25407	-0.406096	0.684672	0.878636	4.53035	-0.762651	1.1081	-0.688251	0.491295	0.999994	2.34017	2.48013	1.04326	2.3773	0.0174401	0.0633327	0.688207	-0.320075	1.57786	-0.202853	0.83925
Solyc01g005750.1.1	Lipoxygenase (AHRD V3.3 *-* O49878_SOLLC)	-	-	-	-	-	N	N	N	N	N	N	N	N	0	NA	NA	NA	NA	NA	0	NA	NA	NA	NA	NA	0	NA	NA	NA	NA	NA	0	NA	NA	NA	NA	NA	0	NA	NA	NA	NA	NA	0	NA	NA	NA	NA
Solyc01g005760.3.1	NL0D (AHRD V3.3 *** Q9ZS82_SOLLC)	-	-	-	-	-	N	N	UP	N	UP	N	UP	DOWN	176.005	0.017992	0.329893	0.054539	0.956506	0.979416	157.478	0.089842	0.323269	0.277917	0.781076	0.998562	413.756	1.01796	0.312472	3.25777	0.00112291	0.0110664	373.843	0.365784	0.457918	0.798799	0.424407	0.999994	178.782	1.16444	0.367021	3.17266	0.00151047	0.00912764	125.205	0.299109	0.365276	0.818859	0.412867
Solyc01g005770.3.1	Unknown protein	-	-	-	-	-	N	N	N	N	N	N	N	N	7.72071	-1.02097	0.526625	-1.9387	0.0525373	0.165908	6.90585	-0.656284	0.51835	-1.2661	0.205477	0.984184	2.07514	-0.164062	1.60357	-0.102311	0.91851	0.973296	3.76605	0.913632	1.1292	0.809098	0.418459	0.999994	0.774824	-1.51244	1.32648	-1.14018	0.25421	0.431472	0.87658	-0.73615	1.37825	-0.53412	0.593258
Solyc01g005780.1.1	NL0E (AHRD V3.3 *** Q9ZS81_SOLLC)	-	-	-	-	-	N	N	N	N	N	N	N	N	0.588828	-0.356371	2.5104	-0.141958	0.887113	NA	0.495902	-0.554526	2.0705	-0.267823	0.788836	0.998562	1.61161	0.469691	1.69891	0.276466	0.78219	NA	1.31615	-0.66874	2.47892	-0.269771	0.787337	0.999994	1.21854	-1.30675	1.04802	-1.24688	0.212443	0.383131	1.21557	-1.17839	1.20838	-0.975185	0.329468
Solyc01g005783.1.1	Unknown protein	-	-	-	-	-	N	N	N	N	N	N	N	N	3.65276	-0.639923	0.731934	-0.87429	0.38196	0.611052	3.06038	-0.605419	0.634895	-0.953573	0.3403	0.998562	3.12944	0.13677	1.19798	0.114168	0.909105	0.970805	3.09443	-0.471034	1.37827	-0.341756	0.732534	0.999994	0.502481	-0.473582	1.5292	-0.309693	0.756794	NA	0.649293	0.642502	1.32905	0.483431	0.628789
Solyc01g005787.1.1	Unknown protein	-	-	-	-	-	N	N	N	N	N	N	N	N	5.11271	-1.12509	0.689867	-1.63087	0.102917	0.263971	5.14507	-0.27126	0.492195	-0.551123	0.581549	0.998562	4.81637	-0.200188	0.994101	-0.201376	0.840405	0.945974	5.30132	-0.542816	0.850606	-0.638152	0.523375	0.999994	1.19942	-1.55079	1.03316	-1.50102	0.133352	0.277207	1.81683	0.435463	0.795751	0.547235	0.584217
Solyc01g005790.1.1	Pentatricopeptide repeat (AHRD V3.3 *** A0A200QH82_9MAGN)	-	-	-	-	-	N	N	N	N	N	N	N	N	35.8254	-0.400608	0.415768	-0.963537	0.335278	0.565269	36.3091	0.157447	0.434828	0.36209	0.717285	0.998562	44.8261	-0.179859	0.35178	-0.511281	0.609154	0.839875	55.5537	-0.0687291	0.315618	-0.21776	0.827616	0.999994	13.7479	-0.298802	0.311836	-0.958202	0.337961	0.521618	13.7548	-0.270719	0.339455	-0.79751	0.425155
Solyc01g005800.3.1	Calmodulin binding protein (AHRD V3.3 *** A0A2K3N563_TRIPR)	-	-	-	-	-	UP	N	UP	N	N	N	N	N	9.17558	3.05313	0.612872	4.98168	6.3e-07	1.13e-05	2.1751	0.063322	0.796264	0.0795238	0.936616	0.998562	6.87969	4.55574	1.57693	2.889	0.00386464	0.030094	2.31897	2.55697	1.5665	1.63228	0.10262	0.999994	1.51325	2.10291	0.993759	2.11612	0.0343348	0.104773	0.503087	-0.468351	1.65283	-0.283363	0.776899
Solyc01g005810.3.1	Protein MAK16 homolog (AHRD V3.3 *** A0A2G3DEE9_CAPCH)	K14831	-	-	-	-	N	N	DOWN	N	N	DOWN	N	N	1168.86	-0.0625707	0.204913	-0.305353	0.760097	0.881698	1065.93	0.0831282	0.168134	0.494416	0.621012	0.998562	820.024	-0.626562	0.154315	-4.06029	4.90123e-05	0.000776365	1058.08	-0.353031	0.249928	-1.41253	0.157793	0.999994	333.115	-0.114855	0.205289	-0.559478	0.575836	0.735703	295.732	-0.577147	0.219132	-2.63379	0.00844383
Solyc01g005820.4.1	Serine/arginine-rich-splicing factor SCL30A (AHRD V3.3 *** A0A0M9UMR8_NICAT)	K12900	FUSIP1; FUS-interacting serine-arginine-rich protein 1	sly03040 (Spliceosome)	-	-	N	N	N	N	N	N	N	N	1958.8	0.0945882	0.169605	0.557696	0.577052	0.766915	1645.73	-0.0305385	0.176953	-0.17258	0.862981	0.998562	1194.06	0.144786	0.218285	0.663291	0.507145	0.780701	1408.33	0.110529	0.229519	0.481567	0.630114	0.999994	449.075	-0.27248	0.236306	-1.15308	0.248877	0.425259	471.589	-0.0443084	0.240197	-0.184467	0.853647
Solyc01g005830.4.1	Glucan endo-1,3-beta-glucosidase 4 (AHRD V3.3 *-* A0A2G2XNZ6_CAPBA)	-	-	-	-	-	N	N	N	N	DOWN	DOWN	DOWN	DOWN	107.609	-0.124942	0.204418	-0.611208	0.541062	0.741655	105.373	0.230546	0.183925	1.25348	0.210032	0.985952	48.8861	-0.622992	0.366822	-1.69835	0.0894415	0.299144	68.4739	-0.0765065	0.572754	-0.133577	0.893737	0.999994	14.1326	-1.86665	0.355745	-5.24714	1.54e-07	4.31e-06	15.7845	-1.13475	0.358259	-3.16739	0.00153812
Solyc01g005840.3.1	Ubiquitin conjugating enzyme (AHRD V3.3 *** W7U085_9STRA)	K20217	UBE2E; ubiquitin-conjugating enzyme E2 E [EC:2.3.2.23]	sly04120 (Ubiquitin mediated proteolysis)	-	-	N	N	N	N	UP	N	N	N	274.036	-0.158956	0.242495	-0.655502	0.512144	0.719607	227.29	-0.274389	0.215076	-1.27578	0.202033	0.981864	205.373	-0.147269	0.270988	-0.543453	0.586818	0.82745	247.96	-0.107955	0.330954	-0.326193	0.744278	0.999994	78.6204	0.755699	0.238776	3.16489	0.00155142	0.00933185	63.7452	0.243053	0.254536	0.954884	0.339637
Solyc01g005850.2.1	Extensin-like protein Dif54 (AHRD V3.3 *-* Q43505_SOLLC)	-	-	-	-	-	N	N	N	N	N	N	N	N	4.55641	0.660897	0.883115	0.748371	0.454237	0.674046	4.7751	0.96209	0.876605	1.09752	0.272415	0.998562	2.44414	0.613057	1.58755	0.386164	0.699375	0.88527	1.99477	-0.489635	1.60818	-0.304465	0.760774	0.999994	0.730844	-0.124911	1.40899	-0.0886527	0.929358	NA	0.943385	0.618055	1.28692	0.480261	0.631042
Solyc01g005860.2.1	Unknown protein	-	-	-	-	-	N	N	N	N	N	N	N	N	1.98097	-0.958457	1.11862	-0.85682	0.391545	0.619629	2.13077	0.0663639	0.766605	0.0865685	0.931014	0.998562	0.280501	0.525588	4.08047	0.128806	0.897511	NA	0.970816	2.20147	2.22975	0.987314	0.323489	NA	0.22145	0.420332	2.15973	0.194623	0.845688	NA	0.323861	0.851222	2.53155	0.336245	0.736686
Solyc01g005870.3.1	Cf-like protein (AHRD V3.3 *** A0A140GMU3_SOLLC)	-	-	-	-	-	N	N	N	N	N	N	N	N	10.7992	-0.844488	0.476988	-1.77046	0.0766506	0.215875	13.0905	0.408475	0.331542	1.23205	0.217932	0.988772	3.1246	-1.19495	1.21841	-0.980745	0.326719	0.628065	4.77114	-0.262344	0.965078	-0.271837	0.785748	0.999994	1.20863	-2.18054	1.30241	-1.67423	0.0940851	0.217305	1.36071	-0.983996	1.32391	-0.743247	0.457332
Solyc01g005880.1.1	Extensin-like protein Dif10 (AHRD V3.3 *-* Q43504_SOLLC)	-	-	-	-	-	N	N	N	N	N	N	N	N	0.317229	-0.15466	3.18534	-0.0485536	0.961275	NA	0.320487	0.299225	2.53102	0.118223	0.905891	NA	0	NA	NA	NA	NA	NA	0	NA	NA	NA	NA	NA	0.0895337	-0.151603	3.11654	-0.0486446	0.961203	NA	0.0951667	-0.0876803	3.18534	-0.0275262	0.97804
Solyc01g005890.1.1	extensin-2-like (AHRD V3.3 *-* XP_019069150.1)	-	-	-	-	-	N	N	N	N	N	N	N	N	0.0651585	-0.0103882	3.18534	-0.00326124	0.997398	NA	0	NA	NA	NA	NA	NA	0	NA	NA	NA	NA	NA	0	NA	NA	NA	NA	NA	0	NA	NA	NA	NA	NA	0.119682	0.850058	3.18534	0.266866	0.789572
Solyc01g005900.2.1	Transferase (AHRD V3.3 *** A0A200Q1C0_9MAGN)	-	-	-	-	-	N	N	N	N	N	N	N	N	8.93783	0.226109	0.431064	0.524538	0.599905	0.781766	8.79298	0.511943	0.417008	1.22766	0.219576	0.988772	11.3746	0.232275	0.640934	0.362401	0.717052	0.893826	13.5236	0.247522	0.642008	0.385543	0.699835	0.999994	2.58167	-0.695338	0.770993	-0.901873	0.367124	0.549185	2.80561	-0.418257	0.868411	-0.481635	0.630065
Solyc01g005910.3.1	Acid phosphatase/vanadium-dependent haloperoxidase-related protein (AHRD V3.3 *** A0A2U1NM03_ARTAN)	-	-	-	-	-	N	N	N	N	N	N	N	N	231.423	0.203981	0.134866	1.51248	0.130412	0.309438	192.732	0.0359995	0.159977	0.225028	0.821957	0.998562	166.977	0.043921	0.208293	0.210861	0.832996	0.943127	185.112	-0.170697	0.224623	-0.759928	0.447298	0.999994	46.9475	0.099663	0.345189	0.28872	0.772796	0.870306	45.7641	0.124652	0.290848	0.428582	0.668228
Solyc01g005920.3.1	Amino acid/polyamine transporter I (AHRD V3.3 *** A0A200RCI7_9MAGN)	-	-	-	-	-	N	N	UP	N	N	N	N	N	48.9323	0.737843	0.301182	2.44983	0.0142925	0.0634355	36.1042	0.174791	0.271381	0.64408	0.519524	0.998562	46.0087	2.22741	0.504506	4.41504	1.00993e-05	0.000196864	29.2139	1.00877	0.610128	1.65337	0.0982546	0.999994	10.7885	-0.282425	0.391732	-0.720965	0.470931	0.647934	9.58893	-0.868601	0.445918	-1.9479	0.0514275
Solyc01g005930.3.1	Lipase/lipooxygenase%2C PLAT/LH2 family protein (AHRD V3.3 *** AT1G55280.2)	-	-	-	-	-	N	N	N	N	N	N	N	N	343.379	-0.214378	0.161045	-1.33117	0.183135	0.387786	309.556	-0.0596524	0.181494	-0.328674	0.742402	0.998562	284.201	0.0319317	0.226664	0.140877	0.887967	0.963754	395.948	0.452389	0.34536	1.30991	0.190228	0.999994	72.024	0.503933	0.271826	1.85388	0.0637558	0.164477	65.3182	0.308828	0.259644	1.18943	0.23427
Solyc01g005940.4.1	Phytoene synthase, chloroplastic (AHRD V3.3 *** A0A2G3DEK5_CAPCH),Pfam:PF00494	-	-	-	-	-	N	N	N	N	N	N	N	N	0.49026	-2.47271	2.99803	-0.824779	0.409497	NA	0.346577	-1.96136	3.00091	-0.65359	0.513376	NA	0	NA	NA	NA	NA	NA	0	NA	NA	NA	NA	NA	0	NA	NA	NA	NA	NA	0	NA	NA	NA	NA
Solyc01g005950.4.1	Serine/threonine-protein phosphatase (AHRD V3.3 *** A0A2G3DEI1_CAPCH)	K04382	PPP2C; serine/threonine-protein phosphatase 2A catalytic subunit [EC:3.1.3.16]	sly03015 (mRNA surveillance pathway), sly04136 (Autophagy - other)	-	-	N	N	N	N	N	N	N	N	678.603	-0.0750082	0.129589	-0.578815	0.562714	0.757013	580.852	-0.106868	0.128924	-0.828928	0.407145	0.998562	617.437	-0.237638	0.164971	-1.44048	0.149732	0.410527	759.351	-0.147491	0.178782	-0.82498	0.409383	0.999994	168.415	0.176961	0.133657	1.324	0.185504	0.349048	154.325	-0.0688698	0.154841	-0.444779	0.65648
Solyc01g005960.3.1	RNA helicase DEAD1	K11594	-	-	-	-	N	N	N	N	N	N	N	N	652.007	-0.00887966	0.140353	-0.0632665	0.949554	0.975797	570.024	0.00556687	0.107263	0.0518993	0.958609	0.998562	572.854	0.139811	0.237068	0.58975	0.555359	0.810683	702.947	0.211635	0.309828	0.683072	0.494561	0.999994	158.711	0.0608238	0.239908	0.25353	0.799859	0.889096	151	-0.0679024	0.221253	-0.3069	0.75892
Solyc01g005970.3.1	F-box/kelch-repeat protein (AHRD V3.3 *** A0A1U8GYH7_CAPAN)	-	-	-	-	-	N	N	N	N	DOWN	N	N	N	107.419	0.0562565	0.190921	0.294658	0.768255	0.886467	88.9395	-0.10632	0.161454	-0.658512	0.510209	0.998562	117.478	0.0145258	0.2405	0.0603985	0.951838	0.983887	142.045	0.0403183	0.247844	0.162677	0.870773	0.999994	28.9083	-0.563146	0.220384	-2.55529	0.0106099	0.0430744	28.7417	-0.580054	0.259811	-2.2326	0.0255755
Solyc01g005980.4.1	transmembrane protein%2C putative (Protein of unknown function%2C DUF538) (AHRD V3.3 *** AT5G19860.1)	-	-	-	-	-	N	UP	N	N	DOWN	DOWN	DOWN	DOWN	98.4593	0.194881	0.232416	0.8385	0.40175	0.627683	108.055	0.730202	0.183887	3.97094	7.15904e-05	0.00474625	43.6827	0.651528	0.524945	1.24114	0.214556	0.503468	53.3058	0.726756	0.579354	1.25442	0.209688	0.999994	17.8906	-1.03011	0.318025	-3.23909	0.00119913	0.00764921	15.6419	-2.11223	0.587704	-3.59405	0.00032558
Solyc01g005985.1.1	Bifunctional inhibitor/lipid-transfer protein/seed storage 2S albumin superfamily protein, putative (AHRD V3.3 *** A0A061GSH0_THECC)	-	-	-	-	-	DOWN	N	N	N	DOWN	DOWN	DOWN	DOWN	156.548	-0.605921	0.197873	-3.06217	0.00219741	0.0142366	164.028	0.118397	0.211451	0.559925	0.57553	0.998562	15.8967	-0.701422	0.737317	-0.951316	0.341444	0.642307	23.8797	0.0505808	0.699793	0.0722798	0.942379	0.999994	19.6092	-2.95357	0.566852	-5.21049	1.88e-07	5.13e-06	19.3297	-4.37355	0.844235	-5.18049	2.21303e-07
Solyc01g006000.3.1	GPI mannosyltransferase 2 (AHRD V3.3 *** A0A2G3DEG8_CAPCH)	K07542	PIGV; GPI mannosyltransferase 2 [EC:2.4.1.-]	sly00563 (Glycosylphosphatidylinositol (GPI)-anchor biosynthesis)	-	GT76	DOWN	N	N	N	N	N	N	N	367.073	-0.5926	0.158103	-3.74819	0.000178118	0.00173461	369.651	0.0201053	0.185935	0.108131	0.913892	0.998562	254.512	-0.301358	0.218007	-1.38233	0.16687	0.43598	343.106	0.0618559	0.248043	0.249375	0.80307	0.999994	57.363	-0.347789	0.342472	-1.01553	0.309854	0.492258	63.1915	0.0385249	0.336653	0.114435	0.908893
Solyc01g006010.3.1	Branchpoint-bridging protein (AHRD V3.3 *-* A0A1J3JYE2_NOCCA)	K13095	-	-	-	-	N	N	N	N	N	N	UP	UP	144.986	0.235636	0.252713	0.932424	0.351117	0.581795	130.504	0.274217	0.308754	0.888142	0.374464	0.998562	264.772	0.113169	0.318207	0.355645	0.722106	0.896982	302.644	-0.00759172	0.390973	-0.0194175	0.984508	0.999994	74.3832	-0.148808	0.243687	-0.61065	0.541431	0.707088	80.5644	0.166102	0.238759	0.69569	0.486623
Solyc01g006020.4.1	BnaCnng41690D protein (AHRD V3.3 *** A0A078JEK8_BRANA)	-	-	-	-	-	DOWN	N	N	N	N	N	DOWN	DOWN	864.796	-0.497407	0.172748	-2.87938	0.00398458	0.0231992	882.587	0.111017	0.127982	0.867449	0.385696	0.998562	445.393	-0.817077	0.336793	-2.42605	0.0152641	0.0868058	594.924	-0.404713	0.465491	-0.869432	0.384611	0.999994	133.021	-0.216112	0.27091	-0.797727	0.425029	0.604949	119.617	-0.636961	0.310077	-2.05421	0.0399558
Solyc01g006040.3.1	E3 ubiquitin protein ligase (AHRD V3.3 *** A0A2I4FSG3_9ROSI)	K10696	-	-	-	-	N	N	N	N	N	N	UP	UP	352.417	0.0753827	0.190607	0.395488	0.692483	0.841323	317.67	0.155076	0.224504	0.69075	0.489722	0.998562	410.299	-0.114659	0.232485	-0.493187	0.621881	0.847215	482.859	-0.154979	0.311243	-0.497936	0.618529	0.999994	96.4539	0.288716	0.294152	0.981519	0.326337	0.509752	101.541	0.518608	0.283848	1.82706	0.0676909
Solyc01g006050.2.1	transmembrane protein 45B-like (AHRD V3.3 *** A0A2I4DQK0_9ROSI)	-	-	-	-	-	UP	N	UP	N	N	UP	UP	UP	9.60735	5.06572	0.843463	6.00586	1.9e-09	5.02e-08	0.553807	-0.285978	1.62349	-0.17615	0.860176	0.998562	42.6006	5.22456	0.873163	5.98349	2.18403e-09	9.58615e-08	5.60052	1.67073	1.48346	1.12624	0.260063	0.999994	0.780781	2.97962	1.59557	1.86743	0.0618415	0.160914	6.06177	6.16989	1.2089	5.1037	3.33069e-07
Solyc01g006055.1.1	Dirigent protein (AHRD V3.3 *** K4ASH2_SOLLC)	-	-	-	-	-	N	N	N	N	N	N	N	N	0	NA	NA	NA	NA	NA	0	NA	NA	NA	NA	NA	0	NA	NA	NA	NA	NA	0	NA	NA	NA	NA	NA	0.0895337	-0.151603	3.11654	-0.0486446	0.961203	NA	0.0951667	-0.0876803	3.18534	-0.0275262	0.97804
Solyc01g006080.2.1	Plant/protein (DUF789) (AHRD V3.3 *** Q8LF98_ARATH)	-	-	-	-	-	N	N	N	N	N	N	N	N	0.297009	1.85227	3.11958	0.593758	0.552674	NA	0	NA	NA	NA	NA	NA	0.128967	-0.436192	4.08047	-0.106898	0.91487	NA	0.153926	-0.956967	4.08047	-0.234523	0.814579	NA	0.101456	0.689959	3.11654	0.221386	0.824792	NA	0	NA	NA	NA	NA
Solyc01g006090.3.1	Eukaryotic rRNA processing (AHRD V3.3 *** A0A2U1PZE8_ARTAN)	K14823	-	-	-	-	UP	N	N	N	N	N	N	N	18.737	1.47963	0.342978	4.31407	1.6e-05	0.000211598	12.3113	0.605808	0.367897	1.64668	0.0996245	0.842492	18.4153	0.824247	0.538099	1.53177	0.125578	0.371828	20.5725	0.701667	0.646456	1.0854	0.277742	0.999994	13.2574	0.0420733	0.446865	0.0941522	0.924988	0.961825	10.9184	-0.726223	0.581439	-1.24901	0.211662
Solyc01g006100.4.1	cytosine-5 DNA methyltransferase1L	K00558	DNMT1; DNA (cytosine-5)-methyltransferase 1 [EC:2.1.1.37]	sly00270 (Cysteine and methionine metabolism)	-	-	N	N	N	N	N	N	N	N	20.6408	0.581708	0.391149	1.48718	0.136968	0.320219	16.5061	0.272217	0.312632	0.870726	0.383904	0.998562	3.557	2.43213	1.21109	2.00823	0.0446193	0.187778	3.13195	1.88884	1.34636	1.40292	0.16064	0.999994	5.62505	-1.17381	0.616445	-1.90417	0.0568885	0.15093	5.5394	-1.47143	0.652003	-2.25679	0.0240213
Solyc01g006110.3.1	PP2A regulatory subunit TAP46 (AHRD V3.3 *** A0A2G2XNB2_CAPBA)	K17606	IGBP1; immunoglobulin-binding protein 1	sly04136 (Autophagy - other)	-	-	N	N	N	N	N	UP	UP	UP	1045.98	0.183959	0.162047	1.13522	0.256284	0.480533	932.798	0.207243	0.166216	1.24683	0.21246	0.988427	1035.77	-0.205366	0.149568	-1.37306	0.169733	0.44023	1267.06	-0.12858	0.26261	-0.489623	0.624401	0.999994	270.314	0.35646	0.203347	1.75297	0.0796075	0.192957	287.862	0.623637	0.205277	3.03803	0.0023813
Solyc01g006120.4.1	Protein kinase family protein (AHRD V3.3 *** A0A2U1M4N4_ARTAN)	-	-	-	-	-	N	N	N	N	N	UP	UP	UP	1753.65	-0.402918	0.162583	-2.47823	0.0132037	0.0594906	1588.57	-0.17554	0.150906	-1.16324	0.244734	0.998562	1928.82	0.0186576	0.148618	0.12554	0.900096	0.967172	2313.32	0.0321945	0.22728	0.141651	0.887356	0.999994	569.408	-0.149581	0.239451	-0.624681	0.53218	0.700371	696.192	0.572864	0.222371	2.57616	0.00999035
Solyc01g006130.4.1	DnaJ/Hsp40 cysteine-rich domain superfamily protein (AHRD V3.3 *-* AT2G34860.2)	-	-	-	-	-	DOWN	N	DOWN	N	N	DOWN	DOWN	DOWN	522.346	-0.802467	0.180051	-4.45689	8.32e-06	0.000116812	490.142	-0.319621	0.156438	-2.04312	0.0410408	0.578676	192.792	-0.96898	0.292046	-3.3179	0.000906956	0.0092659	273.418	-0.327561	0.372368	-0.87967	0.379038	0.999994	122.94	-0.446796	0.214547	-2.08251	0.0372955	0.111466	113.337	-0.813358	0.234116	-3.47417	0.000512446
Solyc01g006140.4.1	CDT1-like protein a, chloroplastic (AHRD V3.3 *** A0A2I4F6Q2_9ROSI)	K10727	-	-	-	-	UP	N	N	N	N	N	N	N	5.63029	1.68481	0.593224	2.84009	0.00451009	0.0256067	3.85505	0.92204	0.696657	1.32352	0.185662	0.969743	4.32008	1.80792	1.18962	1.51974	0.128575	0.377115	3.50483	1.05557	1.40295	0.75239	0.451817	0.999994	4.43057	-0.392043	0.716733	-0.546985	0.584389	0.741845	4.66051	-0.237629	0.846218	-0.280813	0.778854
Solyc01g006150.3.1	Cation efflux protein (AHRD V3.3 *** A0A200PY73_9MAGN)	-	-	-	-	-	UP	N	UP	N	N	N	N	N	334.792	1.03014	0.243096	4.23759	2.26e-05	0.000287275	218.131	0.130102	0.250441	0.519492	0.603417	0.998562	305.878	1.26723	0.204701	6.19063	5.99242e-10	2.89131e-08	293.376	0.800507	0.263648	3.03627	0.00239524	0.167776	59.9604	0.565224	0.290288	1.94712	0.0515206	0.14053	43.1262	-0.501497	0.47771	-1.04979	0.293813
Solyc01g006160.3.1	60S acidic ribosomal protein P1 (AHRD V3.3 *** A0A2G2W8Q0_CAPBA),Pfam:PF00428	K02942	RP-LP1; large subunit ribosomal protein LP1	sly03010 (Ribosome)	-	-	UP	N	N	N	N	N	N	N	2493.8	0.727444	0.264399	2.75131	0.00593567	0.032042	1777.98	0.0695928	0.278597	0.249798	0.802744	0.998562	1250.58	0.304356	0.245807	1.2382	0.215644	0.504595	1411.39	0.154224	0.246902	0.624638	0.532209	0.999994	745.925	0.408987	0.27585	1.48264	0.138169	0.28397	558.003	-0.617503	0.30327	-2.03615	0.0417357
Solyc01g006170.4.1	Eukaryotic rRNA processing (AHRD V3.3 *** A0A2U1PZE8_ARTAN)	K14823	-	-	-	-	UP	N	UP	N	N	N	UP	UP	128.878	0.85028	0.2589	3.2842	0.00102272	0.00754686	84.7642	-0.0430536	0.29174	-0.147575	0.882678	0.998562	132.683	0.825877	0.298011	2.7713	0.00558328	0.0403109	144.631	0.629516	0.340081	1.85108	0.0641583	0.994772	54.1841	0.123846	0.308785	0.401074	0.688366	0.816033	50.0673	-0.103374	0.350298	-0.295103	0.767915
Solyc01g006180.4.1	P-loop containing nucleoside triphosphate hydrolases superfamily protein (AHRD V3.3 *** A0A2U1MH74_ARTAN)	-	-	-	-	-	UP	N	N	N	N	N	N	N	85.1393	0.602842	0.199289	3.02496	0.00248666	0.0157903	71.3198	0.386748	0.20132	1.92106	0.054724	0.664401	101.882	0.448498	0.372979	1.20248	0.229179	0.520532	119.315	0.406045	0.410306	0.989615	0.322362	0.999994	39.4562	-0.098968	0.277505	-0.356636	0.721365	0.838157	37.6201	-0.261994	0.315791	-0.829643	0.406741
Solyc01g006190.3.1	E3 ubiquitin-protein ligase (AHRD V3.3 *** A0A1U8H1Q2_CAPAN)	K04506	SIAH1; E3 ubiquitin-protein ligase SIAH1 [EC:2.3.2.27]	sly04120 (Ubiquitin mediated proteolysis)	-	-	N	N	N	N	N	UP	N	N	1084.36	0.0994824	0.151403	0.657069	0.511137	0.718889	894.412	-0.0812541	0.162264	-0.500753	0.616545	0.998562	1110.24	-0.0979274	0.166325	-0.588772	0.556014	0.810804	1329.63	-0.0900171	0.246531	-0.365135	0.715011	0.999994	184.46	0.313089	0.233155	1.34284	0.179324	0.340998	211.334	0.797982	0.222641	3.58416	0.000338161
Solyc01g006200.3.1	Unknown protein	-	-	-	-	-	N	N	N	N	UP	N	N	N	177.932	-0.0335881	0.251594	-0.133501	0.893797	0.950873	147.807	-0.170791	0.257604	-0.662998	0.507332	0.998562	122.958	0.120581	0.332151	0.363032	0.716581	0.893573	155.121	0.287004	0.40361	0.711094	0.477026	0.999994	26.8454	0.715074	0.280567	2.54868	0.0108131	0.0436915	25.3367	0.599625	0.289333	2.07244	0.0382243
Solyc01g006210.4.1	Non-structural maintenance of chromosomes element 1 (AHRD V3.3 *** A0A200Q0A2_9MAGN)	K22817	-	-	-	-	UP	N	N	N	N	N	N	N	16.5471	1.09959	0.329088	3.34132	0.000833814	0.0063693	11.3911	0.336726	0.351491	0.957993	0.338067	0.998562	6.76738	1.04904	0.82299	1.27467	0.202426	0.487934	8.59621	1.18059	0.729362	1.61866	0.105521	0.999994	6.15524	-0.319128	0.460085	-0.693627	0.487916	0.662481	5.3367	-0.902288	0.611509	-1.47551	0.140075
Solyc01g006220.3.1	histone-lysine N-methyltransferase ASHH3 (AHRD V3.3 *** A0A1S4DKJ0_TOBAC)	K11423	SETD2; [histone H3]-dimethyl-L-lysine36 N-methyltransferase [EC:2.1.1.358]	sly00310 (Lysine degradation)	-	-	N	N	N	N	N	DOWN	N	N	54.6167	-0.146005	0.199009	-0.733663	0.463154	0.680905	46.2891	-0.185392	0.192494	-0.963108	0.335493	0.998562	29.5051	0.00907728	0.427002	0.0212582	0.98304	0.993711	32.8287	-0.223252	0.381029	-0.585919	0.55793	0.999994	12.1362	-0.418784	0.360936	-1.16027	0.245938	0.421753	10.3543	-1.25958	0.440825	-2.85732	0.00427241
Solyc01g006230.3.1	Cysteine protease (AHRD V3.3 *** A0A2G3AHQ7_CAPAN)	K08342	ATG4; cysteine protease ATG4 [EC:3.4.22.-]	sly04136 (Autophagy - other)	-	-	N	N	N	N	N	N	N	N	1431.66	-0.100705	0.139122	-0.723859	0.469152	0.685992	1307.99	0.0614696	0.126935	0.484262	0.6282	0.998562	1634.6	-0.159448	0.157061	-1.0152	0.310011	0.610856	2014.2	-0.0648437	0.25059	-0.258765	0.795817	0.999994	220.915	0.338086	0.314617	1.0746	0.282555	0.463085	235.765	0.62219	0.3165	1.96585	0.0493163
Solyc01g006240.3.1	Inactive protein restricted tev movement 1 (AHRD V3.3 *** A0A314KP80_NICAT)	-	-	-	-	-	N	N	N	N	N	N	DOWN	DOWN	9.71027	-0.311638	0.518557	-0.600972	0.547859	0.746696	11.2091	0.535208	0.405305	1.32051	0.186666	0.969743	1.68825	1.58798	1.69054	0.939331	0.347561	0.648427	1.32124	0.666132	2.12311	0.313753	0.753709	0.999994	2.16629	-1.54227	1.01493	-1.51958	0.128616	0.269794	1.87317	-2.73044	1.19643	-2.28217	0.0224795
Solyc01g006250.2.1	F-box protein (AHRD V3.3 *** A0A2G3AHK9_CAPAN)	-	-	-	-	-	N	N	N	N	N	N	N	N	45.288	0.198966	0.286261	0.695049	0.487025	0.700816	35.4205	-0.160832	0.286358	-0.561648	0.574356	0.998562	33.2892	-0.296998	0.461115	-0.644087	0.519519	0.789902	41.5751	-0.135807	0.482866	-0.281253	0.778517	0.999994	11.3853	0.388371	0.333407	1.16486	0.244077	0.41965	9.3682	-0.077113	0.422492	-0.18252	0.855175
Solyc01g006260.4.1	Ribonuclease P/MRP protein subunit POP5 (AHRD V3.3 *** A0A200Q6K4_9MAGN)	K03537	POP5; ribonuclease P/MRP protein subunit POP5 [EC:3.1.26.5]	sly03013 (RNA transport), sly03008 (Ribosome biogenesis in eukaryotes)	-	-	N	N	N	N	DOWN	DOWN	DOWN	DOWN	49.0313	0.368856	0.234546	1.57264	0.115803	0.286301	40.3936	0.139746	0.204961	0.681816	0.495355	0.998562	29.9716	-0.184149	0.401764	-0.458352	0.6467	0.859472	33.6159	-0.363661	0.487428	-0.746081	0.455618	0.999994	11.3655	-0.919774	0.359129	-2.56112	0.0104335	0.0425521	10.3076	-1.66358	0.477973	-3.48049	0.000500496
Solyc01g006270.2.1	Unknown protein	-	-	-	-	-	N	N	N	N	N	N	N	N	0	NA	NA	NA	NA	NA	0	NA	NA	NA	NA	NA	0	NA	NA	NA	NA	NA	0	NA	NA	NA	NA	NA	0.0980798	1.13801	3.11354	0.365503	0.714736	NA	0	NA	NA	NA	NA
Solyc01g006280.3.1	Formate--tetrahydrofolate ligase (AHRD V3.3 *** A0A2G3DED7_CAPCH)	K01938	fhs; formate--tetrahydrofolate ligase [EC:6.3.4.3]	sly00670 (One carbon pool by folate)	-	-	UP	N	N	N	N	N	N	N	2783.6	0.411112	0.154274	2.66481	0.00770308	0.0394547	2154.19	0.00274137	0.139826	0.0196056	0.984358	0.999322	3382.67	0.220558	0.192905	1.14335	0.252893	0.548887	3625.11	-0.0841708	0.450614	-0.186791	0.851824	0.999994	662.356	0.169587	0.192503	0.880958	0.378341	0.559916	581.341	-0.247679	0.231714	-1.0689	0.285114
Solyc01g006290.4.1	Peroxidase (AHRD V3.3 *** K4ASJ5_SOLLC)	K00430	E1.11.1.7; peroxidase [EC:1.11.1.7]	sly00940 (Phenylpropanoid biosynthesis)	-	AA2	UP	N	UP	N	N	N	N	N	168.566	3.06158	0.851102	3.5972	0.000321662	0.00286058	53.1513	0.821725	0.817519	1.00514	0.314827	0.998562	202.537	5.4164	0.967372	5.59908	2.15486e-08	7.77897e-07	15.7549	0.881076	0.687449	1.28166	0.199961	0.999994	5.19773	0.167715	0.848812	0.197588	0.843367	0.91378	3.53885	-1.69283	1.41431	-1.19693	0.231333
Solyc01g006300.3.1	LECEVI1A	K00430	E1.11.1.7; peroxidase [EC:1.11.1.7]	sly00940 (Phenylpropanoid biosynthesis)	-	AA2	UP	UP	UP	N	N	N	N	N	1271.92	8.92227	0.342766	26.0302	2.26e-149	4.9e-145	32.7546	3.31455	0.564084	5.87599	4.20335e-09	6.59201e-07	839.282	12.456	1.61091	7.73231	1.05614e-14	1.10187e-12	3.54976	4.24898	1.87079	2.27122	0.0231334	0.634591	1.13105	1.56783	1.11274	1.40898	0.158842	0.31329	0.981633	1.33138	1.48331	0.897574	0.369413
Solyc01g006310.3.1	Peroxidase (AHRD V3.3 *** K4ASJ7_SOLLC)	K00430	E1.11.1.7; peroxidase [EC:1.11.1.7]	sly00940 (Phenylpropanoid biosynthesis)	-	AA2	N	N	N	N	N	N	N	N	0	NA	NA	NA	NA	NA	0	NA	NA	NA	NA	NA	0	NA	NA	NA	NA	NA	0	NA	NA	NA	NA	NA	0	NA	NA	NA	NA	NA	0	NA	NA	NA	NA
Solyc01g006320.4.1	Late embryogenesis abundant (LEA) hydroxyproline-rich glycoprotein family (AHRD V3.3 *** Q9LJT9_ARATH)	-	-	-	-	-	UP	N	UP	N	N	N	DOWN	UP	9.55932	2.87758	0.663602	4.33631	1.45e-05	0.000193166	3.07999	0.621567	0.735685	0.844882	0.398177	0.998562	32.2885	2.20775	0.537524	4.10726	4.00383e-05	0.000649181	14.2222	0.100608	0.846486	0.118853	0.905392	0.999994	3.51938	-0.419569	0.654098	-0.641447	0.521233	0.691565	2.93592	-1.32777	0.779225	-1.70396	0.088388
Solyc01g006330.4.1	Plastid-lipid associated protein PAP / fibrillin family protein (AHRD V3.3 *** A0A2U1MH95_ARTAN)	-	-	-	-	-	N	N	N	N	N	N	N	N	22.078	-0.114851	0.291032	-0.394636	0.693112	0.841664	19.915	0.0103593	0.331553	0.0312448	0.975074	0.998562	5.37854	-1.55815	1.10922	-1.40473	0.160102	0.426518	9.78215	0.0822603	0.941374	0.0873833	0.930367	0.999994	3.15868	-1.60232	0.696146	-2.30171	0.0213517	0.0736863	3.34269	-1.04291	0.797768	-1.30729	0.191116
Solyc01g006340.3.1	DEAD-box ATP-dependent RNA helicase 41 (AHRD V3.3 *** A0A2G3DEE5_CAPCH)	K19466	-	-	-	-	N	N	N	N	N	N	N	N	82.238	-0.166801	0.256317	-0.650761	0.515201	0.721567	83.8045	0.316106	0.239842	1.31797	0.187512	0.969743	108.889	-0.152394	0.271906	-0.560465	0.575162	0.820067	132.327	-0.0862812	0.270875	-0.318527	0.750085	0.999994	29.8527	-0.0200254	0.226634	-0.0883602	0.92959	0.96436	29.5309	0.013292	0.257105	0.0516989	0.958769
Solyc01g006350.4.1	Callose synthase 1 (AHRD V3.3 *** A0A2G3AHL0_CAPAN)	-	-	-	-	GT48	N	N	N	N	N	N	N	N	1029.57	-0.0184733	0.210792	-0.0876374	0.930165	0.966405	949.051	0.146284	0.222298	0.658052	0.510505	0.998562	1231.6	-0.0340097	0.203905	-0.166792	0.867534	0.954785	1476.07	-0.0242662	0.237676	-0.102098	0.918679	0.999994	329.24	-0.180288	0.262002	-0.688116	0.49138	0.665663	331.044	-0.124657	0.200207	-0.622642	0.53352
Solyc01g006360.4.1	Callose synthase 9 (AHRD V3.3 *** A0A2G3AHT3_CAPAN)	-	-	-	-	-	N	N	N	N	N	N	N	N	128.999	-0.149087	0.913392	-0.163224	0.870342	0.939471	139.43	0.474887	0.691067	0.68718	0.491969	0.998562	414.307	-0.0568299	0.314433	-0.180737	0.856574	0.951856	478.464	-0.154638	0.338238	-0.457188	0.647536	0.999994	133.707	-0.301443	0.352033	-0.856293	0.391836	0.573524	133.616	-0.298032	0.303106	-0.98326	0.32548
Solyc01g006370.3.1	Callose synthase (AHRD V3.3 *** K7PRK8_MAIZE)	K11000	-	-	-	GT48	N	N	N	N	DOWN	DOWN	N	N	680.394	0.137692	0.260295	0.528984	0.596816	0.779788	605.804	0.168047	0.21925	0.766462	0.443401	0.998562	820.502	0.235377	0.300864	0.782336	0.434017	0.72638	1033.66	0.377531	0.432573	0.872758	0.382795	0.999994	290.386	-0.75576	0.28142	-2.68553	0.00724151	0.0322267	283.992	-0.935235	0.325252	-2.87542	0.00403495
Solyc01g006380.2.1	RING-type E3 ubiquitin transferase (AHRD V3.3 *-* A0A2U1P546_ARTAN)	-	-	-	-	-	N	N	N	N	N	N	N	N	1.37718	-0.476107	1.52958	-0.311266	0.755599	0.879189	0.764951	-2.19246	1.70275	-1.2876	0.197885	0.981062	0	NA	NA	NA	NA	NA	0.329024	1.84795	4.03911	0.457516	0.647301	NA	0.179067	-0.512273	3.11654	-0.164372	0.869438	NA	0.249805	0.128718	3.18534	0.0404096	0.967767
Solyc01g006390.2.1	Pistil extensin like protein, partial CDS only (AHRD V3.3 *-* Q7DLN2_TOBAC)	-	-	-	-	-	N	N	N	N	N	N	N	N	1.14172	-0.881862	1.74236	-0.50613	0.612765	0.789617	8.12537	3.62705	1.65236	2.19508	0.0281581	0.472208	0.632964	2.97713	3.99798	0.744658	0.456478	NA	0	NA	NA	NA	NA	NA	0.254776	0.866539	2.44034	0.355089	0.722523	NA	0.0764608	-0.0876803	3.18534	-0.0275262	0.97804
Solyc01g006400.4.1	Pistil extensin like protein, partial CDS only (AHRD V3.3 *-* Q7DLN2_TOBAC)	-	-	-	-	-	N	UP	UP	N	N	N	N	N	55.936	0.979308	0.533553	1.83545	0.0664393	0.195483	110.404	2.38366	0.698489	3.4126	0.000643471	0.0300463	23.0944	7.24741	1.3457	5.38559	7.22061e-08	2.3358e-06	2.38742	3.63275	2.21262	1.64183	0.100625	0.999994	23.1678	-0.519788	0.667643	-0.778541	0.43625	0.615734	18.3634	-2.1147	0.95124	-2.2231	0.0262094
Solyc01g006410.4.1	Pistil extensin like protein, partial CDS only (AHRD V3.3 *-* Q7DLN2_TOBAC)	-	-	-	-	-	N	N	N	N	N	N	N	N	0	NA	NA	NA	NA	NA	0	NA	NA	NA	NA	NA	0	NA	NA	NA	NA	NA	0	NA	NA	NA	NA	NA	0	NA	NA	NA	NA	NA	0	NA	NA	NA	NA
Solyc01g006420.3.1	Unknown protein	-	-	-	-	-	N	N	N	N	N	N	N	N	0	NA	NA	NA	NA	NA	0	NA	NA	NA	NA	NA	0	NA	NA	NA	NA	NA	0	NA	NA	NA	NA	NA	0	NA	NA	NA	NA	NA	0	NA	NA	NA	NA
Solyc01g006430.3.1	Fatty acid desaturase (AHRD V3.3 *** E7CCC0_9BRAS)	K10256	FAD2; omega-6 fatty acid desaturase / acyl-lipid omega-6 desaturase (Delta-12 desaturase) [EC:1.14.19.6 1.14.19.22]	sly01040 (Biosynthesis of unsaturated fatty acids)	-	-	N	N	N	N	N	N	UP	UP	5688.05	0.348943	0.207644	1.68049	0.0928619	0.245907	4278.6	-0.137211	0.159018	-0.862864	0.388212	0.998562	4192.5	0.623605	0.353777	1.76271	0.0779497	0.272461	4229.08	0.199681	0.342015	0.583835	0.559331	0.999994	1369.21	-0.0637082	0.407228	-0.156444	0.875683	0.933173	1836.68	0.905069	0.470501	1.92363	0.0544013
Solyc01g006440.2.1	Protein NRT1/ PTR FAMILY 7.1 (AHRD V3.3 *** A0A1U8GXZ4_CAPAN)	-	-	-	-	-	N	N	N	N	N	N	N	N	0.62923	-2.82056	2.86372	-0.984927	0.32466	NA	0.444701	-2.31095	2.84961	-0.810969	0.417383	0.998562	0	NA	NA	NA	NA	NA	0	NA	NA	NA	NA	NA	0	NA	NA	NA	NA	NA	0.214643	1.59222	3.17056	0.50219	0.615534
Solyc01g006450.4.1	Enoyl-[acyl-carrier-protein] reductase [NADH], chloroplastic (AHRD V3.3 *** A0A2G3DE80_CAPCH)	K00208	fabI; enoyl-[acyl-carrier protein] reductase I [EC:1.3.1.9 1.3.1.10]	sly00061 (Fatty acid biosynthesis), sly00780 (Biotin metabolism)	-	-	N	N	N	N	UP	N	N	N	444.141	0.0920598	0.198033	0.464871	0.642024	0.809704	347.061	-0.254416	0.232846	-1.09264	0.274553	0.998562	364.34	0.170257	0.202138	0.842281	0.399631	0.69641	435.347	0.174044	0.328679	0.529527	0.59644	0.999994	104.811	0.720778	0.269622	2.67329	0.00751109	0.0331298	83.9574	0.143559	0.369525	0.388497	0.697648
Solyc01g006460.3.1	Non-structural maintenance of chromosomes element 4-like protein B (AHRD V3.3 *** A0A2G3DE98_CAPCH)	K22825	-	-	-	-	N	N	N	N	N	N	N	N	0.559367	-2.6921	2.86882	-0.938401	0.348039	NA	0.853716	0.180989	1.72135	0.105144	0.916262	0.998562	0.286727	-1.37153	4.0344	-0.339959	0.733887	NA	0.513688	-0.934333	3.96021	-0.23593	0.813487	NA	0.0980798	1.13801	3.11354	0.365503	0.714736	NA	0	NA	NA	NA	NA
Solyc01g006480.3.1	Alpha/beta-Hydrolases superfamily protein (AHRD V3.3 *** Q8GYI7_ARATH)	K07018	-	-	-	-	N	N	N	N	N	N	N	N	137.364	-0.240732	0.184669	-1.30359	0.192375	0.400305	126.495	-0.0181013	0.132032	-0.137098	0.890953	0.998562	154.181	-0.167308	0.229937	-0.727627	0.466842	0.749797	195.485	0.011387	0.234353	0.0485893	0.961247	0.999994	46.7647	0.278936	0.190609	1.46339	0.14336	0.291402	43.499	0.146171	0.233224	0.626742	0.530828
Solyc01g006490.4.1	UPF0061 protein (AHRD V3.3 *** A0A2G2XP25_CAPBA)	-	-	-	-	-	N	N	N	N	N	N	N	N	416.687	-0.20687	0.217458	-0.95131	0.341447	0.571853	353.911	-0.232071	0.224837	-1.03218	0.30199	0.998562	461.689	-0.0712548	0.1829	-0.389583	0.696845	0.884282	545.204	-0.106949	0.248385	-0.430577	0.666776	0.999994	96.3145	0.0785783	0.201864	0.389263	0.697082	0.822052	94.6422	0.0621298	0.195958	0.317057	0.751201
Solyc01g006500.4.1	Pentatricopeptide repeat-containing protein (AHRD V3.3 *** A0A2I0XE98_9ASPA)	-	-	-	-	-	DOWN	N	N	N	N	N	DOWN	UP	226.45	-0.712823	0.186166	-3.82896	0.000128686	0.00130898	222.883	-0.117901	0.211551	-0.557317	0.577311	0.998562	141.953	-0.481466	0.239693	-2.00868	0.0445711	0.187615	181.443	-0.243251	0.233078	-1.04365	0.296649	0.999994	54.5767	-0.465507	0.246578	-1.88787	0.0590438	0.155308	62.7915	0.0938481	0.305167	0.30753	0.75844
Solyc01g006510.3.1	sorbitol related enzyme	K00008	SORD; L-iditol 2-dehydrogenase [EC:1.1.1.14]	sly00040 (Pentose and glucuronate interconversions), sly00051 (Fructose and mannose metabolism)	-	-	DOWN	N	N	N	N	N	DOWN	DOWN	1960.3	-0.328036	0.112309	-2.92083	0.00349104	0.0207309	1818.77	-0.0530371	0.101258	-0.523784	0.600429	0.998562	1269.19	-0.576801	0.218128	-2.64432	0.00818556	0.0544123	1566.56	-0.458154	0.347272	-1.31929	0.187071	0.999994	400.329	-0.238079	0.209117	-1.1385	0.254913	0.432112	417.319	-0.0313694	0.26073	-0.120314	0.904235
Solyc01g006520.3.1	Receptor-like protein kinase (AHRD V3.3 *** A0A2U1PPA0_ARTAN)	-	-	-	-	-	N	N	N	N	N	DOWN	DOWN	DOWN	53.5379	0.233206	0.242751	0.960682	0.336712	0.566895	43.8527	0.0137705	0.246834	0.0557883	0.95551	0.998562	28.3857	0.418513	0.441322	0.948316	0.342968	0.643595	30.2377	0.124702	0.823411	0.151446	0.879624	0.999994	15.3913	-1.06171	0.482691	-2.19956	0.0278378	0.0898259	14.499	-1.45137	0.442719	-3.27831	0.00104432
Solyc01g006530.1.1	Receptor-like protein kinase (AHRD V3.3 *** A0A2U1PPA0_ARTAN)	-	-	-	-	-	UP	N	N	N	N	N	N	N	6.35048	6.2696	0.977134	6.41631	1.4e-10	4.3e-09	1.00712	3.44736	1.5744	2.18963	0.0285511	0.475642	1.46939	4.27329	2.26671	1.88524	0.0593974	NA	0.158681	0.966587	4.08047	0.236881	0.812749	NA	0.262549	-1.31196	3.00399	-0.43674	0.6623	NA	0.275275	-1.2458	3.17622	-0.392226	0.694891
Solyc01g006540.4.1	lipoxygenase C	K00454	LOX2S; lipoxygenase [EC:1.13.11.12]	sly00592 (alpha-Linolenic acid metabolism), sly00591 (Linoleic acid metabolism)	JA Biosynthesis	-	DOWN	N	N	N	N	N	N	N	824.041	-2.68561	0.841413	-3.19179	0.00141395	0.00993102	790.231	-1.0438	0.741522	-1.40764	0.159237	0.942368	5696.99	0.368786	0.39152	0.941935	0.346226	0.647048	7793.75	0.700344	0.879949	0.795891	0.426095	0.999994	824.064	2.38745	0.806702	2.95952	0.00308118	0.0163692	734.784	2.34194	0.888912	2.63461	0.0084233
Solyc01g006550.3.1	Receptor-like protein Cf-9 homolog (AHRD V3.3 *** CF0_SOLLC)	-	-	-	-	-	UP	N	UP	N	N	N	N	N	12.3303	2.0262	0.486765	4.16259	3.15e-05	0.000386283	3.95016	-0.683266	0.60123	-1.13645	0.255769	0.998562	25.5361	2.5801	0.675276	3.82081	0.000133011	0.0018432	16.663	1.48118	1.03497	1.43114	0.152391	0.999994	4.2168	-1.1897	0.799086	-1.48883	0.136532	0.281639	4.57607	-0.648405	0.696203	-0.931344	0.351675
Solyc01g006555.1.1	Lipoxygenase (AHRD V3.3 *** C0KKU8_SOLLC)	K00454	LOX2S; lipoxygenase [EC:1.13.11.12]	sly00592 (alpha-Linolenic acid metabolism), sly00591 (Linoleic acid metabolism)	JA Biosynthesis	-	N	N	UP	N	UP	UP	UP	UP	7.48497	-1.3383	0.646491	-2.07009	0.0384436	0.132965	6.27	-1.1064	0.750383	-1.47444	0.140363	0.918973	1.54664	-1.05542	1.73542	-0.608164	0.543079	NA	1.603	-1.99474	1.9701	-1.01251	0.311295	0.999994	0.763878	-2.8242	1.49199	-1.89291	0.0583696	0.15384	0.811099	-2.76082	1.59746	-1.72825	0.0839425
Solyc01g006580.4.1	2-oxoglutarate (2OG) and Fe(II)-dependent oxygenase superfamily protein (AHRD V3.3 *** A0A2U1LXD5_ARTAN)	-	-	-	-	-	N	N	N	N	N	N	N	N	0.173888	1.08444	3.16627	0.342497	0.731977	NA	0	NA	NA	NA	NA	NA	0	NA	NA	NA	NA	NA	0	NA	NA	NA	NA	NA	0	NA	NA	NA	NA	NA	0	NA	NA	NA	NA
Solyc01g006585.1.1	2-oxoglutarate (2OG) and Fe(II)-dependent oxygenase superfamily protein (AHRD V3.3 *** A0A2U1LXD5_ARTAN)	-	-	-	-	-	N	N	N	N	N	N	N	N	0.154448	-0.371058	3.18534	-0.116489	0.907265	NA	0.0713965	-0.434616	3.06038	-0.142014	0.887069	NA	0	NA	NA	NA	NA	NA	0	NA	NA	NA	NA	NA	0	NA	NA	NA	NA	NA	0.11814	0.850058	3.18534	0.266866	0.789572
Solyc01g006590.3.1	Receptor-like protein kinase (AHRD V3.3 *** A0A2U1PPA0_ARTAN)	-	-	-	-	-	N	N	N	N	N	N	N	N	0.10107	-0.948127	3.18534	-0.297653	0.765968	NA	0.0713965	-0.434616	3.06038	-0.142014	0.887069	NA	0	NA	NA	NA	NA	NA	0	NA	NA	NA	NA	NA	0	NA	NA	NA	NA	NA	0	NA	NA	NA	NA
Solyc01g006600.3.1	AMP-dependent synthetase/ligase (AHRD V3.3 *** A0A2U1PR62_ARTAN)	-	-	-	-	-	N	N	N	N	N	N	N	N	1.61546	0.528276	1.99722	0.264506	0.79139	0.898525	0.806657	-1.65332	1.95468	-0.845824	0.397651	0.998562	0	NA	NA	NA	NA	NA	0	NA	NA	NA	NA	NA	0.121399	-0.512273	3.11654	-0.164372	0.869438	NA	0.128272	-0.44835	3.18534	-0.140754	0.888064
Solyc01g006610.2.1	2-oxoglutarate (2OG) and Fe(II)-dependent oxygenase superfamily protein (AHRD V3.3 *** A0A2U1LXD5_ARTAN)	-	-	-	-	-	N	N	N	N	N	N	N	N	0.736453	0.910775	2.09814	0.434087	0.664225	NA	0.330881	-0.745963	2.16582	-0.344426	0.730526	NA	0.773804	-2.8148	3.95419	-0.711852	0.476557	NA	1.08224	-2.37618	3.31715	-0.716333	0.473786	NA	0.152198	-0.881438	3.115	-0.282966	0.777203	NA	0.163189	-0.823596	3.18384	-0.25868	0.795882
Solyc01g006620.3.1	C2 calcium/lipid-binding plant phosphoribosyltransferase family protein (AHRD V3.3 *** A0A061DXG0_THECC)	-	-	-	-	-	N	N	N	N	N	N	N	N	0.890675	-2.69001	2.00047	-1.34469	0.178725	0.381837	1.70253	0.890119	1.14157	0.779733	0.435548	0.998562	4.14932	2.28076	1.30138	1.75256	0.0796773	0.276946	1.18163	-1.30857	2.60468	-0.502391	0.615392	NA	1.10093	-0.574282	1.35333	-0.424348	0.671312	0.804054	0.873536	-1.99409	1.71192	-1.16483	0.24409
Solyc01g006630.3.1	NAD(P)-binding Rossmann-fold superfamily protein (AHRD V3.3 *** A0A2U1KNW2_ARTAN)	-	-	-	-	-	N	N	N	N	N	DOWN	DOWN	DOWN	251.912	0.240858	0.115741	2.08102	0.0374325	0.130333	206.018	0.0145858	0.126098	0.11567	0.907914	0.998562	157.774	0.0109012	0.210656	0.0517488	0.958729	0.985899	199.595	0.175141	0.246382	0.710854	0.477175	0.999994	57.1157	-0.0213181	0.211983	-0.100565	0.919896	0.958715	43.4501	-1.23557	0.371068	-3.32978	0.000869159
Solyc01g006640.1.1	AMP-dependent synthetase/ligase (AHRD V3.3 *** A0A2U1PR62_ARTAN)	-	-	-	-	-	N	N	N	N	N	N	N	N	0.202139	-1.3088	3.18534	-0.410881	0.681159	NA	0.142793	-0.795285	3.06038	-0.259865	0.794968	NA	0	NA	NA	NA	NA	NA	0	NA	NA	NA	NA	NA	0.137843	-0.818089	3.11581	-0.262561	0.792889	NA	0.146383	-0.755077	3.18463	-0.2371	0.812579
Solyc01g006650.2.1	ETHYLENE INSENSITIVE 3-like 3 protein (AHRD V3.3 *** A0A2G3DES0_CAPCH)	K14514	EIN3; ethylene-insensitive protein 3	sly04075 (Plant hormone signal transduction), sly04016 (MAPK signaling pathway - plant)	Ethylene Signaling/Response	-	N	N	N	N	N	N	N	N	8.80751	0.932864	0.421916	2.21102	0.0270346	0.102276	7.42611	0.695678	0.449978	1.54603	0.122098	0.891908	15.9823	1.63937	0.622014	2.63557	0.0083995	0.0553745	10.1094	0.224315	0.721057	0.311092	0.755731	0.999994	2.9211	0.0684718	0.64848	0.105588	0.915909	0.956187	2.72481	-0.0746903	0.7613	-0.0981088	0.921846
Solyc01g006660.3.1	Subtilisin-like protease (AHRD V3.3 *** A0A2I0XJ46_9ASPA)	-	-	-	-	-	N	N	N	N	N	N	N	N	6.06054	0.0610814	0.61786	0.0988597	0.92125	0.963483	4.40656	-0.495401	0.64556	-0.767398	0.442845	0.998562	5.30887	-0.262503	0.91961	-0.285451	0.775299	0.919725	6.27624	-0.313784	0.880398	-0.356411	0.721533	0.999994	1.92581	0.864622	0.791125	1.0929	0.274437	0.453861	1.45247	0.208148	1.07857	0.192985	0.846971
Solyc01g006670.2.1	Glycosyltransferase (AHRD V3.3 *** A0A2I4H5S7_9ROSI)	-	-	-	-	GT1	N	N	N	N	N	N	N	N	343.991	-0.132619	0.13125	-1.01043	0.312288	0.542419	333.239	0.200803	0.122786	1.63539	0.101968	0.850607	238.548	-0.235512	0.21223	-1.1097	0.267127	0.564599	291.906	-0.148175	0.262207	-0.565104	0.572003	0.999994	50.126	0.0866603	0.322284	0.268894	0.788011	0.880942	43.7477	-0.396131	0.378897	-1.04548	0.2958
Solyc01g006680.4.1	2-oxoglutarate (2OG) and Fe(II)-dependent oxygenase superfamily protein (AHRD V3.3 *** A0A2U1NBL4_ARTAN)	K10277	-	-	-	-	N	N	N	N	N	N	N	N	419.023	-0.324852	0.217031	-1.4968	0.134446	0.315957	386.844	-0.0645173	0.192232	-0.335621	0.737157	0.998562	233.436	-0.575355	0.324882	-1.77097	0.0765664	0.269422	325.32	-0.0757465	0.438125	-0.172888	0.86274	0.999994	137.676	0.265212	0.426479	0.621865	0.53403	0.701534	145.786	0.529908	0.478153	1.10824	0.267758
Solyc01g006690.4.1	IRK-interacting protein (AHRD V3.3 *** A0A2I4FH54_9ROSI)	-	-	-	-	-	N	N	N	N	N	N	DOWN	DOWN	48.0528	-0.0788933	0.473988	-0.166446	0.867806	0.938086	36.654	-0.485555	0.471196	-1.03047	0.302788	0.998562	114.425	-0.559806	0.387	-1.44653	0.148029	0.408047	120.987	-1.05115	0.432257	-2.43177	0.0150251	0.516777	14.7552	0.699563	0.576881	1.21266	0.225258	0.397972	8.38964	-1.60838	0.984235	-1.63414	0.10223
Solyc01g006700.3.1	downstream neighbor of Son (AHRD V3.3 *** AT3G54750.4)	K22422	-	-	-	-	N	N	N	N	N	UP	UP	UP	422.515	0.146781	0.140785	1.04259	0.29714	0.526001	353.592	0.00207049	0.117096	0.017682	0.985893	0.999374	366.491	-0.0466073	0.168446	-0.27669	0.782018	0.921924	407.879	-0.257849	0.18257	-1.41233	0.157854	0.999994	117.304	-0.0602279	0.14046	-0.428792	0.668075	0.801779	133.262	0.404568	0.144851	2.79299	0.00522233
Solyc01g006710.4.1	Helicase (AHRD V3.3 *** A0A200PRN8_9MAGN)	K14442	DHX36; ATP-dependent RNA helicase DHX36 [EC:3.6.4.13]	sly03018 (RNA degradation)	-	-	N	N	N	N	N	N	N	N	431.837	-0.162724	0.158489	-1.02672	0.304551	0.534417	397.643	0.0416895	0.169049	0.246612	0.805208	0.998562	365.232	-0.411556	0.223359	-1.84258	0.0653911	0.24169	448.133	-0.319079	0.258552	-1.2341	0.217165	0.999994	92.5553	-0.142871	0.345788	-0.413174	0.679479	0.809878	105.186	0.34439	0.356872	0.965023	0.334533
Solyc01g006720.4.1	ABC transporter G family member 27 (AHRD V3.3 *** A0A2G2VCM9_CAPBA)	-	-	-	-	-	N	N	N	N	DOWN	DOWN	DOWN	DOWN	57.7883	-0.579428	0.244436	-2.37047	0.0177655	0.0749589	61.05	0.15943	0.213904	0.745334	0.45607	0.998562	16.4402	-1.08033	0.573328	-1.88431	0.0595232	0.226975	24.2923	-0.258168	0.546501	-0.472401	0.63664	0.999994	10.1259	-1.65704	0.529795	-3.12771	0.00176175	0.0103555	9.1566	-3.11939	0.741944	-4.20434	2.61841e-05
Solyc01g006730.4.1	Calcium-dependent protein kinase (AHRD V3.3 *** B8QUH1_GOSHI)	K13412	CPK; calcium-dependent protein kinase [EC:2.7.11.1]	sly04626 (Plant-pathogen interaction)	-	-	N	N	N	N	N	N	N	N	0.650598	2.3766	2.32962	1.02017	0.30765	NA	0.309977	1.054	2.18048	0.483381	0.628825	NA	0.538436	-0.859775	3.68464	-0.23334	0.815497	NA	1.96052	1.65603	1.77433	0.933327	0.350651	0.999994	0.728422	-2.73549	1.56063	-1.75281	0.0796346	NA	0.871683	-2.10548	1.53375	-1.37277	0.169825
Solyc01g006740.4.1	Sucrose-phosphatase (AHRD V3.3 *** Q84ZX6_SOLLC)	K07024	SPP; sucrose-6-phosphatase [EC:3.1.3.24]	sly00500 (Starch and sucrose metabolism)	-	-	N	N	N	N	N	N	DOWN	DOWN	81.6625	0.0352458	0.189991	0.185513	0.852827	0.929995	73.9132	0.136757	0.147092	0.929741	0.352505	0.998562	52.3304	0.020881	0.359258	0.0581227	0.953651	0.983998	60.6933	-0.0277331	0.304545	-0.0910642	0.927442	0.999994	21.8121	-0.337523	0.27481	-1.22821	0.219369	0.391304	19.5871	-0.740525	0.411565	-1.79929	0.0719728
Solyc01g006750.2.1	Unknown protein	-	-	-	-	-	N	N	N	N	N	N	N	N	0.0533788	-0.0103882	3.18534	-0.00326124	0.997398	NA	0	NA	NA	NA	NA	NA	0	NA	NA	NA	NA	NA	0	NA	NA	NA	NA	NA	0	NA	NA	NA	NA	NA	0	NA	NA	NA	NA
Solyc01g006760.3.1	Transmembrane protein (AHRD V3.3 *** Q9FT46_ARATH)	-	-	-	-	-	N	N	N	N	N	N	N	N	0	NA	NA	NA	NA	NA	0	NA	NA	NA	NA	NA	0	NA	NA	NA	NA	NA	0	NA	NA	NA	NA	NA	0	NA	NA	NA	NA	NA	0	NA	NA	NA	NA
Solyc01g006770.2.1	DUF604 domain-containing protein (AHRD V3.3 *** A0A1Q3CIC6_CEPFO)	-	-	-	-	-	N	N	N	N	N	N	N	N	0	NA	NA	NA	NA	NA	0	NA	NA	NA	NA	NA	0	NA	NA	NA	NA	NA	0	NA	NA	NA	NA	NA	0	NA	NA	NA	NA	NA	0	NA	NA	NA	NA
Solyc01g006780.4.1	Unknown protein	-	-	-	-	-	N	N	N	N	N	N	N	N	3.09344	-0.549552	0.882375	-0.62281	0.533409	0.736149	3.5112	0.331109	0.791247	0.418465	0.675608	0.998562	0.871065	0.0600748	2.36719	0.0253781	0.979753	NA	1.11524	0.402875	2.63328	0.152994	0.878403	NA	0.335792	-1.52101	2.32119	-0.655274	0.512291	NA	0.358358	-1.46187	2.47752	-0.590056	0.555153
Solyc01g006790.3.1	hypothetical protein (AHRD V3.3 *-* AT2G27180.1)	-	-	-	-	-	N	N	N	N	N	N	N	N	7.02824	-0.446791	0.447509	-0.998395	0.318088	0.548362	7.08004	0.0835128	0.49769	0.167801	0.86674	0.998562	0.592511	0.396237	2.61022	0.151802	0.879343	NA	0.326594	-1.83302	4.03967	-0.453754	0.650006	NA	1.10483	-1.97792	1.33905	-1.47711	0.139646	0.286135	1.31143	-0.672981	1.24637	-0.539952	0.58923
Solyc01g006800.4.1	Methionine aminopeptidase 2 (AHRD V3.3 *** A0A2G3AXU8_CAPCH)	K01265	-	-	-	-	UP	N	N	N	N	N	N	N	1003.86	0.312557	0.119335	2.61916	0.0088146	0.0438248	814.745	0.0535111	0.118394	0.451973	0.651288	0.998562	911.943	-0.0288069	0.155383	-0.185392	0.852922	0.950303	1031.9	-0.19045	0.203216	-0.937178	0.348667	0.999994	312.565	-0.20968	0.122588	-1.71043	0.0871855	0.206078	328.886	0.0194665	0.153142	0.127114	0.89885
Solyc01g006810.4.1	E3 ubiquitin-protein ligase RHF2A-like (AHRD V3.3 *** A0A2I4GY35_9ROSI)	K19043	-	-	-	-	N	N	N	N	N	DOWN	DOWN	DOWN	126.753	0.0786604	0.201461	0.39045	0.696203	0.843625	115.267	0.183309	0.224597	0.816169	0.414403	0.998562	123.789	0.343304	0.289507	1.18582	0.235692	0.528481	151.117	0.39709	0.426184	0.931733	0.351475	0.999994	49.3877	0.089402	0.274043	0.326234	0.744247	0.853182	35.5959	-1.40287	0.416757	-3.36617	0.000762206
Solyc01g006820.2.1	Unknown protein	-	-	-	-	-	N	N	N	N	N	DOWN	N	N	94.8289	0.250102	0.479301	0.521806	0.601805	0.782713	93.2261	0.509055	0.444209	1.14598	0.251803	0.998562	152.886	0.504485	0.432885	1.1654	0.243856	0.53812	204.611	0.786437	0.452786	1.73689	0.0824074	0.999994	138.25	-0.253636	0.426732	-0.594369	0.552265	0.71566	106.293	-1.81074	0.51595	-3.50952	0.000448916
Solyc01g006830.3.1	Protein WVD2-like 1 (AHRD V3.3 *** A0A2G3AXV0_CAPCH)	-	-	-	-	-	UP	N	N	N	N	N	N	N	953.393	0.796097	0.179358	4.4386	9.05e-06	0.000126296	737.924	0.356142	0.189692	1.87747	0.0604539	0.688738	651.369	0.27821	0.187821	1.48125	0.138539	0.392978	725.518	0.09137	0.21723	0.420614	0.674037	0.999994	199.703	0.0404448	0.188561	0.214492	0.830164	0.906348	179.183	-0.315791	0.257057	-1.22848	0.219265
Solyc01g006840.3.1	Calcium-dependent protein kinase (AHRD V3.3 *** B8QUH1_GOSHI)	K13412	CPK; calcium-dependent protein kinase [EC:2.7.11.1]	sly04626 (Plant-pathogen interaction)	-	-	N	N	N	N	N	N	N	N	0	NA	NA	NA	NA	NA	0	NA	NA	NA	NA	NA	0.468016	2.53667	3.80297	0.667024	0.504757	NA	0	NA	NA	NA	NA	NA	0	NA	NA	NA	NA	NA	0	NA	NA	NA	NA
Solyc01g006845.1.1	Unknown protein	-	-	-	-	-	N	N	N	N	N	N	N	N	0	NA	NA	NA	NA	NA	0	NA	NA	NA	NA	NA	0	NA	NA	NA	NA	NA	0	NA	NA	NA	NA	NA	0	NA	NA	NA	NA	NA	0	NA	NA	NA	NA
Solyc01g006850.1.1	Pentatricopeptide repeat (AHRD V3.3 *** A0A200Q9W7_9MAGN)	-	-	-	-	-	N	N	N	N	N	N	N	N	18.0871	0.0389511	0.385809	0.100959	0.919583	0.962669	13.6652	-0.406687	0.396193	-1.02649	0.304662	0.998562	20.6755	-0.057638	0.525259	-0.109733	0.912621	0.971879	27.3046	0.257572	0.498564	0.516627	0.605416	0.999994	7.2896	0.00873791	0.417025	0.020953	0.983283	0.991576	6.70745	-0.273794	0.488629	-0.560332	0.575253
Solyc01g006860.3.1	Co-chaperone, HscB-like protein (AHRD V3.3 *** A8IK66_CHLRE)	K04082	-	-	-	-	N	N	N	N	N	N	N	N	212.566	-0.0661425	0.193682	-0.341499	0.732728	0.866513	198.181	0.143226	0.159697	0.896857	0.369795	0.998562	133.21	-0.0626544	0.284689	-0.22008	0.825809	0.940545	171.883	0.170809	0.274871	0.621416	0.534326	0.999994	56.8256	0.375582	0.261207	1.43787	0.150471	0.301511	46.8584	-0.201583	0.330803	-0.609375	0.542276
Solyc01g006870.4.1	Polyketide cyclase/dehydrase/lipid transport superfamily protein (AHRD V3.3 *** F4K3U5_ARATH)	-	-	-	-	-	N	N	N	N	N	DOWN	N	N	368.578	-0.109024	0.117204	-0.930208	0.352263	0.583069	330.405	0.00237523	0.109587	0.0216743	0.982708	0.999068	324.905	0.0680377	0.226388	0.300536	0.763768	0.915631	390.75	0.0904331	0.278376	0.324859	0.745288	0.999994	83.1979	-0.310945	0.27974	-1.11155	0.266331	0.444392	71.6167	-1.04833	0.36258	-2.89131	0.00383634
Solyc01g006880.4.1	Histone-lysine N-methyltransferase ATXR7 (AHRD V3.3 *-* A0A2G3AXS4_CAPCH)	-	-	-	-	-	N	N	N	N	N	N	N	N	323.657	-0.485183	0.451188	-1.07534	0.282221	0.510085	339.455	0.195067	0.359518	0.54258	0.587419	0.998562	714.564	-0.53789	0.349096	-1.54081	0.123364	0.36828	838.021	-0.605366	0.366544	-1.65155	0.0986261	0.999994	175.098	-0.193916	0.455546	-0.425679	0.670342	0.803517	202.71	0.364628	0.472813	0.771189	0.440595
Solyc01g006890.3.1	EEIG1/EHBP1 N-terminal domain (AHRD V3.3 *** A0A200Q9Q9_9MAGN)	-	-	-	-	-	UP	N	N	N	N	DOWN	N	N	37.5074	1.04896	0.342358	3.06394	0.00218443	0.0141805	25.9653	0.307827	0.304142	1.01212	0.311483	0.998562	45.0679	0.468316	0.422239	1.10913	0.267376	0.565009	76.9928	1.26113	0.722656	1.74514	0.080961	0.999994	20.9005	-0.412108	0.401733	-1.02583	0.304973	0.487365	17.4356	-1.4508	0.550282	-2.63646	0.00837756
Solyc01g006900.3.1	MD-2-related lipid recognition domain-containing protein / ML domain-containing protein (AHRD V3.3 *** A0A2U1NF61_ARTAN)	-	-	-	-	-	N	N	N	N	N	DOWN	N	N	4130.78	-0.0479511	0.180717	-0.265338	0.790749	0.89839	3721.96	0.060281	0.178568	0.337581	0.735679	0.998562	2286.93	0.0939269	0.240672	0.39027	0.696337	0.884282	2737.36	0.103298	0.309666	0.333581	0.738696	0.999994	898.554	-0.0494806	0.248764	-0.198906	0.842336	0.913218	744.031	-0.852406	0.226876	-3.75714	0.000171866
Solyc01g006910.4.1	RING/U-box superfamily protein (AHRD V3.3 *** A0A2U1MY73_ARTAN)	-	-	-	-	-	N	N	N	N	N	N	N	N	0	NA	NA	NA	NA	NA	0	NA	NA	NA	NA	NA	0	NA	NA	NA	NA	NA	0.170343	0.966587	4.08047	0.236881	0.812749	NA	0	NA	NA	NA	NA	NA	0	NA	NA	NA	NA
Solyc01g006920.4.1	Pentatricopeptide repeat-containing protein (AHRD V3.3 *** A0A2G2XTB6_CAPBA)	-	-	-	-	-	N	N	N	N	N	N	N	N	9.09821	-0.03838	0.501837	-0.0764791	0.939038	0.970703	6.6688	-0.539854	0.538102	-1.00326	0.315737	0.998562	18.472	-0.351826	0.550102	-0.639566	0.522455	0.792142	25.5533	0.107016	0.464994	0.230146	0.817979	0.999994	5.88629	-0.42302	0.526089	-0.804086	0.421348	0.601369	5.9973	-0.450805	0.57725	-0.780952	0.434831
Solyc01g006930.3.1	Nuclear transcription factor Y subunit A-4 (AHRD V3.3 *** A0A2G2XTD6_CAPBA)	K08064	-	-	-	-	N	N	DOWN	N	N	N	DOWN	DOWN	412.594	-0.544939	0.28298	-1.92572	0.0541398	0.169417	379.908	-0.220847	0.255776	-0.86344	0.387896	0.998562	335.559	-0.914469	0.300048	-3.04774	0.00230568	0.0198382	381.722	-1.12377	0.369505	-3.04129	0.00235565	0.167776	43.9228	-0.51786	0.446841	-1.15894	0.246482	0.422525	42.1664	-0.697523	0.447451	-1.55888	0.119024
Solyc01g006940.4.1	RNA-binding protein CP33, chloroplastic (AHRD V3.3 *-* A0A1J3GQ27_NOCCA)	K11294	-	-	-	-	N	N	N	N	N	DOWN	DOWN	DOWN	512.503	-0.303378	0.154897	-1.95858	0.0501619	0.160309	454.891	-0.168948	0.140895	-1.1991	0.230487	0.989195	306.99	-0.302053	0.226279	-1.33487	0.181919	0.4587	371.316	-0.253101	0.246966	-1.02484	0.305438	0.999994	165.961	-0.241044	0.183293	-1.31507	0.188485	0.35338	133.735	-1.33391	0.38151	-3.49638	0.000471612
Solyc01g006950.3.1	syntaxin-121-like (AHRD V3.3 *** A0A2I4H4W7_9ROSI)	K08486	STX1B_2_3; syntaxin 1B/2/3	sly04130 (SNARE interactions in vesicular transport)	-	-	UP	N	UP	N	N	N	N	N	218.824	5.78252	0.67926	8.51297	1.7e-17	1.2e-15	8.73457	0.00338496	0.629607	0.00537631	0.99571	0.999486	232.44	5.90434	0.628523	9.394	5.77666e-21	1.26496e-18	32.045	2.59837	1.01145	2.56896	0.0102004	0.408963	11.8074	0.570536	0.419313	1.36065	0.173626	0.333721	9.77342	0.106038	0.531971	0.19933	0.842004
Solyc01g006960.3.1	Trafficking protein particle complex subunit 8 (AHRD V3.3 *** A0A1J3IJK6_NOCCA)	K20305	-	-	-	-	N	N	N	N	N	N	N	N	608.121	-0.124487	0.158354	-0.786134	0.431789	0.655517	525.453	-0.117615	0.141327	-0.832223	0.405283	0.998562	617.212	-0.0616617	0.202712	-0.304184	0.760988	0.914167	719.906	-0.134612	0.22186	-0.606745	0.54402	0.999994	159.891	-0.347476	0.187683	-1.85139	0.0641129	0.165126	177.474	0.0753538	0.181693	0.414731	0.678339
Solyc01g006970.4.1	RNA helicase family protein (AHRD V3.3 *** A0A2U1PBZ9_ARTAN)	K14442	DHX36; ATP-dependent RNA helicase DHX36 [EC:3.6.4.13]	sly03018 (RNA degradation)	-	-	DOWN	N	DOWN	N	N	N	N	N	780.356	-0.657229	0.200681	-3.275	0.00105661	0.00776526	749.696	-0.158043	0.203231	-0.777652	0.436774	0.998562	674.953	-0.530928	0.1861	-2.85292	0.00433196	0.032973	859.744	-0.314306	0.226565	-1.38727	0.16536	0.999994	238.228	-0.36511	0.186802	-1.95453	0.050639	0.139034	271.589	0.157517	0.214815	0.733266	0.463396
Solyc01g006980.4.1	Malonyl CoA-acyl carrier protein transacylase containing protein, expressed (AHRD V3.3 *** Q10MS3_ORYSJ)	K00645	fabD; [acyl-carrier-protein] S-malonyltransferase [EC:2.3.1.39]	sly00061 (Fatty acid biosynthesis)	-	-	N	N	N	N	N	DOWN	DOWN	DOWN	461.931	0.10136	0.149052	0.680032	0.496484	0.708466	372.457	-0.149186	0.152681	-0.977115	0.328512	0.998562	245.948	0.262138	0.226331	1.1582	0.246781	0.542058	283.568	0.164443	0.209236	0.785923	0.431913	0.999994	117.888	-0.0321241	0.19128	-0.167943	0.866628	0.928365	95.2913	-0.928203	0.249961	-3.7134	0.000204494
Solyc01g006990.4.1	F-box family protein (AHRD V3.3 *** E5GBH4_CUCME)	K10293	-	-	-	-	N	N	N	N	N	UP	UP	UP	407.643	0.00584313	0.117758	0.0496197	0.960425	0.981994	369.741	0.118388	0.17549	0.674613	0.499922	0.998562	514.765	0.0349241	0.177919	0.196293	0.844381	0.947036	586.295	-0.0994058	0.237962	-0.417737	0.676139	0.999994	173.203	0.186288	0.209095	0.890923	0.37297	0.555152	201.466	0.71624	0.228489	3.13468	0.00172041
Solyc01g007000.4.1	RING-type E3 ubiquitin transferase (AHRD V3.3 *** Q3HLY8_CAPAN)	-	-	-	-	-	N	N	N	N	N	N	N	N	0.111341	0.56668	3.18534	0.177903	0.858799	NA	0	NA	NA	NA	NA	NA	1.15096	3.91008	2.84876	1.37255	0.169891	NA	0	NA	NA	NA	NA	NA	0	NA	NA	NA	NA	NA	0	NA	NA	NA	NA
Solyc01g007010.2.1	RING-type E3 ubiquitin transferase (AHRD V3.3 *** Q3HLY8_CAPAN)	-	-	-	-	-	N	N	N	N	N	N	N	N	0.746477	3.18492	2.12585	1.49819	0.134085	NA	0	NA	NA	NA	NA	NA	2.62424	5.1239	2.24042	2.28703	0.0221942	0.114993	0.158681	0.966587	4.08047	0.236881	0.812749	NA	0.170506	0.329288	3.11654	0.105658	0.915853	NA	0.129226	0.489388	3.18534	0.153638	0.877895
Solyc01g007020.4.1	RING-type E3 ubiquitin transferase (AHRD V3.3 *** Q3HLY8_CAPAN)	-	-	-	-	-	UP	N	UP	N	N	N	N	N	4.90852	3.99197	0.836552	4.77193	1.82e-06	2.98e-05	0.434296	-1.16485	2.08882	-0.557661	0.577076	0.998562	8.86631	6.86589	1.61659	4.24715	2.16503e-05	0.000385201	0.340685	1.89188	4.0352	0.468843	0.639182	NA	0.591416	2.978	2.05461	1.44942	0.147219	NA	0.480009	2.92567	2.22098	1.31729	0.187741
Solyc01g007030.3.1	RING-type E3 ubiquitin transferase (AHRD V3.3 *** Q3HLY8_CAPAN)	-	-	-	-	-	N	N	N	N	N	N	N	N	0.358341	0.449015	2.68878	0.166996	0.867373	NA	0.121983	-0.795285	3.06038	-0.259865	0.794968	NA	1.98096	3.64351	2.6374	1.38148	0.167132	0.436379	0.172668	-0.956967	4.08047	-0.234523	0.814579	NA	0.0980798	1.13801	3.11354	0.365503	0.714736	NA	0.172447	1.41011	3.17586	0.444009	0.657036
Solyc01g007040.4.1	RING-type E3 ubiquitin transferase (AHRD V3.3 *-* A0A2G3AY39_CAPCH)	-	-	-	-	-	N	N	N	N	N	N	N	N	0	NA	NA	NA	NA	NA	0	NA	NA	NA	NA	NA	2.47076	5.02915	2.08697	2.40979	0.0159617	0.0897993	0.170343	0.966587	4.08047	0.236881	0.812749	NA	0.0978686	0.689959	3.11654	0.221386	0.824792	NA	0.10553	1.31494	3.17886	0.41365	0.67913
Solyc01g007050.3.1	RING-type E3 ubiquitin transferase (AHRD V3.3 *** A0A2G3AY50_CAPCH)	-	-	-	-	-	UP	UP	UP	N	N	N	N	N	11.5504	6.76202	0.802109	8.4303	3.45e-17	2.35e-15	3.28135	4.75528	0.978506	4.85973	1.17544e-06	0.000117751	8.07354	6.69587	1.42421	4.70145	2.58314e-06	5.89625e-05	4.3016	5.55553	1.59038	3.49321	0.000477243	0.0569096	0.148421	0.329288	3.11654	0.105658	0.915853	NA	0.0536467	-0.0876803	3.18534	-0.0275262	0.97804
Solyc01g007060.3.1	BTB/POZ domain-containing protein (AHRD V3.3 *** A0A2G3AY53_CAPCH)	-	-	-	-	-	UP	N	N	N	N	N	N	N	232.38	0.485462	0.139609	3.4773	0.000506485	0.00420624	178.013	0.0415796	0.134506	0.309128	0.757224	0.998562	268.764	0.605158	0.265689	2.27769	0.0227448	0.116843	267.712	0.136697	0.390385	0.35016	0.726219	0.999994	40.8184	0.655945	0.290353	2.25912	0.0238756	0.0799073	37.7806	0.517369	0.303101	1.70692	0.0878375
Solyc01g007070.3.1	BEL1-like homeodomain protein 3 (AHRD V3.3 *** A0A2G3AY56_CAPCH)	-	-	-	-	-	N	N	N	N	N	DOWN	N	N	4156.72	-0.138517	0.217028	-0.638246	0.523314	0.728186	4011.17	0.186592	0.201149	0.92763	0.3536	0.998562	3646.2	-0.426135	0.249892	-1.70527	0.0881433	0.295827	4752.76	-0.146083	0.236154	-0.618591	0.536186	0.999994	1522	-0.452595	0.223868	-2.02171	0.0432065	0.124313	1417.97	-0.802677	0.240262	-3.34084	0.000835247
Solyc01g007080.3.1	Aluminum-activated malate transporter (AHRD V3.3 *** A0A2U1PS47_ARTAN)	-	-	-	-	-	N	N	N	N	N	N	N	N	0	NA	NA	NA	NA	NA	0	NA	NA	NA	NA	NA	0	NA	NA	NA	NA	NA	0	NA	NA	NA	NA	NA	0	NA	NA	NA	NA	NA	0	NA	NA	NA	NA
Solyc01g007090.1.1	Aluminum-activated malate transporter (AHRD V3.3 *** A0A200Q9N0_9MAGN)	-	-	-	-	-	N	N	N	N	N	N	N	N	0.0533788	-0.0103882	3.18534	-0.00326124	0.997398	NA	0	NA	NA	NA	NA	NA	0	NA	NA	NA	NA	NA	0	NA	NA	NA	NA	NA	0	NA	NA	NA	NA	NA	0	NA	NA	NA	NA
Solyc01g007100.3.1	Digalactosyldiacylglycerol synthase 1, chloroplastic (AHRD V3.3 *** A0A1U8EIN3_CAPAN)	K09480	DGD; digalactosyldiacylglycerol synthase [EC:2.4.1.241]	sly00561 (Glycerolipid metabolism)	-	-	UP	N	N	N	N	DOWN	DOWN	DOWN	288.086	0.578566	0.199106	2.90583	0.00366285	0.0215748	265.929	0.606361	0.188062	3.22426	0.00126299	0.0533835	158.18	0.11289	0.390456	0.289123	0.772487	0.918521	198.391	0.244987	0.478648	0.511831	0.608769	0.999994	64.2204	-0.196481	0.307399	-0.639171	0.522712	0.692605	50.641	-1.4813	0.522675	-2.83408	0.00459574
Solyc01g007110.3.1	LRAT-like domain (AHRD V3.3 *** A0A200Q9S3_9MAGN)	-	-	-	-	-	N	N	N	N	N	N	N	N	968.943	0.042801	0.136616	0.313294	0.754057	0.878015	827.348	-0.0254365	0.152394	-0.166913	0.867439	0.998562	745.8	0.32697	0.280245	1.16673	0.243319	0.537482	1041.65	0.715375	0.449808	1.5904	0.111745	0.999994	312.429	0.194663	0.241888	0.804767	0.420954	0.601152	303.585	0.16835	0.26247	0.641406	0.521259
Solyc01g007120.3.1	Protein serine/threonine kinase (AHRD V3.3 *** F4J3A9_ARATH)	K07179	RIOK2; RIO kinase 2 [EC:2.7.11.1]	sly03008 (Ribosome biogenesis in eukaryotes)	-	-	N	N	N	N	N	N	N	N	396.07	0.0242399	0.110997	0.218382	0.827131	0.917209	347.888	0.041954	0.103929	0.403681	0.686448	0.998562	376.584	-0.0214546	0.17136	-0.125202	0.900364	0.967303	451.041	-0.0071878	0.183169	-0.0392413	0.968698	0.999994	103.008	0.0590073	0.134691	0.438096	0.661317	0.797329	98.5095	-0.0290828	0.156255	-0.186124	0.852348
Solyc01g007130.3.1	Receptor protein kinase (AHRD V3.3 *** A0A2R6R7M6_ACTCH)	-	-	-	-	-	N	N	N	N	DOWN	N	DOWN	DOWN	259.105	0.218457	0.145568	1.50072	0.133427	0.314176	218.818	0.0853863	0.117726	0.725299	0.468269	0.998562	152.546	-0.0635449	0.229564	-0.276806	0.781929	0.921924	200.912	0.220313	0.249384	0.883429	0.377004	0.999994	55.1162	-0.936865	0.239666	-3.90905	9.27e-05	0.000949807	48.8743	-1.87519	0.572206	-3.27712	NA
Solyc01g007140.3.1	ARM repeat superfamily protein (AHRD V3.3 *** AT5G06350.2)	K14827	-	-	-	-	N	N	N	N	N	N	N	N	59.6522	0.260052	0.207516	1.25317	0.210145	0.424137	49.8606	0.0887777	0.19148	0.463639	0.642907	0.998562	88.1632	0.28495	0.33123	0.860279	0.389635	0.688138	108.765	0.375985	0.394957	0.951965	0.341115	0.999994	22.1428	-0.323934	0.256652	-1.26215	0.206894	0.376238	24.2501	0.0319212	0.280158	0.11394	0.909285
Solyc01g007150.3.1	Coatomer subunit beta (AHRD V3.3 *** A0A1U8EGF1_CAPAN)	K17301	-	-	-	-	N	N	N	N	N	N	N	N	1010.73	0.162464	0.176762	0.919111	0.358038	0.589009	872.274	0.101747	0.136811	0.743706	0.457054	0.998562	1233.62	0.17731	0.202314	0.876411	0.380806	0.679905	1388.94	0.0148119	0.233545	0.0634219	0.949431	0.999994	359.026	-0.308485	0.15454	-1.99615	0.0459175	0.129684	351.79	-0.379415	0.179591	-2.11266	0.0346298
Solyc01g007160.4.1	protein CHROMOSOME TRANSMISSION FIDELITY 7 (AHRD V3.3 *** A0A2I4GQF6_9ROSI)	K11268	-	-	-	-	UP	N	N	N	N	N	N	N	5.88897	2.39724	0.62553	3.83234	0.000126931	0.00129355	4.80437	1.98397	0.704015	2.81808	0.00483111	0.154297	0.946921	2.4055	2.29168	1.04967	0.293871	NA	1.18322	2.49972	2.17269	1.15052	0.249929	NA	0.787675	0.262013	1.28021	0.204665	0.837834	0.911276	0.613142	-0.151119	1.44791	-0.10437	0.916875
Solyc01g007170.4.1	C2 calcium/lipid-binding plant phosphoribosyltransferase family protein (AHRD V3.3 *** A0A061F065_THECC)	-	-	-	-	-	UP	UP	UP	N	N	N	N	N	3.37695	3.74589	0.933817	4.01137	6.04e-05	0.000678557	2.60622	3.22835	0.918551	3.51461	0.000440406	0.0224045	2.40737	4.98221	1.8458	2.69921	0.00695041	0.0477009	1.52175	4.05275	2.26926	1.78594	0.0741092	0.999994	0.280523	-0.0313836	2.87172	-0.0109285	0.99128	NA	0.310015	0.128717	3.05428	0.0421433	0.966384
Solyc01g007180.3.1	Spc97/Spc98 family of spindle pole body (SBP) component (AHRD V3.3 *** A0A2K3MUW2_TRIPR)	-	-	-	-	-	N	N	N	N	N	N	N	N	124.536	-0.366561	0.214783	-1.70666	0.0878857	0.23667	106.192	-0.345712	0.179319	-1.92791	0.0538661	0.660264	73.3089	-0.564069	0.332892	-1.69445	0.0901793	0.300804	101.839	-0.0769578	0.367541	-0.209386	0.834147	0.999994	27.0362	-0.0450887	0.272497	-0.165465	0.868578	0.929732	32.616	0.631076	0.370934	1.70132	0.0888838
Solyc01g007190.3.1	Unknown protein	-	-	-	-	-	N	N	N	N	N	N	N	N	49.5065	0.161783	0.319606	0.506197	0.612719	0.789617	36.962	-0.344681	0.262891	-1.31112	0.189818	0.972395	63.0201	-0.153388	0.364027	-0.421363	0.67349	0.873227	72.8486	-0.218818	0.635617	-0.344261	0.73065	0.999994	8.94073	-0.234896	0.600389	-0.391239	0.69562	0.821168	13.989	1.09196	0.518716	2.10512	0.0352809
Solyc01g007200.2.1	Unknown protein	-	-	-	-	-	N	N	DOWN	N	N	N	N	N	18.6203	-0.45414	0.459098	-0.9892	0.322565	0.55298	14.7029	-0.682709	0.437256	-1.56135	0.118442	0.884885	38.513	-1.42097	0.506014	-2.80816	0.00498258	0.036965	49.0695	-1.13434	0.524041	-2.16459	0.0304187	0.740788	2.74231	0.72311	0.646218	1.11899	0.263145	0.440611	1.71477	-1.12127	0.975149	-1.14985	0.250206
Solyc01g007210.3.1	Unknown protein	-	-	-	-	-	N	N	N	N	N	N	N	N	0.169304	1.05019	3.16897	0.331398	0.740344	NA	0	NA	NA	NA	NA	NA	0	NA	NA	NA	NA	NA	0	NA	NA	NA	NA	NA	0	NA	NA	NA	NA	NA	0	NA	NA	NA	NA
Solyc01g007220.4.1	Late embryogenesis abundant (LEA) hydroxyproline-rich glycoprotein family (AHRD V3.3 *** Q9SVC8_ARATH)	-	-	-	-	-	N	N	N	N	DOWN	DOWN	N	N	4940.45	-0.00419922	0.196947	-0.0213216	0.982989	0.99253	4525.13	0.138817	0.12659	1.09659	0.272822	0.998562	2877.11	-0.492597	0.220789	-2.23108	0.025676	0.12718	3728.24	-0.221525	0.507489	-0.436513	0.662465	0.999994	1395.84	-0.474539	0.178818	-2.65376	0.00796014	0.0346618	1329.35	-0.708134	0.153154	-4.62368	3.76989e-06
Solyc01g007230.4.1	Late embryogenesis abundant (LEA) hydroxyproline-rich glycoprotein family (AHRD V3.3 *** A0A2U1KP17_ARTAN)	-	-	-	-	-	N	N	N	N	N	N	N	N	141.138	0.201021	0.187689	1.07104	0.284153	0.512113	122.328	0.148082	0.165012	0.897402	0.369504	0.998562	152.188	-0.26496	0.226277	-1.17095	0.241618	0.535445	186.301	-0.186714	0.227443	-0.820929	0.411687	0.999994	41.4315	0.382255	0.260882	1.46524	0.142856	0.29091	35.4272	-0.0928909	0.259895	-0.357418	0.720779
Solyc01g007240.3.1	Late embryogenesis abundant (LEA) hydroxyproline-rich glycoprotein family (AHRD V3.3 *** O82294_ARATH)	-	-	-	-	-	N	N	N	N	N	N	N	N	0.167434	-1.3088	3.18534	-0.410881	0.681159	NA	0.286518	0.278236	1.93306	0.143936	0.885551	NA	0.908028	1.07944	2.34553	0.46021	0.645365	NA	0.673365	-0.0425599	2.48458	-0.0171296	0.986333	NA	0.0919777	-0.151603	3.11654	-0.0486446	0.961203	NA	0.194836	0.489388	3.18534	0.153638	0.877895
Solyc01g007250.4.1	U3 small nucleolar ribonucleoprotein imp4 (BRIX domain-containing protein) (AHRD V3.3 *** A0A166XUR7_9PEZI)	K14561	IMP4; U3 small nucleolar ribonucleoprotein protein IMP4	sly03008 (Ribosome biogenesis in eukaryotes)	-	-	N	N	N	N	N	N	N	N	163.55	0.493577	0.204031	2.41913	0.0155578	0.0677905	120.548	-0.0632568	0.191088	-0.331036	0.740617	0.998562	196.337	0.446495	0.311923	1.43143	0.152308	0.414452	224.134	0.339308	0.357092	0.950199	0.342011	0.999994	49.026	0.279804	0.31758	0.881051	0.37829	0.559909	41.9386	-0.231842	0.328303	-0.706182	0.480075
Solyc01g007260.3.1	Double Clp-N motif-containing P-loop nucleoside triphosphate hydrolases superfamily protein (AHRD V3.3 *** A0A2U1KPR9_ARTAN)	-	-	-	-	-	N	N	N	N	N	N	N	N	7.22922	-0.222537	0.54646	-0.407233	0.683837	0.835963	8.86481	0.729952	0.518389	1.40812	0.159096	0.942368	3.4625	-0.797813	1.22457	-0.651502	0.514722	0.786275	5.74546	0.232159	1.00684	0.230582	0.81764	0.999994	1.3221	-0.15889	1.0503	-0.151281	0.879754	0.935577	1.34915	-0.217035	1.11736	-0.194238	0.845989
Solyc01g007263.1.1	Cytokinin riboside 5'-monophosphate phosphoribohydrolase (AHRD V3.3 *** A0A0A1WDM2_NICAT)	-	-	-	-	-	N	N	N	N	N	N	N	N	0.172037	-1.3088	3.18534	-0.410881	0.681159	NA	0.121555	-0.795285	3.06038	-0.259865	0.794968	NA	0.151534	1.48736	4.08047	0.364507	0.715479	NA	0	NA	NA	NA	NA	NA	0.262695	0.420946	2.0748	0.202885	0.839225	NA	0.22756	0.128716	2.70794	0.0475326	0.962089
Solyc01g007267.1.1	Pentatricopeptide repeat (AHRD V3.3 *** A0A200Q9X6_9MAGN)	-	-	-	-	-	N	N	N	N	N	N	N	N	45.4018	0.302848	0.273631	1.10678	0.268391	0.494498	48.3284	0.738953	0.308838	2.39269	0.0167255	0.343408	49.3004	-0.362754	0.352559	-1.02892	0.303519	0.603675	63.198	-0.108971	0.295073	-0.369303	0.711902	0.999994	21.0003	-0.344688	0.345942	-0.996374	0.319069	0.502701	21.509	-0.249602	0.342812	-0.728104	0.46655
Solyc01g007740.4.1	2-Cys peroxiredoxin (AHRD V3.3 *** G1JT83_VITVI)	K03386	-	-	-	-	N	N	N	N	N	UP	UP	UP	1312.04	-0.205377	0.138683	-1.48091	0.138631	0.322824	1167.08	-0.0927006	0.171524	-0.540454	0.588884	0.998562	923.313	-0.0977842	0.171497	-0.57018	0.568555	0.817672	1130.7	-0.022477	0.280872	-0.0800257	0.936217	0.999994	275.535	0.232568	0.158544	1.4669	0.142404	0.290307	291.19	0.487125	0.156056	3.12148	0.00179944
Solyc01g007750.3.1	Mitochondrial transcription termination factor family protein (AHRD V3.3 *** O64685_ARATH)	K15032	-	-	-	-	N	N	N	N	N	N	N	N	152.032	-0.132773	0.265043	-0.50095	0.616406	0.792335	134.942	-0.0512481	0.164192	-0.312123	0.754947	0.998562	91.1715	-0.232675	0.285754	-0.81425	0.415502	0.710695	104.89	-0.347075	0.348509	-0.995886	0.319306	0.999994	37.2962	-0.643676	0.259182	-2.48349	0.01301	0.050368	46.5176	0.227161	0.3566	0.63702	0.524112
Solyc01g007760.3.1	Transcription factor E2FA (AHRD V3.3 *** A0A2G2XS87_CAPBA)	K06620	-	-	-	-	N	N	N	N	UP	UP	UP	UP	308.04	0.091239	0.187097	0.487655	0.625794	0.798166	253.109	-0.0982544	0.191311	-0.513585	0.607542	0.998562	367.708	0.157196	0.246173	0.638559	0.52311	0.792218	446.629	0.201759	0.332001	0.607705	0.543383	0.999994	80.918	0.569199	0.196445	2.8975	0.00376145	0.0191084	91.5797	0.988086	0.213371	4.63083	3.64206e-06
Solyc01g007770.2.1	hypothetical protein (AHRD V3.3 *** AT5G06280.3)	-	-	-	-	-	UP	N	N	N	N	N	N	N	164.546	0.741524	0.205156	3.61444	0.000300997	0.00270002	126.101	0.278764	0.200186	1.39253	0.163763	0.946414	124.55	0.743499	0.29965	2.48123	0.0130931	0.0776273	121.189	0.236865	0.296032	0.800135	0.423633	0.999994	27.9105	0.805535	0.480193	1.67752	0.0934403	0.216386	27.7722	0.908606	0.438075	2.07409	0.0380709
Solyc01g007780.4.1	HVA22-like protein (AHRD V3.3 *** A0A2G3AY13_CAPCH)	K17338	-	-	-	-	UP	N	N	N	N	N	N	N	32.1837	1.46003	0.377984	3.86268	0.00011215	0.00116312	19.5849	0.412789	0.302677	1.3638	0.172632	0.9544	64.0472	-0.257533	0.537434	-0.479191	0.631803	0.852034	103.224	0.560653	0.751336	0.746208	0.455541	0.999994	2.80208	0.136068	0.653796	0.20812	0.835136	0.909718	3.19374	0.642909	0.658852	0.975801	0.329163
Solyc01g007790.4.1	alpha/beta-Hydrolases superfamily protein (AHRD V3.3 *** AT3G11620.8)	-	-	-	-	-	N	N	N	N	N	N	N	N	198.873	-0.323121	0.131591	-2.4555	0.0140689	0.0626738	185.224	-0.0430956	0.146347	-0.294476	0.768394	0.998562	180.403	-0.317811	0.211738	-1.50096	0.133365	0.384847	228.918	-0.131286	0.278262	-0.471807	0.637065	0.999994	51.883	0.434053	0.222142	1.95395	0.0507077	0.139145	51.1982	0.495627	0.235282	2.10652	0.0351589
Solyc01g007800.3.1	ovate family protein 2	-	-	-	-	-	N	N	N	N	N	N	N	N	0	NA	NA	NA	NA	NA	0	NA	NA	NA	NA	NA	0	NA	NA	NA	NA	NA	0	NA	NA	NA	NA	NA	0.0726376	-0.151603	3.11654	-0.0486446	0.961203	NA	0.0764608	-0.0876803	3.18534	-0.0275262	0.97804
Solyc01g007810.1.1	ovate family protein 3	-	-	-	-	-	N	N	N	N	N	N	N	N	0	NA	NA	NA	NA	NA	0	NA	NA	NA	NA	NA	0	NA	NA	NA	NA	NA	0	NA	NA	NA	NA	NA	0	NA	NA	NA	NA	NA	0	NA	NA	NA	NA
Solyc01g007830.2.1	Condensin complex subunit 2 (AHRD V3.3 *-* A0A2G3C0A3_CAPCH)	-	-	-	-	-	N	N	N	N	N	N	N	N	0.54999	-1.9225	2.12268	-0.905696	0.365097	NA	0.579309	-0.607817	1.5783	-0.385109	0.700157	0.998562	0.608659	0.32476	2.9829	0.108874	0.913302	NA	0.67436	-0.0525687	2.9484	-0.0178296	0.985775	NA	0.288898	0.0536159	1.81566	0.0295298	0.976442	NA	0.514354	1.09065	1.78461	0.611142	0.541106
Solyc01g007840.3.1	Polynucleotidyl transferase, ribonuclease H-like superfamily protein (AHRD V3.3 *** A0A2U1M9A7_ARTAN)	K12581	CNOT7_8; CCR4-NOT transcription complex subunit 7/8	sly03018 (RNA degradation)	-	-	N	N	N	N	N	N	N	N	263.166	-0.140601	0.205988	-0.682572	0.494877	0.70719	217.041	-0.278507	0.220295	-1.26425	0.206142	0.984184	207.187	0.231361	0.226896	1.01968	0.307882	0.608829	253.988	0.301499	0.339403	0.888321	0.374368	0.999994	83.0187	0.56662	0.25752	2.2003	0.0277856	0.0897314	66.706	-0.0544458	0.284246	-0.191545	0.848099
Solyc01g007850.2.1	Pentatricopeptide repeat (AHRD V3.3 *** A0A200QMV9_9MAGN)	-	-	-	-	-	N	N	N	N	N	N	N	N	111.29	-0.444857	0.451909	-0.984395	0.324921	0.555397	109.87	0.0540862	0.360441	0.150056	0.880721	0.998562	214.068	-0.0540757	0.269425	-0.200708	0.840927	0.946161	259.607	-0.0092926	0.320435	-0.0289999	0.976865	0.999994	50.1617	0.000156839	0.375164	0.000418054	0.999666	0.999768	62.468	0.744053	0.408553	1.82119	0.0685775
Solyc01g007860.3.1	Ubiquitin-conjugating enzyme variant (AHRD V3.3 *** C8CP48_CITSI)	K10704	-	-	-	-	N	N	N	N	UP	N	N	N	3910.1	-0.365613	0.219601	-1.6649	0.0959334	0.251495	3477.81	-0.207248	0.232094	-0.89295	0.371884	0.998562	2535.36	-0.357764	0.209229	-1.70992	0.0872807	0.294189	3203.53	-0.17587	0.274531	-0.64062	0.521769	0.999994	826.4	0.507959	0.171263	2.96596	0.00301735	0.0160868	671.536	-0.0986765	0.17815	-0.553896	0.57965
Solyc01g007870.3.1	hypothetical protein (AHRD V3.3 *** AT5G06270.2)	-	-	-	-	-	UP	UP	UP	N	N	N	N	N	106.712	4.14135	0.332988	12.4369	1.65e-35	6.17e-33	21.681	1.28185	0.342929	3.73794	0.000185532	0.0107628	52.2351	5.96116	0.759549	7.84829	4.21755e-15	4.64326e-13	9.08475	3.04132	1.24031	2.45206	0.0142042	0.498456	8.79719	-0.152211	0.49798	-0.305658	0.759865	0.863434	7.71293	-0.679818	0.84139	-0.80797	0.419108
Solyc01g007880.4.1	Phosphatidylinositol 4-phosphate 5-kinase (AHRD V3.3 *-* D7KW77_ARALL)	-	-	-	-	-	N	N	N	N	N	N	UP	UP	155.472	-0.307755	0.166555	-1.84777	0.0646356	0.191526	153.659	0.140761	0.185194	0.760073	0.447211	0.998562	121.66	-0.0298987	0.25626	-0.116673	0.907119	0.970155	155.042	0.164619	0.242014	0.680204	0.496376	0.999994	54.6803	0.0131104	0.24241	0.0540838	0.956868	0.979139	59.7966	0.372951	0.181513	2.05468	0.0399101
Solyc01g007890.3.1	Protein indeterminate-domain 5, chloroplastic (AHRD V3.3 *-* A0A2G3AYF3_CAPCH)	-	-	-	-	-	N	N	N	N	N	N	N	N	4.31937	-0.649216	0.644922	-1.00666	0.314099	0.544049	4.50355	0.033118	0.551143	0.0600897	0.952084	0.998562	3.25823	-0.948911	1.22108	-0.777108	0.437095	0.728962	3.05899	-2.38871	1.46321	-1.63252	0.10257	0.999994	0.733485	-0.345354	1.16159	-0.297311	0.766229	NA	1.43355	1.599	1.03567	1.54392	0.122607
Solyc01g007900.4.1	Tobamovirus multiplication protein 3 (AHRD V3.3 *** A0A2G3CF46_CAPCH)	-	-	-	-	-	N	N	N	N	UP	UP	UP	UP	363.612	-0.239677	0.148464	-1.61438	0.106445	0.270591	309.34	-0.254772	0.156541	-1.62751	0.103629	0.852143	464.948	0.088701	0.183617	0.483076	0.629041	0.85025	533.01	-0.0275082	0.341346	-0.0805875	0.93577	0.999994	98.2452	0.566	0.16483	3.43385	0.000595075	0.00433785	115.496	1.09015	0.233998	4.65882	3.18027e-06
Solyc01g007910.3.1	succinyl-CoA ligase alpha 1 subunit	K01899	LSC1; succinyl-CoA synthetase alpha subunit [EC:6.2.1.4 6.2.1.5]	sly00020 (Citrate cycle (TCA cycle)), sly00640 (Propanoate metabolism)	-	-	UP	N	N	N	N	N	N	N	906.112	0.867143	0.115452	7.51088	5.87e-14	2.68e-12	621.481	0.101742	0.110916	0.917286	0.358993	0.998562	742.208	0.433965	0.175597	2.47137	0.0134598	0.0793542	800.495	0.168454	0.209405	0.80444	0.421143	0.999994	268.378	0.0263713	0.174837	0.150834	0.880107	0.9358	245.531	-0.258477	0.225188	-1.14783	0.25104
Solyc01g007920.2.1	Isochorismatase-like (AHRD V3.3 *** A0A200QJT4_9MAGN)	-	-	-	-	-	N	N	DOWN	N	N	N	DOWN	UP	905.506	-0.364742	0.169765	-2.14851	0.0316733	0.115353	851.561	-0.0396396	0.114006	-0.347699	0.728067	0.998562	566.725	-0.614883	0.187488	-3.27958	0.00103962	0.0103582	753.97	-0.243241	0.253901	-0.958019	0.338053	0.999994	230.979	-0.101829	0.219492	-0.463929	0.642699	0.784556	241.886	0.1232	0.245656	0.501514	0.61601
Solyc01g007930.4.1	F-box protein (AHRD V3.3 *** A0A2G2XSM3_CAPBA)	-	-	-	-	-	DOWN	N	N	N	N	N	N	N	324.758	-1.08234	0.269562	-4.01516	5.94e-05	0.000669132	302.937	-0.500457	0.248864	-2.01097	0.044329	0.599668	114.814	-0.22718	0.272078	-0.834981	0.403729	0.699939	160.255	0.225308	0.279833	0.80515	0.420733	0.999994	94.6435	-0.62795	0.271766	-2.31063	0.0208534	0.0723869	127.266	0.499851	0.34778	1.43726	0.150644
Solyc01g007940.4.1	Alanine aminotransferase 2 (AHRD V3.3 *** A0A2G2YVW4_CAPAN)	K14272	GGAT; glutamate--glyoxylate aminotransferase [EC:2.6.1.4 2.6.1.2 2.6.1.44]	sly00710 (Carbon fixation in photosynthetic organisms), sly00630 (Glyoxylate and dicarboxylate metabolism), sly00260 (Glycine, serine and threonine metabolism), sly00250 (Alanine, aspartate and glutamate metabolism), sly00220 (Arginine biosynthesis)	-	-	N	N	N	N	N	N	N	N	2.88636	2.86824	1.7234	1.66429	NA	NA	0.473252	-1.33348	1.78971	-0.745084	0.456221	0.998562	0.257935	-1.23906	4.04646	-0.30621	0.759445	NA	0.307851	-1.75974	4.04647	-0.434883	0.663647	NA	0.243126	-1.2256	2.49379	-0.491459	0.623102	NA	0.354433	-0.586412	2.12511	-0.275944	0.782591
Solyc01g007950.4.1	Peroxidase (AHRD V3.3 *** K4ASZ3_SOLLC)	-	-	-	-	AA2	N	N	N	N	N	DOWN	DOWN	DOWN	78.4647	0.362563	0.199459	1.81773	0.0691056	0.200971	75.4048	0.536974	0.228951	2.34537	0.0190085	0.370857	66.7614	0.151892	0.433792	0.350149	0.726227	0.898797	96.5826	0.642393	0.61493	1.04466	0.29618	0.999994	20.2498	-0.947978	0.420837	-2.2526	0.0242843	0.0809911	18.9921	-1.50592	0.589497	-2.55459	0.0106313
Solyc01g007960.3.1	Cysteine-rich receptor-like protein kinase 2 (AHRD V3.3 *** A0A2G2YVX5_CAPAN)	-	-	-	-	-	UP	N	UP	N	N	N	N	N	6.76653	4.50318	0.776572	5.7988	6.68e-09	1.61e-07	0.599194	-0.139865	1.34949	-0.103643	0.917453	0.998562	9.40263	5.97019	1.46995	4.0615	4.87587e-05	0.000772963	2.87499	3.91994	1.96122	1.99873	0.0456377	0.889979	0.543506	0.864181	1.69036	0.511241	0.609182	NA	0.851806	2.08196	1.62643	1.28008	0.200517
Solyc01g007970.2.1	Cysteine-rich receptor-like protein kinase 2 (AHRD V3.3 *** A0A2G2YVX5_CAPAN)	-	-	-	-	-	N	N	N	N	N	N	N	N	0.390187	1.5225	2.59377	0.586984	0.557215	NA	0.284837	0.947597	2.20587	0.429579	0.667502	NA	1.45403	4.26092	2.1878	1.94758	0.0514648	NA	0.669709	2.87044	3.57944	0.801925	0.422596	NA	0.142448	-0.835045	3.11569	-0.268013	0.78869	NA	0.270917	-0.196619	2.632	-0.0747035	0.940451
Solyc01g007980.4.1	Cysteine-rich receptor-like protein kinase 2 (AHRD V3.3 *** A0A2G2YVX5_CAPAN)	-	-	-	-	-	N	N	N	N	DOWN	N	DOWN	DOWN	672.098	0.03512	0.303227	0.115821	0.907795	0.957018	594.056	0.0700255	0.271443	0.257975	0.796426	0.998562	196.551	0.510367	0.301259	1.69411	0.0902436	0.300867	174.885	-0.317614	0.476226	-0.66694	0.50481	0.999994	91.7904	-1.93186	0.4942	-3.90906	9.27e-05	0.000949807	107.279	-0.982478	0.55512	-1.76985	0.0767526
Solyc01g007990.4.1	Cysteine-rich receptor-like protein kinase 2 (AHRD V3.3 *** A0A2G2XSC5_CAPBA)	-	-	-	-	-	N	N	UP	N	N	UP	UP	UP	153.274	0.369461	0.177734	2.07873	0.0376423	0.13088	128.901	0.203612	0.154169	1.3207	0.186601	0.969743	143.416	0.657444	0.220639	2.97972	0.00288509	0.0237862	155.09	0.417137	0.380029	1.09765	0.272359	0.999994	36.3806	0.108064	0.258157	0.418599	0.675509	0.806948	43.7033	0.736068	0.270882	2.7173	0.00658164
Solyc01g008000.3.1	ADP-ribosylation factor (AHRD V3.3 *** A0A2U1LV56_ARTAN)	K07937	ARF1; ADP-ribosylation factor 1	sly04144 (Endocytosis)	-	-	DOWN	N	N	N	N	N	N	N	7893.3	-0.442243	0.127254	-3.47527	0.000510345	0.00423183	7267.27	-0.152861	0.0882975	-1.7312	0.0834153	0.789667	6532.39	-0.619719	0.307789	-2.01345	0.0440672	0.18618	8698.22	-0.247014	0.396009	-0.623758	0.532786	0.999994	2449.29	0.0567518	0.202146	0.280746	0.778905	0.874578	2237.35	-0.229864	0.16751	-1.37224	0.169987
Solyc01g008010.3.1	DUF220 domain-containing protein (AHRD V3.3 *** A0A1Q3AZ34_CEPFO)	-	-	-	-	-	UP	N	UP	N	N	DOWN	DOWN	DOWN	157.293	0.590928	0.153578	3.84773	0.000119217	0.00122355	127.706	0.291847	0.133966	2.17851	0.0293677	0.485509	122.428	1.14464	0.265567	4.31016	1.6314e-05	0.000300174	130.863	0.90125	0.570119	1.58081	0.113921	0.999994	30.5081	-0.0861457	0.214812	-0.401029	0.688399	0.816033	23.7586	-1.19657	0.458413	-2.61025	0.00904752
Solyc01g008020.4.1	Equilibrative nucleotide transporter 1 (AHRD V3.3 *** A0A2G3AYC6_CAPCH)	K15014	-	-	-	-	N	N	N	N	DOWN	DOWN	DOWN	DOWN	25.3864	0.227973	0.518156	0.439969	0.65996	0.820897	18.5889	-0.328187	0.497807	-0.659267	0.509725	0.998562	10.261	0.919307	0.814971	1.12802	0.25931	0.555739	11.5736	0.827115	1.26997	0.651289	0.51486	0.999994	8.67749	-2.81031	0.764052	-3.67816	0.000234919	0.00206386	9.08243	-2.66493	0.828304	-3.21733	0.00129391
Solyc01g008040.1.1	F-box protein (AHRD V3.3 *** A0A2K3P6V3_TRIPR)	-	-	-	-	-	N	N	N	N	N	N	N	N	0.614942	-0.360994	1.72708	-0.20902	0.834433	NA	0.407115	-0.87482	1.85072	-0.472692	0.636433	0.998562	0.744045	0.874756	2.42562	0.360632	0.718375	NA	0.497098	-0.87302	3.13772	-0.278234	0.780833	NA	0	NA	NA	NA	NA	NA	0	NA	NA	NA	NA
Solyc01g008050.4.1	TRICHOME BIREFRINGENCE-LIKE 27 (AHRD V3.3 *** A0A2U1P3B7_ARTAN)	-	-	-	-	-	N	UP	UP	N	N	N	N	N	1.64676	2.55304	1.12958	2.26015	0.0238116	0.09299	4.63185	4.1258	0.908712	4.54027	5.61819e-06	0.000491375	6.03263	6.27402	1.49047	4.20942	2.5603e-05	0.000447537	3.03199	5.0479	1.80979	2.78923	0.00528341	0.284116	0.763593	-1.62515	1.5211	-1.0684	0.285339	0.466151	0.818889	-1.91603	1.74467	-1.09822	0.272107
Solyc01g008060.3.1	Ribonuclease H (AHRD V3.3 *** A0A2U1P3J3_ARTAN)	-	-	-	-	-	N	N	N	N	N	N	N	N	582.684	0.0686071	0.128453	0.534104	0.59327	0.777964	474.898	-0.142419	0.118091	-1.20601	0.227814	0.989195	413.056	0.103438	0.191257	0.540835	0.588621	0.828835	467.645	-0.0494029	0.257432	-0.191907	0.847815	0.999994	133.062	0.208712	0.130704	1.59683	0.110303	0.243135	119.69	-0.0845469	0.155843	-0.542515	0.587464
Solyc01g008070.3.1	Plant/MCA23-20 protein (AHRD V3.3 *** G7LJD0_MEDTR)	-	-	-	-	-	DOWN	DOWN	N	N	UP	UP	UP	UP	1957.33	-0.638318	0.107437	-5.94131	2.83e-09	7.25e-08	1790.39	-0.30129	0.0875854	-3.43995	0.000581811	0.0276786	2262.82	-0.466914	0.188973	-2.47079	0.0134814	0.079443	2855.7	-0.282697	0.333711	-0.847132	0.396922	0.999994	554.793	0.580012	0.199043	2.914	0.0035683	0.0183506	661.513	1.15145	0.244963	4.70048	2.59548e-06
Solyc01g008080.3.1	40S ribosomal protein S27 (AHRD V3.3 *** S8E0G1_9LAMI)	K02978	RP-S27e; small subunit ribosomal protein S27e	sly03010 (Ribosome)	-	-	N	N	N	N	N	DOWN	DOWN	DOWN	4240.65	-0.171119	0.200582	-0.853114	0.393596	0.621188	3508.47	-0.289702	0.240243	-1.20587	0.227868	0.989195	2535.04	-0.562026	0.326549	-1.72111	0.0852315	0.290113	3330.03	-0.239601	0.442011	-0.54207	0.58777	0.999994	1385.62	-0.41865	0.29034	-1.44193	0.149322	0.300273	1200.87	-1.17757	0.252244	-4.66837	3.03599e-06
Solyc01g008090.4.1	40S ribosomal protein S27 (AHRD V3.3 *** S8E0G1_9LAMI)	K02978	RP-S27e; small subunit ribosomal protein S27e	sly03010 (Ribosome)	-	-	UP	N	N	N	N	N	N	N	1108.67	0.659531	0.241811	2.72746	0.00638232	0.0340237	787.402	-0.00980467	0.316551	-0.0309734	0.975291	0.998562	857.29	0.478472	0.227901	2.09947	0.0357753	0.160417	896.622	0.132623	0.255137	0.519809	0.603197	0.999994	186.56	0.798762	0.404092	1.97668	0.0480775	0.133895	133.307	-0.196518	0.439345	-0.447297	0.65466
Solyc01g008100.3.1	Transferring glycosyl group transferase (AHRD V3.3 *** Q8L9Q7_ARATH)	-	-	-	-	-	N	N	N	N	N	DOWN	DOWN	DOWN	292.517	0.355864	0.144226	2.46741	0.0136095	0.060952	206.522	-0.333022	0.163959	-2.03113	0.0422421	0.587515	171.876	0.39023	0.224762	1.73619	0.0825297	0.283771	183.778	0.0971296	0.273033	0.355743	0.722033	0.999994	80.7376	0.0342698	0.317526	0.107927	0.914053	0.955012	62.0867	-1.11378	0.364626	-3.05459	0.00225366
Solyc01g008110.4.1	Cytochrome P450 (AHRD V3.3 *** A0A200R3Q9_9MAGN)	K05917	CYP51; sterol 14alpha-demethylase [EC:1.14.14.154 1.14.15.36]	sly00100 (Steroid biosynthesis)	-	-	N	N	N	N	UP	N	UP	UP	2125.43	0.335756	0.179197	1.87368	0.0609752	0.183922	1637.88	-0.0784283	0.162429	-0.482845	0.629206	0.998562	3298.56	0.185561	0.187582	0.989229	0.322551	0.62338	3435.8	-0.209379	0.364305	-0.574734	0.565471	0.999994	848.027	0.893518	0.232796	3.83819	0.000123942	0.00121136	726.263	0.579553	0.271237	2.1367	0.0326224
Solyc01g008120.4.1	Histone acetyltransferase HAC12 (AHRD V3.3 *** A0A1U8E264_CAPAN)	K04498	-	-	-	-	N	N	N	N	N	N	N	N	684.263	0.0405159	0.255112	0.158816	0.873814	0.941067	621.819	0.150898	0.222449	0.67835	0.49755	0.998562	976.245	0.0287351	0.270043	0.106409	0.915258	0.972348	1175.46	0.0516036	0.350295	0.147315	0.882884	0.999994	218.524	-0.437096	0.377249	-1.15864	0.246603	0.422548	256.354	0.191801	0.364509	0.526191	0.598756
Solyc01g008130.4.1	Glutaredoxin-related protein (AHRD V3.3 *** A0A2U1PBW7_ARTAN)	-	-	-	-	-	N	N	N	N	DOWN	DOWN	DOWN	DOWN	226.852	-0.02928	0.186913	-0.15665	0.87552	0.941816	195.404	-0.0553082	0.166291	-0.332599	0.739437	0.998562	107.048	0.444881	0.294238	1.51198	0.13054	0.380302	123.599	0.35293	0.410669	0.859401	0.390119	0.999994	62.5482	-1.74566	0.294494	-5.92764	3.07e-09	1.49e-07	58.9866	-2.71584	0.432539	-6.27882	3.41153e-10
Solyc01g008140.4.1	Phytosulfokine receptor 1 (AHRD V3.3 *** A0A2G2YWA1_CAPAN)	-	-	-	-	-	N	N	N	N	N	N	N	N	496.655	0.0992929	0.155369	0.639078	0.522772	0.727843	423.243	0.0162625	0.179477	0.0906105	0.927802	0.998562	633.091	0.0443284	0.244254	0.181485	0.855987	0.951521	657.228	-0.385042	0.357213	-1.07791	0.281076	0.999994	87.1722	-0.182825	0.222859	-0.82036	0.412011	0.592496	93.8939	0.115555	0.241576	0.478338	0.63241
Solyc01g008150.1.1	Unknown protein	-	-	-	-	-	N	N	N	N	N	N	N	N	0.669444	1.33678	1.83116	0.730019	0.465379	NA	0.266533	-0.434612	2.26148	-0.19218	0.847601	NA	0	NA	NA	NA	NA	NA	0	NA	NA	NA	NA	NA	0.116942	-0.512273	3.11654	-0.164372	0.869438	NA	0.124056	-0.44835	3.18534	-0.140754	0.888064
Solyc01g008160.4.1	Protein SLOW GREEN 1, chloroplastic (AHRD V3.3 *** A0A2G2YVV0_CAPAN)	-	-	-	-	-	N	N	N	N	UP	N	UP	DOWN	291.283	-0.378477	0.243605	-1.55365	0.120268	0.293369	252.715	-0.296711	0.241993	-1.22611	0.220156	0.988772	479.092	0.137853	0.243093	0.567078	0.570661	0.81851	607.646	0.299078	0.556798	0.53714	0.591171	0.999994	173.28	1.04775	0.240783	4.35145	1.35e-05	0.000191333	122.48	0.166125	0.255155	0.651075	0.514998
Solyc01g008170.3.1	Zinc finger transcription factor 5	-	-	-	-	-	N	N	N	N	N	UP	N	N	560.066	0.0901504	0.181684	0.496192	0.619759	0.794801	496.399	0.118068	0.155361	0.759958	0.44728	0.998562	473.827	-0.252075	0.194947	-1.29304	0.195996	0.478571	583.384	-0.153384	0.216936	-0.707047	0.479538	0.999994	167.419	-0.278828	0.167945	-1.66024	0.0968668	0.221837	216.178	0.626237	0.196604	3.18527	0.00144619
Solyc01g008180.3.1	Remorin (AHRD V3.3 *** A0A200QBN3_9MAGN)	-	-	-	-	-	UP	N	N	N	N	N	N	N	220.67	0.79652	0.168589	4.72462	2.31e-06	3.68e-05	150.231	0.00545499	0.124824	0.0437013	0.965142	0.998562	143.295	0.824429	0.407577	2.02276	0.0430982	0.183508	122.267	-0.034683	0.393028	-0.0882456	0.929681	0.999994	54.436	-0.11285	0.245462	-0.459747	0.645698	0.786575	60.7179	0.331777	0.266847	1.24332	0.213749
Solyc01g008190.4.1	INO80 complex subunit D-like (AHRD V3.3 *-* A0A2K3PJC0_TRIPR)	-	-	-	-	-	N	N	N	N	UP	UP	UP	UP	60.6625	-0.0602425	0.246524	-0.244368	0.806946	0.906844	54.2022	0.0337743	0.269684	0.125236	0.900336	0.998562	83.5595	-0.133086	0.26729	-0.497908	0.618549	0.844988	107.383	0.0829331	0.341946	0.242533	0.808367	0.999994	24.4411	0.846304	0.287943	2.93913	0.00329132	0.0172105	26.8404	1.1329	0.293044	3.86598	0.000110644
Solyc01g008200.3.1	INO80 complex subunit D-like (AHRD V3.3 *-* A0A2I4G7W4_9ROSI)	-	-	-	-	-	N	N	N	N	N	N	N	N	79.1584	-0.179725	0.202494	-0.887556	0.37478	0.604194	66.093	-0.277507	0.250696	-1.10694	0.268319	0.998562	72.3346	0.348773	0.288203	1.21017	0.226215	0.516908	83.6175	0.265129	0.327305	0.810037	0.417919	0.999994	24.4306	0.331987	0.24822	1.33747	0.18107	0.342954	27.744	0.773299	0.340083	2.27385	0.022975
Solyc01g008220.3.1	UPF0664 stress-induced protein C29B12.11c (AHRD V3.3 *** A0A1J3H3L4_NOCCA)	-	-	-	-	-	N	N	N	N	N	N	N	N	3.76139	1.62425	0.832757	1.95045	0.0511222	0.162456	3.88353	1.72442	0.805767	2.1401	0.0323467	0.512631	4.75312	-0.516506	1.09157	-0.473179	0.636085	0.854209	6.26139	-0.112927	0.925102	-0.122069	0.902844	0.999994	4.93462	-1.06842	0.595718	-1.7935	0.0728932	0.18146	4.59273	-1.61239	0.704423	-2.28896	0.0220818
Solyc01g008230.4.1	TCP transcription factor 15	K16221	TCP21; transcription factor TCP21 (protein CCA1 HIKING EXPEDITION)	sly04712 (Circadian rhythm - plant)	-	-	DOWN	N	DOWN	N	DOWN	N	N	N	1399.58	-0.573441	0.168406	-3.40511	0.000661373	0.00524198	1303.3	-0.203598	0.205484	-0.990825	0.321771	0.998562	963.725	-0.650256	0.215758	-3.01382	0.00257979	0.0217921	1383.61	-0.0458078	0.268718	-0.170468	0.864642	0.999994	454.753	-0.635707	0.193997	-3.27689	0.00104958	0.00686496	483.81	-0.361446	0.200557	-1.80221	0.0715116
Solyc01g008240.4.1	Sugar transporter protein 9	-	-	-	-	-	N	N	N	N	N	N	N	N	0.202139	-1.3088	3.18534	-0.410881	0.681159	NA	0.142793	-0.795285	3.06038	-0.259865	0.794968	NA	0	NA	NA	NA	NA	NA	0	NA	NA	NA	NA	NA	0	NA	NA	NA	NA	NA	0	NA	NA	NA	NA
Solyc01g008250.3.1	Thioredoxin (AHRD V3.3 *** A0A2U1L6U5_ARTAN)	-	-	-	-	-	N	N	N	N	N	N	DOWN	DOWN	331.32	-0.344208	0.183207	-1.8788	0.0602722	0.182407	285.911	-0.289373	0.203694	-1.42063	0.155425	0.937529	134.547	-0.619112	0.31287	-1.97882	0.0478365	0.197276	173.394	-0.355378	0.382947	-0.92801	0.353403	0.999994	80.2564	-0.192172	0.312384	-0.615178	0.538437	0.704867	73.4467	-0.513282	0.32666	-1.5713	0.116112
Solyc01g008260.4.1	E2F-associated phosphoprotein (AHRD V3.3 *** A0A2I4ECY9_9ROSI)	-	-	-	-	-	N	N	N	N	N	N	N	N	137.98	-0.0485021	0.211686	-0.229123	0.818773	0.91243	128.714	0.150307	0.188643	0.796781	0.425578	0.998562	64.6656	-0.153576	0.326981	-0.469678	0.638585	0.855619	73.511	-0.30088	0.387908	-0.775647	0.437957	0.999994	56.7926	0.0928668	0.306561	0.302931	0.761943	0.864634	49.0519	-0.399325	0.281241	-1.41987	0.155647
Solyc01g008270.3.1	Prefoldin subunit 5 (AHRD V3.3 *** B6TVU2_MAIZE)	K04797	-	-	-	-	N	N	N	N	N	N	N	N	301.718	0.0439882	0.204534	0.215065	0.829716	0.918491	242.604	-0.204697	0.161871	-1.26457	0.206026	0.984184	181.971	0.00404942	0.219502	0.0184482	0.985281	0.994514	228.96	0.157151	0.247192	0.635745	0.524942	0.999994	68.6904	0.196688	0.257767	0.763047	0.445435	0.624253	56.3969	-0.515427	0.316632	-1.62784	0.103558
Solyc01g008280.4.1	Serine/threonine-protein phosphatase 2A activator (AHRD V3.3 *** A0A2G3AYA9_CAPCH)	K17605	-	-	-	-	N	N	N	N	N	DOWN	DOWN	DOWN	607.173	0.207993	0.117839	1.76506	0.0775534	0.217488	501.275	0.0145921	0.10748	0.135766	0.892006	0.998562	527.801	-0.148228	0.198007	-0.748601	0.454098	0.740674	654.497	-0.0315347	0.245152	-0.128633	0.897648	0.999994	165.518	-0.310916	0.17437	-1.78308	0.0745729	0.184618	154.723	-0.584936	0.211948	-2.7598	0.00578363
Solyc01g008290.3.1	Dihydroorotate dehydrogenase (quinone), mitochondrial (AHRD V3.3 *** A0A1U8E220_CAPAN)	K00254	DHODH; dihydroorotate dehydrogenase [EC:1.3.5.2]	sly00240 (Pyrimidine metabolism)	-	-	UP	N	N	N	N	N	N	N	98.2331	0.648843	0.160101	4.05271	5.06e-05	0.000581422	71.7862	0.0655627	0.16265	0.40309	0.686882	0.998562	80.5625	0.723008	0.282158	2.56242	0.0103944	0.0651147	88.0555	0.523758	0.399948	1.30957	0.190343	0.999994	24.9261	-0.507271	0.31612	-1.60468	0.108565	0.240168	25.4093	-0.33489	0.357927	-0.935636	0.349461
Solyc01g008300.2.1	HXXXD-type acyl-transferase family protein (AHRD V3.3 *** F4JBC7_ARATH)	-	-	-	-	-	UP	N	UP	N	N	N	N	N	27.6318	0.710814	0.251793	2.82301	0.00475746	0.0268218	23.6327	0.543863	0.261655	2.07855	0.0376586	0.552131	58.6385	1.02637	0.367853	2.79016	0.00526814	0.0385241	44.4897	-0.121455	0.42813	-0.283687	0.77665	0.999994	8.18865	0.0588889	0.434363	0.135575	0.892157	0.942847	6.62276	-0.74757	0.562853	-1.32818	0.184119
Solyc01g008310.4.1	Phenylalanine--tRNA ligase beta subunit (AHRD V3.3 *** A0A0G2HIH6_9PEZI)	K01890	FARSB; phenylalanyl-tRNA synthetase beta chain [EC:6.1.1.20]	sly00970 (Aminoacyl-tRNA biosynthesis)	-	-	N	N	N	N	N	N	N	N	1452.28	-0.143565	0.0810984	-1.77026	0.0766839	0.21588	1263.11	-0.112037	0.074559	-1.50266	0.132926	0.911904	1240.19	-0.0296469	0.144775	-0.20478	0.837744	0.945017	1458.58	-0.0744738	0.189141	-0.393748	0.693767	0.999994	402.474	-0.137343	0.152409	-0.901147	0.36751	0.54936	421.378	0.0707244	0.176834	0.399947	0.689195
Solyc01g008320.3.1	Shoot gravitropism 2 (SGR2) protein (AHRD V3.3 *** A0A072UJS6_MEDTR)	-	-	-	-	-	N	N	N	N	N	N	UP	UP	1681.61	-0.271475	0.150104	-1.80858	0.070516	0.203722	1737.74	0.282684	0.127414	2.21862	0.0265128	0.45732	1783.49	-0.338484	0.19665	-1.72125	0.085206	0.290113	2273.63	-0.133204	0.307617	-0.433021	0.665	0.999994	387.276	0.14437	0.361654	0.399193	0.689751	0.816747	477.879	0.8495	0.351348	2.41783	0.0156132
Solyc01g008330.4.1	Biotin carboxylase (AHRD V3.3 *** B5LAS7_CAPAN)	K01961	accC; acetyl-CoA carboxylase, biotin carboxylase subunit [EC:6.4.1.2 6.3.4.14]	sly00620 (Pyruvate metabolism), sly00640 (Propanoate metabolism), sly00061 (Fatty acid biosynthesis)	-	-	N	N	N	N	N	N	N	N	624.831	0.338097	0.165218	2.04637	0.0407201	0.138521	495.627	0.0097107	0.175523	0.0553242	0.95588	0.998562	792.211	0.289688	0.190233	1.5228	0.127808	0.375786	895.554	0.140419	0.286642	0.489878	0.62422	0.999994	218.924	0.135518	0.211331	0.641263	0.521352	0.691565	194.956	-0.228818	0.354014	-0.646354	0.51805
Solyc01g008340.3.1	L19 ribosomal protein	K02884	RP-L19; large subunit ribosomal protein L19	sly03010 (Ribosome)	-	-	N	N	N	N	N	N	N	N	307.926	0.168293	0.153639	1.09539	0.273348	0.499693	250.827	-0.0605973	0.145076	-0.417695	0.67617	0.998562	304.147	0.353781	0.244863	1.44481	0.148511	0.408715	353.425	0.28991	0.29472	0.983677	0.325274	0.999994	80.6212	0.412582	0.16964	2.4321	0.0150116	0.056413	73.3505	0.198776	0.230174	0.863591	0.387813
Solyc01g008360.3.1	RNA binding protein (AHRD V3.3 *** B3TLZ0_ELAGV)	K12833	SF3B14; pre-mRNA branch site protein p14	sly03040 (Spliceosome)	-	-	N	N	N	N	UP	UP	UP	UP	575.948	-0.0748165	0.219463	-0.340907	0.733174	0.866757	477.378	-0.209619	0.225193	-0.930839	0.351937	0.998562	457.683	0.0257853	0.239357	0.107727	0.914212	0.972293	550.803	0.0506831	0.302267	0.167676	0.866838	0.999994	217.331	0.48704	0.155227	3.13761	0.00170331	0.0100694	213.927	0.535127	0.189056	2.83053	0.00464712
Solyc01g008370.3.1	26S proteasome non-ATPase regulatory subunit 7 (AHRD V3.3 *** A0A2G3AYA8_CAPCH)	K03038	PSMD7; 26S proteasome regulatory subunit N8	sly03050 (Proteasome)	-	-	DOWN	N	N	N	N	N	N	N	2325.02	-0.295498	0.107363	-2.75232	0.00591753	0.031952	2053.78	-0.177724	0.165065	-1.07669	0.281618	0.998562	2029.08	-0.0253094	0.184405	-0.137248	0.890834	0.964364	2492.99	0.0591697	0.275568	0.214719	0.829986	0.999994	569.579	0.376202	0.184367	2.04051	0.0412995	0.12044	517.077	0.141858	0.165335	0.858003	0.390891
Solyc01g008390.3.1	Hcr9-OR2C (AHRD V3.3 *** Q4VSU3_SOLPI)	-	-	-	-	-	N	N	N	N	N	N	N	N	0	NA	NA	NA	NA	NA	0.327613	1.8322	2.10873	0.868866	0.384921	NA	0.272331	-1.30642	4.0402	-0.323356	0.746426	NA	0.48428	-0.869597	3.15875	-0.275298	0.783087	NA	0.0507328	-0.151603	3.11654	-0.0486446	0.961203	NA	0.0543963	-0.0876803	3.18534	-0.0275262	0.97804
Solyc01g008400.3.1	Unknown protein	-	-	-	-	-	N	N	N	N	N	N	N	N	5.02489	0.546087	0.58266	0.937231	0.34864	0.579031	3.95823	0.169081	0.685724	0.246572	0.805239	0.998562	5.4503	-0.172945	0.869552	-0.19889	0.842349	0.946261	6.83706	-0.0603126	0.822203	-0.0733549	0.941524	0.999994	1.42268	-0.998861	1.01001	-0.988967	0.32268	0.50668	1.87638	0.0567668	0.996803	0.0569489	0.954586
Solyc01g008410.3.1	Hcr9-OR2C (AHRD V3.3 *** Q4VSU3_SOLPI)	-	-	-	-	-	N	N	N	N	N	N	N	N	0.363217	0.306612	2.28318	0.134292	0.893172	NA	0.325504	0.278398	1.8783	0.148218	0.882171	NA	0.448183	1.21173	3.8776	0.312494	0.754665	NA	0.819054	1.86481	2.76837	0.673613	0.500558	NA	0.458643	1.39661	1.60957	0.867693	0.385562	NA	0.174795	-0.44835	3.18534	-0.140754	0.888064
Solyc01g008420.3.1	Protein DETOXIFICATION (AHRD V3.3 *** S6BP63_TOBAC)	-	-	-	-	-	DOWN	N	DOWN	N	DOWN	DOWN	DOWN	DOWN	41.9293	-0.881699	0.332659	-2.65046	0.00803834	0.0407775	39.5097	-0.344289	0.323595	-1.06395	0.287352	0.998562	17.7962	-1.95206	0.612283	-3.18817	0.00143175	0.013496	23.482	-1.3425	0.52589	-2.55281	0.0106859	0.422591	26.5199	-2.34482	0.58981	-3.97555	7.02e-05	0.000748316	26.7201	-2.71031	0.592052	-4.57783	4.69833e-06
Solyc01g008425.1.1	Unknown protein	-	-	-	-	-	N	N	N	N	N	N	N	N	0	NA	NA	NA	NA	NA	0	NA	NA	NA	NA	NA	0	NA	NA	NA	NA	NA	0	NA	NA	NA	NA	NA	0	NA	NA	NA	NA	NA	0	NA	NA	NA	NA
Solyc01g008440.3.1	Calcium-dependent protein kinase (AHRD V3.3 *** B2KTB2_WHEAT)	K13412	CPK; calcium-dependent protein kinase [EC:2.7.11.1]	sly04626 (Plant-pathogen interaction)	-	-	N	UP	UP	N	N	N	N	N	244.808	0.278641	0.141604	1.96775	0.0490971	0.157891	249.416	0.614094	0.150082	4.09174	4.28157e-05	0.00304259	220.938	1.20275	0.337205	3.56684	0.000361318	0.00425954	298.494	1.4554	0.45461	3.20143	0.00136748	0.121916	67.89	-0.0723738	0.30262	-0.239157	0.810984	0.895588	52.5576	-1.31895	0.549381	-2.40079	0.0163599
Solyc01g008450.1.1	2Fe-2S ferredoxin (AHRD V3.3 *-* A0A2G3AI40_CAPAN)	-	-	-	-	-	N	N	N	N	N	N	N	N	1.34446	-2.67016	1.56175	-1.70972	0.0873169	0.23559	1.51382	-0.45262	1.01128	-0.447572	0.654462	0.998562	0.166895	1.48736	4.08047	0.364507	0.715479	NA	0.170504	0.966587	4.08047	0.236881	0.812749	NA	0.164615	-0.512273	3.11654	-0.164372	0.869438	NA	0.294477	0.128715	2.52726	0.0509305	0.959381
Solyc01g008460.3.1	2Fe-2S ferredoxin (AHRD V3.3 *** A0A2G3B9S5_CAPCH)	K22071	-	-	-	-	N	N	N	N	N	N	UP	UP	154.939	-0.00195979	0.160834	-0.0121852	0.990278	0.994648	129.166	-0.130951	0.146295	-0.895114	0.370726	0.998562	132.832	-0.0574857	0.248567	-0.231269	0.817106	0.936635	169.097	0.131768	0.271344	0.485611	0.627243	0.999994	61.3709	0.511013	0.218399	2.33981	0.0192933	0.0682893	55.3438	0.304396	0.226306	1.34506	0.178605
Solyc01g008470.3.1	Translocation protein Sec62 (AHRD V3.3 *** A0A200QIN6_9MAGN)	K12275	SEC62; translocation protein SEC62	sly04141 (Protein processing in endoplasmic reticulum), sly03060 (Protein export)	-	-	N	N	N	N	N	DOWN	N	N	92.806	0.320727	0.185757	1.7266	0.0842393	0.229972	72.2628	-0.0678496	0.196374	-0.345513	0.729709	0.998562	73.9209	0.254103	0.273586	0.928786	0.353	0.654212	86.496	0.208052	0.278178	0.74791	0.454515	0.999994	24.9051	0.122499	0.235767	0.519576	0.603359	0.757298	19.4816	-0.872707	0.345479	-2.52608	0.0115345
Solyc01g008473.1.1	Unknown protein	-	-	-	-	-	N	N	N	N	N	N	N	N	0	NA	NA	NA	NA	NA	0	NA	NA	NA	NA	NA	0	NA	NA	NA	NA	NA	0	NA	NA	NA	NA	NA	0	NA	NA	NA	NA	NA	0	NA	NA	NA	NA
Solyc01g008475.1.1	Unknown protein	-	-	-	-	-	N	N	N	N	N	N	N	N	0	NA	NA	NA	NA	NA	0	NA	NA	NA	NA	NA	0	NA	NA	NA	NA	NA	0	NA	NA	NA	NA	NA	0	NA	NA	NA	NA	NA	0	NA	NA	NA	NA
Solyc01g008477.1.1	Unknown protein	-	-	-	-	-	N	N	N	N	N	N	N	N	0	NA	NA	NA	NA	NA	0	NA	NA	NA	NA	NA	0	NA	NA	NA	NA	NA	0	NA	NA	NA	NA	NA	0	NA	NA	NA	NA	NA	0	NA	NA	NA	NA
Solyc01g008479.1.1	Unknown protein	-	-	-	-	-	N	N	N	N	N	N	N	N	0	NA	NA	NA	NA	NA	0	NA	NA	NA	NA	NA	0	NA	NA	NA	NA	NA	0	NA	NA	NA	NA	NA	0	NA	NA	NA	NA	NA	0	NA	NA	NA	NA
Solyc01g008480.4.1	Pentatricopeptide repeat (AHRD V3.3 *** A0A200Q273_9MAGN)	-	-	-	-	-	N	N	N	N	N	N	N	N	380.256	-0.3364	0.193433	-1.73911	0.082016	0.225718	349.445	-0.0839501	0.167277	-0.501861	0.615765	0.998562	258.936	-0.259883	0.268871	-0.966573	0.333758	0.635709	337.204	-0.00257726	0.294014	-0.00876578	0.993006	0.999994	62.5687	-0.135869	0.336908	-0.403284	0.68674	0.814657	72.3048	0.407518	0.349806	1.16498	0.244025
Solyc01g008490.4.1	Nuclear transcription factor Y subunit A-7 (AHRD V3.3 *** A0A2G2XP63_CAPBA)	K08064	-	-	-	-	N	N	N	N	N	UP	N	N	282.335	-0.183513	0.108209	-1.69591	0.089903	0.240269	245.629	-0.143056	0.126824	-1.12799	0.259325	0.998562	277.402	0.0362038	0.18296	0.197878	0.84314	0.94655	323.776	-0.0295585	0.266698	-0.110831	0.91175	0.999994	68.858	0.218279	0.183247	1.19117	0.233586	0.407471	73.4393	0.501702	0.198823	2.52337	0.0116237
Solyc01g008500.4.1	Receptor-like protein kinase (AHRD V3.3 *** A0A2K3L8M9_TRIPR)	K04733	-	-	-	-	UP	N	UP	N	N	N	N	N	4.48855	2.38557	0.871105	2.73856	0.00617089	0.0330489	1.29806	-0.440935	1.06108	-0.415553	0.677737	0.998562	8.31107	3.161	0.899405	3.51455	0.000440505	0.00503322	2.36552	0.41727	1.43702	0.290372	0.771532	0.999994	1.25625	-1.90443	1.12464	-1.69337	0.0903845	0.211497	2.1808	0.445786	1.06584	0.41825	0.675765
Solyc01g008510.3.1	photosystem II 5 kDa protein, chloroplastic-like (AHRD V3.3 *-* A0A2I4GVV4_9ROSI)	-	-	-	-	-	N	N	N	N	N	UP	N	N	428.634	-0.603906	0.381328	-1.58369	0.113264	0.281986	468.947	0.239594	0.300672	0.79686	0.425532	0.998562	772.094	-0.834137	0.360665	-2.31278	0.020735	0.108962	1018.67	-0.458731	0.538805	-0.851387	0.394555	0.999994	52.6383	0.614846	0.628616	0.978095	0.328028	0.511341	90.7488	2.00732	0.737036	2.72351	0.00645924
Solyc01g008520.3.1	Homolog of X-ray repair cross complementing 2 (XRCC2) (AHRD V3.3 *** A0A1P8BBF2_ARATH)	K10879	XRCC2; DNA-repair protein XRCC2	sly03440 (Homologous recombination)	-	-	DOWN	N	N	N	DOWN	N	N	N	51.3708	-1.33969	0.385527	-3.47496	0.000510922	0.004235	55.1957	-0.160183	0.408326	-0.392292	0.694842	0.998562	18.2868	-0.878758	0.606751	-1.4483	0.147533	0.407412	25.2657	-0.340208	0.625892	-0.543557	0.586747	0.999994	14.5676	-1.17971	0.406804	-2.89996	0.00373213	0.0189791	18.7673	-0.0679493	0.446948	-0.15203	0.879164
Solyc01g008530.3.1	phenylacetaldehyde reductase 1	-	-	-	-	-	N	N	N	N	N	N	DOWN	DOWN	30.278	0.364542	0.313267	1.16368	0.244555	0.46596	24.9464	0.14637	0.301483	0.485502	0.62732	0.998562	8.997	-0.765583	0.827375	-0.925316	0.354802	0.655665	11.9734	-0.383029	0.937377	-0.408617	0.682821	0.999994	5.07269	-0.226045	0.631893	-0.357726	0.720549	0.837735	3.87281	-1.84628	0.860464	-2.14568	0.0318988
Solyc01g008540.4.1	Cinnamoyl-CoA reductase 1 (AHRD V3.3 *** A0A2G2XPA3_CAPBA)	-	-	-	-	-	N	N	N	N	N	N	N	N	0.974404	-0.328832	1.8358	-0.179121	0.857842	0.932686	0.727335	-0.675957	1.45686	-0.463982	0.642661	0.998562	1.4663	-0.454277	1.82512	-0.248903	0.803436	NA	1.64093	-0.610715	1.97496	-0.309229	0.757148	0.999994	0.364811	1.65912	1.92669	0.861121	0.389171	NA	0.0752619	-0.0876803	3.18534	-0.0275262	0.97804
Solyc01g008550.4.1	phenylacetaldehyde reductase 2	-	-	-	-	-	UP	N	UP	N	N	N	N	N	574.399	2.45439	0.219719	11.1706	5.68e-29	1.22e-26	204.732	0.294874	0.269686	1.09339	0.274221	0.998562	502.799	2.53529	0.405989	6.24473	4.24527e-10	2.10961e-08	213.6	0.506526	0.537113	0.943054	0.345653	0.999994	62.5358	0.52658	0.411776	1.2788	0.200966	0.368777	41.7709	-0.988522	0.422858	-2.33772	0.0194019
Solyc01g008560.3.1	NAD kinase (AHRD V3.3 *** F2Z9R4_NICBE)	K00858	ppnK; NAD+ kinase [EC:2.7.1.23]	sly00760 (Nicotinate and nicotinamide metabolism)	-	-	UP	N	N	N	UP	N	N	N	181.381	0.461899	0.169622	2.7231	0.0064672	0.0343562	139.073	0.0231791	0.167496	0.138386	0.889935	0.998562	210.65	0.464513	0.214699	2.16355	0.0304988	0.143303	229.102	0.221666	0.244648	0.906062	0.364903	0.999994	68.79	0.5823	0.220202	2.64439	0.00818389	0.0353865	58.1093	0.142411	0.255076	0.558309	0.576634
Solyc01g008570.1.1	Receptor-like protein kinase (AHRD V3.3 *** A0A2K3N885_TRIPR)	-	-	-	-	-	N	N	N	N	N	N	N	N	0	NA	NA	NA	NA	NA	0	NA	NA	NA	NA	NA	0	NA	NA	NA	NA	NA	0	NA	NA	NA	NA	NA	0	NA	NA	NA	NA	NA	0	NA	NA	NA	NA
Solyc01g008580.1.1	Zinc transporter protein (AHRD V3.3 *** A5BDR3_VITVI)	K14709	-	-	-	-	N	N	N	N	N	N	N	N	0	NA	NA	NA	NA	NA	0	NA	NA	NA	NA	NA	0	NA	NA	NA	NA	NA	0	NA	NA	NA	NA	NA	0	NA	NA	NA	NA	NA	0	NA	NA	NA	NA
Solyc01g008590.1.1	Zinc transporter protein (AHRD V3.3 *-* A5BDR3_VITVI)	-	-	-	-	-	N	N	N	N	N	N	N	N	0	NA	NA	NA	NA	NA	0	NA	NA	NA	NA	NA	0	NA	NA	NA	NA	NA	0	NA	NA	NA	NA	NA	0	NA	NA	NA	NA	NA	0	NA	NA	NA	NA
Solyc01g008600.4.1	Zinc finger transcription factor 6	-	-	-	-	-	N	N	N	N	N	N	N	N	105.425	-0.18338	0.233707	-0.784656	0.432655	0.656189	90.3296	-0.187182	0.250967	-0.745843	0.455762	0.998562	124.618	-0.0158057	0.258009	-0.06126	0.951152	0.983887	163.1	0.242109	0.309456	0.782371	0.433997	0.999994	57.2919	-0.196213	0.206555	-0.949929	0.342148	0.525757	56.4595	-0.22262	0.239562	-0.92928	0.352744
Solyc01g008610.4.1	Glucan endo-1,3-beta-glucosidase (AHRD V3.3 *** E13D_TOBAC)	-	-	-	-	GH17	N	N	N	N	N	N	N	N	0.0579626	-0.0103882	3.18534	-0.00326124	0.997398	NA	0	NA	NA	NA	NA	NA	0.166895	1.48736	4.08047	0.364507	0.715479	NA	0	NA	NA	NA	NA	NA	0	NA	NA	NA	NA	NA	0	NA	NA	NA	NA
Solyc01g008620.4.1	Glucan endo-1,3-beta-glucosidase (AHRD V3.3 *** A0A1U8FGD7_CAPAN)	-	-	-	-	GH17	N	N	UP	N	UP	N	N	N	4.0059	1.6491	1.00428	1.64208	0.100573	0.259889	2.84569	0.995811	1.13355	0.878486	0.37968	0.998562	8.46047	2.90904	1.03149	2.82022	0.00479907	0.0358841	15.8458	3.60914	1.70007	2.12294	NA	NA	2.66108	4.76862	1.10357	4.3211	1.55e-05	0.000215604	2.32835	4.77754	3.06528	1.5586	NA
Solyc01g008640.4.1	Cytochrome (AHRD V3.3 *** A0A1U8F0H8_CAPAN)	-	-	-	-	-	UP	N	UP	N	N	N	N	N	6.27011	5.4821	0.941243	5.82432	5.73e-09	1.4e-07	0.142793	-0.795285	3.06038	-0.259865	0.794968	NA	5.96764	6.29709	1.53516	4.10192	4.09738e-05	0.000661657	0.499366	2.4477	3.89578	0.628295	0.529811	NA	0	NA	NA	NA	NA	NA	0	NA	NA	NA	NA
Solyc01g008650.3.1	Cytochrome (AHRD V3.3 *** A0A1U8F0H8_CAPAN)	-	-	-	-	-	N	N	N	N	N	N	N	N	0	NA	NA	NA	NA	NA	0.0969487	0.647393	3.06038	0.21154	0.832466	NA	0.151534	1.48736	4.08047	0.364507	0.715479	NA	0	NA	NA	NA	NA	NA	0	NA	NA	NA	NA	NA	0	NA	NA	NA	NA
Solyc01g008660.4.1	F-box protein (AHRD V3.3 *** A0A2K3NCL9_TRIPR)	-	-	-	-	-	N	N	N	N	DOWN	N	N	N	69.0843	-0.63543	0.290062	-2.19067	0.0284756	0.106291	64.4844	-0.239453	0.261596	-0.915356	0.360005	0.998562	46.1841	-0.676556	0.462558	-1.46264	0.143565	0.401182	66.5964	-0.0213191	0.299299	-0.07123	0.943215	0.999994	21.3959	-0.759369	0.290572	-2.61336	0.00896557	0.0379137	29.4446	0.449177	0.331584	1.35464	0.175532
Solyc01g008670.4.1	Cytochrome (AHRD V3.3 *** A0A1U8F0H8_CAPAN)	-	-	-	-	-	UP	N	N	N	N	N	N	N	12.1302	1.69144	0.416555	4.06055	4.9e-05	0.000564027	5.32098	-0.270737	0.490734	-0.551697	0.581156	0.998562	9.97886	2.01163	0.768506	2.61759	0.00885541	0.0576295	4.02575	-0.494112	1.1118	-0.444426	0.656735	0.999994	0.992938	-0.267513	1.00421	-0.266392	0.789938	0.8823	1.16012	0.194315	1.05154	0.18479	0.853394
Solyc01g008680.4.1	S2 self-incompatibility locus-linked pollen 3.2 protein (AHRD V3.3 *** Q7XAE8_PETIN)	-	-	-	-	-	N	N	N	N	UP	UP	UP	UP	3.82656	-0.211409	0.628933	-0.336139	0.736766	0.868876	4.84438	0.789784	0.517324	1.52667	0.126842	0.898015	13.7919	1.14748	0.681279	1.6843	0.0921231	0.304333	13.7606	0.769822	1.0216	0.753545	0.451122	0.999994	2.56151	1.99215	0.717295	2.77732	0.00548098	0.0258481	4.59796	3.13612	0.698675	4.48867	7.16685e-06
Solyc01g008690.3.1	GDP-mannose transporter (AHRD V3.3 *** A0A1B0VP09_ARATH)	K15356	-	-	-	-	N	N	N	N	N	N	N	N	0.664301	3.01132	1.84989	1.62784	0.103559	NA	0.0657128	0.286723	3.06038	0.0936886	0.925357	NA	0.485325	2.70513	3.68392	0.734307	0.462762	NA	0.158681	0.966587	4.08047	0.236881	0.812749	NA	0.141989	-0.512273	3.11654	-0.164372	0.869438	NA	0.150524	-0.44835	3.18534	-0.140754	0.888064
Solyc01g008700.4.1	MutS2 (AHRD V3.3 *** AT2G26840.1)	-	-	-	-	-	DOWN	N	N	N	N	N	N	N	1094.82	-0.738968	0.212726	-3.47381	0.000513121	0.0042516	1102.71	-0.0646886	0.180554	-0.358277	0.720136	0.998562	1280.71	-0.58494	0.220089	-2.65775	0.00786647	0.0526908	1539.15	-0.562319	0.39433	-1.42601	0.153865	0.999994	207.38	0.873455	0.386758	2.2584	0.0239206	0.0800031	142.266	-0.20494	0.444472	-0.461087	0.644736
Solyc01g008710.5.1.1	mannan endo-1,4-beta-mannosidase	K19355	MAN; mannan endo-1,4-beta-mannosidase [EC:3.2.1.78]	sly00051 (Fructose and mannose metabolism)	-	GH5	DOWN	N	N	N	N	N	N	N	3446.8	-3.16064	0.799224	-3.95464	7.67e-05	0.000828584	3837.54	-0.551638	0.729563	-0.756121	0.449577	0.998562	15093.9	0.0914006	0.433739	0.210727	0.8331	0.943142	16587.4	-0.150372	0.806224	-0.186514	0.852041	0.999994	881.857	1.85447	1.32346	1.40123	0.161146	0.316529	299.945	3.51393	1.14521	3.06838	NA
Solyc01g008720.2.1	Mannan endo-1,4-beta-mannosidase 4 (AHRD V3.3 *** MAN4_SOLLC)	K19355	MAN; mannan endo-1,4-beta-mannosidase [EC:3.2.1.78]	sly00051 (Fructose and mannose metabolism)	-	GH5	N	N	N	N	N	N	N	N	0	NA	NA	NA	NA	NA	0	NA	NA	NA	NA	NA	0.626741	1.59789	2.98505	0.535298	0.592444	NA	0.342015	0.00481392	4.08047	0.00117975	0.999059	NA	0.242788	-0.0313828	2.99575	-0.0104758	0.991642	NA	0.200517	0.128718	3.18534	0.0404096	0.967767
Solyc01g008730.3.1	BZIP transcription factor (AHRD V3.3 *** E9N3N2_9POAL)	K14431	TGA; transcription factor TGA	sly04075 (Plant hormone signal transduction)	SA Signaling/Response	-	N	N	N	N	N	N	N	N	345.604	-0.195238	0.0998889	-1.95456	0.0506355	0.16131	314.894	-0.0184753	0.102045	-0.181051	0.856328	0.998562	308.187	0.0103084	0.180003	0.0572678	0.954332	0.984206	348.241	-0.154498	0.224406	-0.688476	0.491153	0.999994	89.7957	0.351886	0.222503	1.58149	0.113767	0.248452	93.7429	0.569955	0.25468	2.23792	0.0252262
Solyc01g008740.2.1	Calcium-dependent protein kinase (AHRD V3.3 *** B2KTB3_WHEAT)	K13412	CPK; calcium-dependent protein kinase [EC:2.7.11.1]	sly04626 (Plant-pathogen interaction)	-	-	N	N	N	N	N	N	N	N	0.172883	-1.3088	3.18534	-0.410881	0.681159	NA	0.122276	-0.795285	3.06038	-0.259865	0.794968	NA	0	NA	NA	NA	NA	NA	0	NA	NA	NA	NA	NA	0	NA	NA	NA	NA	NA	0	NA	NA	NA	NA
Solyc01g008760.4.1	mediator-associated protein 2-like (AHRD V3.3 *** A0A1U8E6W4_CAPAN)	-	-	-	-	-	N	N	N	N	N	N	DOWN	DOWN	126.639	-0.149866	0.177699	-0.843368	0.399023	0.625628	111.376	-0.0919776	0.222157	-0.41402	0.67886	0.998562	61.7978	-0.243247	0.310774	-0.782713	0.433796	0.72638	76.4873	-0.129907	0.311486	-0.417056	0.676638	0.999994	22.5466	-0.430735	0.2809	-1.53341	0.125174	0.265385	21.2538	-0.664005	0.317454	-2.09165	0.0364694
Solyc01g008770.3.1	Rho GTPase-activating protein 7 (AHRD V3.3 *** A0A2G3DEM8_CAPCH)	-	-	-	-	-	N	N	N	N	N	N	N	N	383.682	0.0527493	0.205053	0.257247	0.796988	0.901529	345.978	0.139942	0.197107	0.709982	0.477716	0.998562	458.531	-0.0237286	0.195246	-0.121532	0.90327	0.968285	558.695	0.0334624	0.261154	0.128132	0.898044	0.999994	111.288	-0.386317	0.198824	-1.94301	0.0520153	0.141564	108.049	-0.512302	0.214651	-2.38667	0.0170017
Solyc01g008780.3.1	Phospholipase A2 family protein (AHRD V3.3 *** AT4G29070.2)	-	-	-	-	-	DOWN	N	N	N	N	N	N	N	1071.27	-0.480792	0.108819	-4.41826	9.95e-06	0.000138162	1010.99	-0.10379	0.143406	-0.723751	0.469218	0.998562	1012.96	-0.262884	0.181293	-1.45005	0.147045	0.406571	1351.31	0.0697669	0.329286	0.211873	0.832206	0.999994	215.88	0.188447	0.195921	0.961852	0.336124	0.519758	212.63	0.216756	0.222588	0.973802	0.330155
Solyc01g008790.4.1	Non-specific phospholipase C6 (AHRD V3.3 *** A0A2G3DF85_CAPCH)	K01114	plc; phospholipase C [EC:3.1.4.3]	sly00564 (Glycerophospholipid metabolism), sly00562 (Inositol phosphate metabolism), sly00565 (Ether lipid metabolism)	-	-	N	N	N	N	DOWN	DOWN	DOWN	DOWN	204.752	-0.0761146	0.267668	-0.284362	0.776133	0.890635	196.581	0.213324	0.232451	0.917715	0.358768	0.998562	45.649	0.0833927	0.482673	0.172773	0.86283	0.95396	70.165	0.727993	0.621969	1.17046	0.241814	0.999994	126.121	-1.45087	0.511315	-2.83753	0.00454641	0.0222321	114.171	-2.80556	1.00248	-2.79861	0.00513233
Solyc01g008800.3.1	Disease resistance protein (TIR-NBS-LRR class) (AHRD V3.3 *** F4KIC7_ARATH)	-	-	-	-	-	N	N	N	N	N	N	DOWN	DOWN	119.995	0.0360377	0.303843	0.118606	0.905587	0.956002	107.672	0.116802	0.289929	0.402866	0.687047	0.998562	122.259	0.256728	0.244987	1.04792	0.294674	0.595172	138.272	0.117978	0.403245	0.292571	0.76985	0.999994	20.5904	-0.554126	0.446055	-1.24228	0.214133	0.385046	22.4956	-0.176538	0.459669	-0.384054	0.700938
Solyc01g008810.3.1	RING/U-box superfamily protein (AHRD V3.3 *** AT5G19430.6)	-	-	-	-	-	N	N	N	N	N	N	N	N	323.193	-0.0722123	0.192333	-0.375455	0.707322	0.850738	269.785	-0.183967	0.199902	-0.920288	0.357422	0.998562	273.763	-0.29693	0.230012	-1.29093	0.196728	0.479476	328.91	-0.27643	0.223839	-1.23495	0.216849	0.999994	72.8232	-0.24755	0.208135	-1.18938	0.234292	0.408158	82.1774	0.236907	0.222172	1.06632	0.286277
Solyc01g008820.3.1	signal peptide peptidase-like (AHRD V3.3 *** A0A2I4FPX2_9ROSI)	K09595	-	-	-	-	UP	N	UP	N	UP	N	N	N	542.26	0.635764	0.146653	4.33517	1.46e-05	0.000193819	388.069	-0.0117023	0.181071	-0.0646283	0.94847	0.998562	713.32	0.655304	0.177152	3.69911	0.000216357	0.00279052	699.391	0.155962	0.292436	0.533321	0.593811	0.999994	146.096	0.594028	0.211811	2.80452	0.00503914	0.0241182	116.272	-0.0534408	0.255682	-0.209013	0.834438
Solyc01g008830.2.1	L-ascorbate oxidase (AHRD V3.3 *** A0A2G3AI57_CAPAN)	K00423	E1.10.3.3; L-ascorbate oxidase [EC:1.10.3.3]	sly00053 (Ascorbate and aldarate metabolism)	-	AA1	N	N	N	N	N	N	DOWN	DOWN	12.6009	0.104913	0.342156	0.306623	0.75913	0.881387	12.0681	0.349187	0.405848	0.860389	0.389575	0.998562	7.59101	-0.763822	0.803228	-0.950941	0.341634	0.642361	11.4528	-0.0474794	0.931937	-0.050947	0.959368	0.999994	3.03186	0.502909	0.661776	0.759938	0.447292	0.626004	1.81692	-2.07082	1.17117	-1.76816	0.0770337
Solyc01g008840.3.1	COP9 signalosome complex subunit 2 (AHRD V3.3 *** A0A2G2XP81_CAPBA)	K12176	-	-	-	-	N	N	N	N	UP	N	UP	UP	922.374	0.0951046	0.113494	0.837967	0.402049	0.628016	865.935	0.277601	0.178192	1.55787	0.119263	0.886298	858.561	-0.0825435	0.1687	-0.489291	0.624636	0.848014	1018.2	-0.0994913	0.181991	-0.546683	0.584596	0.999994	273.942	0.372843	0.109862	3.39373	0.000689469	0.00488785	257.263	0.255482	0.118024	2.16467	0.0304133
Solyc01g008850.3.1	Non-specific serine/threonine protein kinase (AHRD V3.3 *** A0A2G2XP60_CAPBA)	-	-	-	-	-	N	N	N	N	UP	N	N	N	2514.19	0.300295	0.204986	1.46495	0.142934	0.329803	2011.87	0.00101023	0.199328	0.00506819	0.995956	0.999486	2099.97	-0.14801	0.203327	-0.727942	0.466649	0.749671	2522.69	-0.127814	0.256054	-0.49917	0.61766	0.999994	637.162	0.494864	0.198776	2.48956	0.0127901	0.0496323	590.234	0.352862	0.203812	1.73131	0.0833958
Solyc01g008860.1.1	Protein kinase APK1B, chloroplastic (AHRD V3.3 *** A0A2G3B9K0_CAPCH)	-	-	-	-	-	N	N	N	N	N	N	N	N	0	NA	NA	NA	NA	NA	0	NA	NA	NA	NA	NA	0	NA	NA	NA	NA	NA	0	NA	NA	NA	NA	NA	0	NA	NA	NA	NA	NA	0	NA	NA	NA	NA
Solyc01g008870.1.1	Protein kinase APK1B, chloroplastic (AHRD V3.3 *** A0A2G3B9K0_CAPCH)	-	-	-	-	-	UP	N	UP	N	N	N	N	N	4.54476	5.78495	0.966163	5.98755	2.13e-09	5.57e-08	0.117361	0.647393	3.06038	0.21154	0.832466	NA	4.71123	5.95525	1.65306	3.60256	0.000315104	0.00381475	0.170343	0.966587	4.08047	0.236881	0.812749	NA	0	NA	NA	NA	NA	NA	0	NA	NA	NA	NA
Solyc01g008880.3.1	Solanum lycopersicum Cytokinin Response Factor 8	-	-	-	-	-	N	N	N	N	N	N	N	N	0.226262	-0.731731	2.99937	-0.243962	0.807261	NA	0.252061	-0.0739408	2.25779	-0.0327492	0.973875	NA	0	NA	NA	NA	NA	NA	0.158681	0.966587	4.08047	0.236881	0.812749	NA	0.199536	1.54419	2.56216	0.602691	0.546714	NA	0	NA	NA	NA	NA
Solyc01g008890.4.1	Solanum lycopersicum Cytokinin Response Factor 3	-	-	-	-	-	N	N	N	N	N	N	UP	UP	253.033	-0.0986438	0.200605	-0.491731	0.622909	0.796545	230.497	0.0534989	0.194028	0.275728	0.782757	0.998562	133.564	-0.272425	0.222796	-1.22276	0.221421	0.511211	167.768	-0.115184	0.242355	-0.47527	0.634594	0.999994	46.6884	-0.351859	0.230018	-1.5297	0.126091	0.266463	54.0227	0.205038	0.227376	0.901758	0.367186
Solyc01g008900.4.1	D-cysteine desulfhydrase 2, mitochondrial (AHRD V3.3 *** A0A2G3DF42_CAPCH)	K05396	dcyD; D-cysteine desulfhydrase [EC:4.4.1.15]	sly00270 (Cysteine and methionine metabolism)	-	-	N	N	N	N	N	N	N	N	51.0263	0.0580256	0.196649	0.295072	0.767939	0.886222	46.6707	0.184201	0.189633	0.971355	0.331372	0.998562	41.7271	-0.128389	0.367677	-0.34919	0.726947	0.89882	49.8119	-0.100827	0.347665	-0.290011	0.771808	0.999994	18.1738	0.037481	0.299624	0.125093	0.90045	0.948036	18.6952	0.203535	0.295759	0.688177	0.491341
Solyc01g008910.2.1	Transcription factor GRAS (AHRD V3.3 *** A0A200QIE7_9MAGN)	-	-	-	-	-	UP	N	N	N	UP	UP	UP	UP	206.512	0.739565	0.181009	4.08579	4.39e-05	0.000515089	149.215	0.115695	0.260522	0.444088	0.656979	0.998562	282.667	0.396041	0.247888	1.59766	0.110119	0.341796	309.269	0.16997	0.398408	0.426623	0.669654	0.999994	22.9015	1.23885	0.376568	3.28984	0.00100244	0.00663183	23.0884	1.34789	0.343447	3.92458	8.68816e-05
Solyc01g008920.4.1	NAD(P)-binding Rossmann-fold superfamily protein (AHRD V3.3 *** A0A2U1L7S8_ARTAN)	-	-	-	-	-	DOWN	N	N	N	DOWN	N	DOWN	DOWN	149.85	-0.984764	0.280069	-3.51615	0.00043785	0.00372309	154.747	-0.121798	0.287771	-0.423245	0.672116	0.998562	32.3785	-1.08565	0.461514	-2.35235	0.018655	0.100524	44.0726	-0.528254	0.449489	-1.17523	0.239902	0.999994	36.9136	-1.42439	0.388712	-3.66439	0.000247932	0.00215596	40.3373	-0.912916	0.497315	-1.83569	0.0664037
Solyc01g008930.4.1	AUREA phytochromobilin synthase	K08101	HY2; phytochromobilin:ferredoxin oxidoreductase [EC:1.3.7.4]	sly00860 (Porphyrin and chlorophyll metabolism)	-	-	N	N	DOWN	N	N	N	N	N	112.128	-0.405871	0.173138	-2.3442	0.019068	0.0789221	104.449	-0.0972307	0.152449	-0.637794	0.523608	0.998562	48.0681	-1.17372	0.361117	-3.25025	0.00115306	0.011302	75.5682	-0.143351	0.365309	-0.39241	0.694755	0.999994	32.5001	-0.0150121	0.34181	-0.0439195	0.964969	0.982454	29.1672	-0.351463	0.36297	-0.968297	0.332896
Solyc01g008940.2.1	Unknown protein	-	-	-	-	-	N	N	N	N	N	N	N	N	2.34011	-0.217348	1.75565	-0.123799	0.901475	0.954657	1.23751	-2.49275	1.7128	-1.45537	0.145567	0.924379	0.257935	-1.23906	4.04646	-0.30621	0.759445	NA	0.307851	-1.75974	4.04647	-0.434883	0.663647	NA	0	NA	NA	NA	NA	NA	0	NA	NA	NA	NA
Solyc01g008950.4.1	Calmodulin 1	K02183	CALM; calmodulin	sly04626 (Plant-pathogen interaction), sly04016 (MAPK signaling pathway - plant), sly04070 (Phosphatidylinositol signaling system)	-	-	N	N	N	N	N	N	N	N	3119.25	0.170508	0.175461	0.97177	0.331165	0.561254	2457.31	-0.158763	0.23989	-0.661815	0.50809	0.998562	2469.62	0.0750977	0.199316	0.376776	0.70634	0.889294	2903.79	0.0331995	0.233162	0.142388	0.886774	0.999994	680.648	0.429542	0.204563	2.0998	0.0357462	0.107904	551.844	-0.212121	0.194313	-1.09165	0.274988
Solyc01g008960.3.1	Argonaute 4a	K11593	-	-	-	-	N	N	N	N	DOWN	DOWN	N	N	3654.38	-0.220441	0.184498	-1.19482	0.232158	0.451327	3265.19	-0.0888585	0.197262	-0.450459	0.65238	0.998562	3380.62	-0.201107	0.159571	-1.2603	0.20756	0.494222	3837.82	-0.362109	0.20046	-1.80639	0.070858	0.999994	1228.23	-0.728907	0.204994	-3.55575	0.000376904	0.00301444	1237.86	-0.724867	0.252886	-2.86638	0.004152
Solyc01g008970.4.1	RNA-binding (RRM/RBD/RNP motifs) family protein (AHRD V3.3 *-* F4IIL5_ARATH)	K12741	HNRNPA1_3; heterogeneous nuclear ribonucleoprotein A1/A3	sly03040 (Spliceosome)	-	-	N	N	N	N	N	N	N	N	2508.56	-0.236871	0.210521	-1.12517	0.260518	0.485797	2289.39	-0.0376173	0.246023	-0.152902	0.878476	0.998562	3234.68	-0.317577	0.160523	-1.97838	0.0478856	0.197411	4056.21	-0.163261	0.251671	-0.648708	0.516527	0.999994	980.325	0.0388555	0.191919	0.202457	0.839559	0.911998	955.54	-0.00136696	0.1862	-0.00734135	0.994143
Solyc01g008980.3.1	Abscisic acid-insensitive 5-like protein (AHRD V3.3 *-* A0A2K3P2S8_TRIPR)	K14432	ABF; ABA responsive element binding factor	sly04075 (Plant hormone signal transduction)	ABA Signaling/Response	-	N	N	N	N	N	N	N	N	137.862	-0.222092	0.175803	-1.2633	0.206481	0.419157	129.002	0.0369476	0.200968	0.183848	0.854133	0.998562	92.6743	-0.285823	0.285918	-0.999668	0.317471	0.61858	124.612	0.0714471	0.295122	0.242093	0.808708	0.999994	26.4805	0.28548	0.257302	1.10951	0.267208	0.445253	29.1732	0.636058	0.278037	2.28768	0.0221563
Solyc01g008990.4.1	THO complex subunit 7B (AHRD V3.3 *** A0A1U8H3F7_CAPAN)	K13176	THOC7; THO complex subunit 7	sly03013 (RNA transport)	-	-	N	N	N	N	UP	UP	UP	UP	200.583	0.169158	0.148822	1.13665	0.255685	0.479965	167.096	0.00559955	0.157527	0.0355466	0.971644	0.998562	197.527	0.223011	0.203419	1.09631	0.272942	0.571708	217.185	0.000386838	0.265512	0.00145695	0.998838	0.999994	70.5944	0.736956	0.155692	4.73343	2.21e-06	4.24e-05	63.5381	0.523214	0.197962	2.643	0.00821753
Solyc01g009000.3.1	RING/U-box superfamily protein (AHRD V3.3 *** A0A1I9LQQ9_ARATH)	K11982	-	-	-	-	N	N	N	N	N	N	N	N	722.498	-0.139761	0.124834	-1.11958	0.262895	0.488432	632.671	-0.0917241	0.130938	-0.700514	0.483606	0.998562	434.569	-0.108002	0.191969	-0.562604	0.573705	0.819807	524.377	-0.0770895	0.218958	-0.352074	0.724783	0.999994	184.463	-0.132173	0.219817	-0.601289	0.547647	0.711746	195.179	0.121863	0.256581	0.474951	0.634822
Solyc01g009010.3.1	4-diphosphocytidyl-2-C-methyl-D-erythritol kinase	K00919	ispE; 4-diphosphocytidyl-2-C-methyl-D-erythritol kinase [EC:2.7.1.148]	sly00900 (Terpenoid backbone biosynthesis)	-	-	N	N	N	N	UP	N	N	N	950.401	-0.321044	0.235959	-1.36059	0.173642	0.374531	817.726	-0.280228	0.243252	-1.15201	0.249319	0.998562	1690.51	0.379329	0.242356	1.56517	0.117543	0.356565	1888.85	0.20637	0.628194	0.328512	0.742524	0.999994	234.486	1.05644	0.331725	3.18469	0.00144911	0.00881375	189.429	0.610626	0.357283	1.70908	0.0874358
Solyc01g009020.4.1	Cysteine proteinase inhibitor (AHRD V3.3 *** A0A059TCI1_TOBAC)	-	-	-	-	-	N	N	N	N	UP	N	N	N	2061.24	0.106972	0.276035	0.387529	0.698364	0.845109	1720.74	-0.0393199	0.286041	-0.137462	0.890665	0.998562	876.476	0.455501	0.269739	1.68867	0.0912824	0.302932	912.357	0.0944904	0.306711	0.308076	0.758025	0.999994	647.072	0.842413	0.191448	4.40022	1.08e-05	0.000159202	397.174	-0.801179	0.332478	-2.40972	0.0159648
Solyc01g009030.4.1	dgd1 suppressor 1 (AHRD V3.3 *** AT5G12290.4)	K18158	-	-	-	-	N	N	N	N	N	UP	UP	UP	313.516	0.178835	0.17664	1.01243	0.311335	0.54155	261.558	0.0199282	0.160705	0.124005	0.901311	0.998562	407.257	0.236536	0.200508	1.17968	0.238127	0.531255	461.127	0.0916917	0.283049	0.323943	0.745981	0.999994	114.91	0.398958	0.173984	2.29307	0.0218438	0.0748313	116.421	0.519755	0.166286	3.12567	0.00177398
Solyc01g009040.4.1	cyclinB1_4	K21777	-	-	-	-	UP	UP	UP	N	N	N	N	N	12.3864	3.85616	0.560456	6.88039	5.97e-12	2.18e-10	13.7776	3.89439	0.503197	7.7393	9.99677e-15	3.55198e-12	14.0702	6.52455	1.32431	4.92677	8.36013e-07	2.12762e-05	4.8665	4.72223	1.56357	3.02016	0.00252644	0.174673	0.393116	0.119577	1.96083	0.0609831	0.951373	NA	0.26162	-0.252047	2.65682	-0.0948681	0.92442
Solyc01g009050.3.1	Molybdopterin biosynthesis protein CNX1 (AHRD V3.3 *** A0A1U8HCP2_CAPAN)	K15376	GPHN; gephyrin [EC:2.10.1.1 2.7.7.75]	sly00790 (Folate biosynthesis)	-	-	N	N	N	N	N	N	UP	UP	798.804	-0.168916	0.10136	-1.66651	0.0956127	0.250866	742.462	0.0613101	0.103001	0.595236	0.551686	0.998562	606.593	0.029849	0.182641	0.16343	0.87018	0.956174	701.622	-0.0645276	0.232778	-0.277206	0.781622	0.999994	197.86	-0.0466781	0.192675	-0.242263	0.808576	0.894456	230.213	0.512976	0.226255	2.26725	0.0233752
Solyc01g009060.3.1	BTB-POZ and MATH domain protein (AHRD V3.3 *** B9VXZ7_CAPAN)	K10523	-	-	-	-	N	N	N	N	N	N	UP	UP	515.753	-0.0176377	0.108749	-0.162187	0.871159	0.93993	427.9	-0.16042	0.117077	-1.3702	0.170623	0.953505	522.133	0.202099	0.197805	1.02171	0.306919	0.607797	609.861	0.145844	0.268262	0.543662	0.586674	0.999994	142.826	0.283566	0.128627	2.20456	0.0274853	0.0889518	143.316	0.359786	0.17574	2.04726	0.0406325
Solyc01g009070.3.1	gamyb-like 1	K09422	-	-	-	-	N	N	N	N	DOWN	N	N	N	581.271	-0.141194	0.166089	-0.850111	0.395263	0.622279	549.329	0.127722	0.148327	0.861087	0.38919	0.998562	181.47	-0.754206	0.31854	-2.3677	0.017899	0.0976654	267.922	-0.0540122	0.487115	-0.110882	0.91171	0.999994	50.9958	-1.15737	0.367278	-3.1512	0.00162598	0.00970296	53.2868	-0.969141	0.409908	-2.36429	0.0180648
Solyc01g009080.4.1	Zeaxanthin epoxidase, chloroplastic (AHRD V3.3 *** A0A1J3K020_NOCCA)	-	-	-	-	-	N	N	DOWN	N	N	N	DOWN	DOWN	283.194	-0.211022	0.251311	-0.839688	0.401083	0.62741	255.408	-0.0590804	0.254812	-0.231859	0.816648	0.998562	74.2036	-1.79229	0.368106	-4.86893	1.12202e-06	2.76714e-05	96.7743	-1.26638	0.580606	-2.18114	0.0291734	0.728511	49.1571	-0.146745	0.31913	-0.459827	0.645641	0.786575	39.4507	-1.16447	0.589972	-1.97378	0.0484068
Solyc01g009090.3.1	Serrate RNA effector molecule (AHRD V3.3 *** A0A2G3AI64_CAPAN)	-	-	-	-	-	N	N	N	N	N	N	UP	UP	1154.22	-0.262415	0.129914	-2.01991	0.0433928	0.145023	1028.9	-0.126663	0.100419	-1.26134	0.207187	0.985221	1165.53	-0.210961	0.167225	-1.26154	0.207115	0.493978	1451.23	-0.0849484	0.214053	-0.396857	0.691473	0.999994	396.795	-0.217036	0.165807	-1.30896	0.190547	0.356041	475.385	0.450685	0.195428	2.30614	0.0211029
Solyc01g009100.4.1	60S ribosomal protein L30 (AHRD V3.3 *-* A0A2G2XP72_CAPBA)	K02908	RP-L30e; large subunit ribosomal protein L30e	sly03010 (Ribosome)	-	-	N	N	UP	N	N	DOWN	DOWN	DOWN	947.209	0.711107	0.290735	2.4459	0.0144492	0.064037	646.342	-0.074347	0.350305	-0.212235	0.831923	0.998562	865.152	0.834692	0.198161	4.21219	2.52909e-05	0.000442857	843.554	0.350928	0.24174	1.45167	0.146592	0.999994	302.184	0.391601	0.334784	1.16971	0.242116	0.417487	212.276	-0.988737	0.393203	-2.51457	0.0119178
Solyc01g009120.3.1	Histone deacetylase (AHRD V3.3 *** A0A2G2ZNY2_CAPAN)	-	-	-	-	-	DOWN	N	N	N	N	UP	UP	UP	237.801	-0.488698	0.126259	-3.8706	0.000108566	0.00113026	225.097	-0.099995	0.139544	-0.716584	0.473631	0.998562	247.334	-0.559369	0.255912	-2.18579	0.0288312	0.137973	333.988	-0.162119	0.274528	-0.590538	0.55483	0.999994	53.4895	0.216132	0.198459	1.08905	0.276132	0.455589	74.1831	1.20815	0.269803	4.47791	7.53782e-06
Solyc01g009140.1.1	Endoribonuclease Dicer-like protein 2 (AHRD V3.3 *-* A0A2G3B0Q1_CAPCH)	-	-	-	-	-	N	N	N	N	N	N	N	N	0	NA	NA	NA	NA	NA	0	NA	NA	NA	NA	NA	0	NA	NA	NA	NA	NA	0	NA	NA	NA	NA	NA	0	NA	NA	NA	NA	NA	0	NA	NA	NA	NA
Solyc01g009145.1.1	Glycosyl hydrolase (AHRD V3.3 *-* D9ZCD8_9CARY)	-	-	-	-	-	N	N	N	N	N	N	N	N	40.5977	-0.0718086	0.227581	-0.31553	0.752359	0.877119	33.5777	-0.195476	0.223205	-0.875769	0.381156	0.998562	42.2741	0.342885	0.360622	0.950815	0.341698	0.642422	49.1733	0.26548	0.371394	0.714819	0.474721	0.999994	14.1539	0.422708	0.293959	1.43798	0.15044	0.301489	11.7125	-0.183198	0.384071	-0.476991	0.633369
Solyc01g009160.2.1	Late embryogenesis abundant (LEA) hydroxyproline-rich glycoprotein family (AHRD V3.3 *** Q84VP8_ARATH)	-	-	-	-	-	N	N	N	N	UP	UP	UP	UP	15.0921	0.89225	0.423373	2.10748	0.0350759	0.124204	7.50786	-0.974567	0.417603	-2.33372	0.0196104	0.377597	19.952	0.594938	0.554782	1.07238	0.283548	0.584027	24.6235	0.670472	0.736244	0.910665	0.362472	0.999994	10.7677	2.80977	0.734897	3.82335	0.000131652	0.001278	9.37454	2.78116	0.713405	3.89843	9.68182e-05
Solyc01g009165.1.1	Retrovirus-related Pol polyprotein from transposon TNT 1-94 (AHRD V3.3 *-* A0A2K3LWA1_TRIPR)	-	-	-	-	-	N	N	N	N	N	N	N	N	0.10107	-0.948127	3.18534	-0.297653	0.765968	NA	0.0713965	-0.434616	3.06038	-0.142014	0.887069	NA	0	NA	NA	NA	NA	NA	0	NA	NA	NA	NA	NA	0	NA	NA	NA	NA	NA	0	NA	NA	NA	NA
Solyc01g009170.4.1	EIL-EIN3/EIL	K14514	EIN3; ethylene-insensitive protein 3	sly04075 (Plant hormone signal transduction), sly04016 (MAPK signaling pathway - plant)	Ethylene Signaling/Response	-	N	N	DOWN	N	N	N	DOWN	UP	1291.58	0.00737934	0.14796	0.049874	0.960223	0.981885	1036.78	-0.239721	0.166793	-1.43724	0.150651	0.932444	1876.88	-0.634269	0.178642	-3.55051	0.000384479	0.0044962	2290.63	-0.555759	0.286987	-1.93653	0.0528026	0.939036	537.138	-0.413433	0.214306	-1.92917	0.0537099	0.14471	531.808	-0.443169	0.232916	-1.9027	0.0570802
Solyc01g009180.4.1	5-methyltetrahydropteroyltriglutamate--homocysteine methyltransferase (AHRD V3.3 *** A0A2G3DF96_CAPCH)	K00549	metE; 5-methyltetrahydropteroyltriglutamate--homocysteine methyltransferase [EC:2.1.1.14]	sly00270 (Cysteine and methionine metabolism), sly00450 (Selenocompound metabolism)	-	-	N	N	N	N	UP	N	N	N	477.679	0.161347	0.173387	0.93056	0.352081	0.582909	401.283	0.0251376	0.119534	0.210296	0.833436	0.998562	716.128	0.216078	0.231211	0.934551	0.35002	0.650953	785.565	-0.021471	0.331892	-0.0646928	0.948419	0.999994	158.991	0.46717	0.175847	2.65668	0.00789144	0.0344676	147.274	0.316204	0.207224	1.5259	0.127035
Solyc01g009190.3.1	Double-stranded RNA-binding protein 1 (AHRD V3.3 *** A0A2G2XPP0_CAPBA)	-	-	-	-	-	N	N	N	N	N	N	N	N	0.761005	2.08159	2.00319	1.03913	0.298742	NA	0.129016	-0.795285	3.06038	-0.259865	0.794968	NA	0	NA	NA	NA	NA	NA	0.170343	0.966587	4.08047	0.236881	0.812749	NA	0	NA	NA	NA	NA	NA	0	NA	NA	NA	NA
Solyc01g009200.4.1	inactive protein RESTRICTED TEV MOVEMENT 2-like (AHRD V3.3 *-* A0A2I4GKR2_9ROSI)	-	-	-	-	-	N	N	N	N	N	N	N	N	13.584	0.318422	0.375573	0.84783	0.396533	0.623254	10.3204	-0.1402	0.354395	-0.395603	0.692398	0.998562	2.83379	0.729255	1.38039	0.528294	0.597295	0.833785	4.58854	1.30993	1.09151	1.2001	0.2301	0.999994	2.16009	-1.46811	0.874502	-1.6788	0.0931917	0.216004	2.51082	-0.458194	0.886219	-0.517021	0.605142
Solyc01g009210.2.1	Unknown protein	-	-	-	-	-	N	N	N	N	N	N	N	N	0	NA	NA	NA	NA	NA	0	NA	NA	NA	NA	NA	0	NA	NA	NA	NA	NA	0	NA	NA	NA	NA	NA	0	NA	NA	NA	NA	NA	0	NA	NA	NA	NA
Solyc01g009220.3.1	inactive protein RESTRICTED TEV MOVEMENT 2-like (AHRD V3.3 *** A0A2I4H6X9_9ROSI)	-	-	-	-	-	N	N	N	N	N	N	DOWN	DOWN	2.90376	-0.21776	0.857595	-0.25392	0.799558	0.903298	2.24408	-0.520411	0.753674	-0.690499	0.48988	0.998562	0.432035	1.21116	3.92681	0.308435	0.757752	NA	0.153926	-0.956967	4.08047	-0.234523	0.814579	NA	0.671374	-2.6057	1.39221	-1.87162	0.0612587	NA	0.926013	-1.3449	1.31263	-1.02458	0.30556
Solyc01g009230.4.1	sitiens	K09842	AAO3; abscisic-aldehyde oxidase [EC:1.2.3.14]	sly00906 (Carotenoid biosynthesis)	ABA Biosynthesis	-	N	N	N	N	DOWN	DOWN	DOWN	DOWN	172.111	0.111959	0.220658	0.507387	0.611883	0.789324	143.931	-0.0269666	0.192324	-0.140215	0.88849	0.998562	159.563	-0.393083	0.324503	-1.21134	0.225767	0.516688	198.47	-0.263618	0.545198	-0.483527	0.628722	0.999994	44.6971	-0.859121	0.303445	-2.83122	0.00463702	0.0225907	41.4381	-1.41008	0.367506	-3.83689	0.000124605
Solyc01g009240.4.1	Glycosyl hydrolase family protein (AHRD V3.3 *** A0A2U1QCD6_ARTAN)	K05349	bglX; beta-glucosidase [EC:3.2.1.21]	sly00940 (Phenylpropanoid biosynthesis), sly00500 (Starch and sucrose metabolism), sly00460 (Cyanoamino acid metabolism)	-	GH3	N	N	N	N	N	N	N	N	0.784277	-1.7913	1.7903	-1.00056	0.317041	NA	0.60418	-1.37023	1.54394	-0.88749	0.374815	0.998562	0	NA	NA	NA	NA	NA	0	NA	NA	NA	NA	NA	0	NA	NA	NA	NA	NA	0	NA	NA	NA	NA
Solyc01g009245.1.1	Chlororespiratory reduction 42 (AHRD V3.3 *** A0A0F7J401_9ROSI)	-	-	-	-	-	DOWN	N	N	N	DOWN	DOWN	DOWN	DOWN	33.8934	-1.41866	0.334675	-4.23892	2.25e-05	0.00028574	34.0466	-0.415765	0.361851	-1.14899	0.250559	0.998562	3.01451	-2.31704	1.6169	-1.43301	0.151855	0.413748	4.83443	-0.775337	1.18531	-0.654121	0.513034	0.999994	5.86895	-1.84494	0.542074	-3.40348	0.000665338	0.00474757	5.19371	-3.75135	0.918123	-4.08589	4.39083e-05
Solyc01g009250.3.1	hypothetical protein (AHRD V3.3 *** AT5G06380.1)	-	-	-	-	-	N	N	N	N	N	N	N	N	7.60081	0.136631	0.44534	0.306802	0.758994	0.881387	6.28096	-0.0158735	0.441899	-0.0359211	0.971345	0.998562	3.78499	-0.165768	1.11836	-0.148224	0.882166	0.961747	4.92898	0.0394526	0.982846	0.0401411	0.967981	0.999994	1.81474	-0.83802	0.777735	-1.07751	0.281251	0.461848	2.66163	0.610843	0.69804	0.875083	0.381529
Solyc01g009260.1.1	protein FAF-like, chloroplastic (AHRD V3.3 *** A0A2I4H6U5_9ROSI)	-	-	-	-	-	N	N	N	N	N	N	N	N	0.183561	1.15366	3.16101	0.364966	0.715137	NA	0	NA	NA	NA	NA	NA	0	NA	NA	NA	NA	NA	0	NA	NA	NA	NA	NA	0	NA	NA	NA	NA	NA	0	NA	NA	NA	NA
Solyc01g009270.1.1	protein FAF-like, chloroplastic (AHRD V3.3 *** A0A2I4H6U5_9ROSI)	-	-	-	-	-	N	N	N	N	N	N	N	N	0	NA	NA	NA	NA	NA	0	NA	NA	NA	NA	NA	0	NA	NA	NA	NA	NA	0.158681	0.966587	4.08047	0.236881	0.812749	NA	0	NA	NA	NA	NA	NA	0	NA	NA	NA	NA
Solyc01g009280.4.1	Serine/threonine-protein phosphatase (AHRD V3.3 *** A0A2G2XPM1_CAPBA)	-	-	-	-	-	N	N	N	N	N	N	UP	UP	547.847	-0.17187	0.157907	-1.08842	0.276408	0.503375	504.67	0.0357773	0.133449	0.268097	0.788625	0.998562	568.415	-0.29595	0.198905	-1.48789	0.136779	0.390486	724.803	-0.0946279	0.21921	-0.431677	0.665976	0.999994	178.12	-0.017876	0.241816	-0.0739242	0.941071	0.970621	195.577	0.346947	0.211081	1.64366	0.100246
Solyc01g009290.4.1	Protein CLP1 homolog (AHRD V3.3 *** A0A2G2XPN7_CAPBA)	K14399	CLP1; polyribonucleotide 5'-hydroxyl-kinase [EC:2.7.1.78]	sly03015 (mRNA surveillance pathway)	-	-	N	N	N	N	N	UP	N	N	269.534	0.0449714	0.122531	0.367021	0.713603	0.854229	221.401	-0.13701	0.119597	-1.1456	0.251961	0.998562	255.849	-0.0474822	0.194079	-0.244654	0.806724	0.932492	299.316	-0.110065	0.24427	-0.450589	0.652286	0.999994	70.2305	0.0328209	0.161854	0.202781	0.839306	0.911998	79.5813	0.50715	0.199869	2.53742	0.0111674
Solyc01g009300.3.1	Serine/threonine-protein kinase Nek2 (AHRD V3.3 *** A0A2G2XPS8_CAPBA)	K08857	-	-	-	-	N	N	N	N	N	DOWN	DOWN	DOWN	803.522	-0.22093	0.292576	-0.755119	0.450177	0.670956	790.643	0.184357	0.206854	0.891243	0.372799	0.998562	365.164	-0.577221	0.295808	-1.95134	0.0510172	0.204827	528.102	0.0357628	0.522752	0.0684125	0.945457	0.999994	110.996	-0.781619	0.37065	-2.10878	0.0349638	0.106168	100.062	-1.48689	0.41624	-3.57219	0.00035401
Solyc01g009305.1.1	Unknown protein	-	-	-	-	-	N	N	N	N	N	N	N	N	0.202139	-1.3088	3.18534	-0.410881	0.681159	NA	0.142793	-0.795285	3.06038	-0.259865	0.794968	NA	0	NA	NA	NA	NA	NA	0	NA	NA	NA	NA	NA	0	NA	NA	NA	NA	NA	0	NA	NA	NA	NA
Solyc01g009310.3.1	meloidogyne-induced giant cell protein DB217	K00213	DHCR7; 7-dehydrocholesterol reductase [EC:1.3.1.21]	sly00100 (Steroid biosynthesis)	-	-	N	N	N	N	N	N	DOWN	DOWN	1476.37	0.242714	0.128226	1.89285	0.0583772	0.17856	1172.73	-0.0693716	0.120504	-0.575676	0.564834	0.998562	1713.4	0.368922	0.196426	1.87817	0.0603573	0.228919	1801.85	0.0267112	0.355882	0.0750564	0.94017	0.999994	620.793	-0.450317	0.260804	-1.72665	0.0842309	0.20091	635.53	-0.338675	0.296	-1.14417	0.252551
Solyc01g009320.2.1	RING-type E3 ubiquitin transferase (AHRD V3.3 *** A0A2G3DFC2_CAPCH)	-	-	-	-	-	UP	N	N	N	N	N	N	N	1.32147	4.00334	1.21658	3.29066	0.000999535	0.00740093	0	NA	NA	NA	NA	NA	1.42136	4.19276	2.15379	1.94669	0.0515722	NA	0.170504	0.966587	4.08047	0.236881	0.812749	NA	0	NA	NA	NA	NA	NA	0	NA	NA	NA	NA
Solyc01g009330.1.1	RING-type E3 ubiquitin transferase (AHRD V3.3 *** A0A1U8EN04_CAPAN)	-	-	-	-	-	N	N	N	N	N	N	N	N	0	NA	NA	NA	NA	NA	0	NA	NA	NA	NA	NA	0	NA	NA	NA	NA	NA	0	NA	NA	NA	NA	NA	0	NA	NA	NA	NA	NA	0	NA	NA	NA	NA
Solyc01g009340.4.1	SUN-domain protein2	-	-	-	-	-	N	N	N	N	N	N	N	N	3.9861	-0.74835	0.730833	-1.02397	0.30585	0.535733	4.58113	0.300772	0.557328	0.539668	0.589426	0.998562	2.00182	-1.19857	1.47976	-0.809975	0.417954	0.71201	2.60639	-0.73572	1.39962	-0.525657	0.599127	0.999994	1.42517	-2.47761	1.20545	-2.05534	0.039846	0.117164	1.46436	-1.89349	1.25811	-1.50502	0.132318
Solyc01g009350.2.1	Polynucleotidyl transferase, ribonuclease H-like superfamily protein (AHRD V3.3 *** A0A2U1M9A7_ARTAN)	K12581	CNOT7_8; CCR4-NOT transcription complex subunit 7/8	sly03018 (RNA degradation)	-	-	N	N	N	N	N	N	N	N	0	NA	NA	NA	NA	NA	0	NA	NA	NA	NA	NA	0	NA	NA	NA	NA	NA	0	NA	NA	NA	NA	NA	0	NA	NA	NA	NA	NA	0	NA	NA	NA	NA
Solyc01g009360.1.1	Polynucleotidyl transferase, ribonuclease H-like superfamily protein (AHRD V3.3 *** A0A2U1M9A7_ARTAN)	K12581	CNOT7_8; CCR4-NOT transcription complex subunit 7/8	sly03018 (RNA degradation)	-	-	N	N	N	N	N	N	N	N	0	NA	NA	NA	NA	NA	0	NA	NA	NA	NA	NA	0	NA	NA	NA	NA	NA	0	NA	NA	NA	NA	NA	0	NA	NA	NA	NA	NA	0	NA	NA	NA	NA
Solyc01g009370.2.1	Cytochrome P450 (AHRD V3.3 *** A0A2U1MC34_ARTAN)	K09754	CYP98A; 5-O-(4-coumaroyl)-D-quinate 3'-monooxygenase [EC:1.14.14.96]	sly00940 (Phenylpropanoid biosynthesis), sly00941 (Flavonoid biosynthesis), sly00945 (Stilbenoid, diarylheptanoid and gingerol biosynthesis)	-	-	N	N	N	N	N	N	N	N	1.34655	2.0482	1.57129	1.30352	0.192397	0.400305	0.55774	0.117003	2.02177	0.0578714	0.953851	0.998562	1.19066	1.08997	2.37862	0.458239	0.646781	NA	0.461777	-2.34032	4.00074	-0.584973	0.558566	NA	0	NA	NA	NA	NA	NA	0	NA	NA	NA	NA
Solyc01g009380.3.1	Nicalin (AHRD V3.3 *** A0A1Q3D0I4_CEPFO)	-	-	-	-	-	N	N	N	N	N	UP	UP	UP	201.185	-0.0417378	0.153713	-0.271531	0.785983	0.895916	181.838	0.0754149	0.130006	0.580086	0.561857	0.998562	200.981	0.104353	0.229232	0.455227	0.648946	0.861127	233.415	0.0348926	0.255484	0.136574	0.891367	0.999994	52.7162	0.20269	0.180292	1.12424	0.260913	0.438379	57.0551	0.524693	0.195801	2.67972	0.00736835
Solyc01g009390.4.1	mRNA-decapping enzyme-like protein (AHRD V3.3 *** A0A2G2XQ62_CAPBA)	K12611	DCP1B; mRNA-decapping enzyme 1B [EC:3.-.-.-]	sly03018 (RNA degradation)	-	-	N	N	N	N	N	N	N	N	234.895	0.152274	0.146478	1.03957	0.29854	0.527436	201.506	0.0809908	0.109874	0.737123	0.461047	0.998562	283.667	-0.020637	0.21104	-0.0977868	0.922102	0.974097	345.181	0.0349467	0.328382	0.106421	0.915248	0.999994	65.8114	0.488294	0.198997	2.45378	0.0141363	0.0537833	58.2077	0.172383	0.19015	0.906563	0.364638
Solyc01g009400.3.1	Peroxidase (AHRD V3.3 *** K4ATD6_SOLLC)	K00430	E1.11.1.7; peroxidase [EC:1.11.1.7]	sly00940 (Phenylpropanoid biosynthesis)	-	AA2	N	N	N	N	N	N	N	N	0	NA	NA	NA	NA	NA	0	NA	NA	NA	NA	NA	0	NA	NA	NA	NA	NA	0	NA	NA	NA	NA	NA	0	NA	NA	NA	NA	NA	0	NA	NA	NA	NA
Solyc01g009410.3.1	Peroxidase (AHRD V3.3 *** K4ATD7_SOLLC)	K00430	E1.11.1.7; peroxidase [EC:1.11.1.7]	sly00940 (Phenylpropanoid biosynthesis)	-	AA2	N	N	N	N	N	N	N	N	0	NA	NA	NA	NA	NA	0	NA	NA	NA	NA	NA	0	NA	NA	NA	NA	NA	0	NA	NA	NA	NA	NA	0	NA	NA	NA	NA	NA	0	NA	NA	NA	NA
Solyc01g009420.4.1	UDP-apiose/UDP-xylose synthase (AHRD V3.3 *** A0A1B3TP38_SPIPO)	K12449	AXS; UDP-apiose/xylose synthase	sly00520 (Amino sugar and nucleotide sugar metabolism)	-	-	DOWN	N	N	N	N	N	N	N	5269.7	-0.434174	0.122512	-3.54393	0.000394216	0.00340676	4925.18	-0.101762	0.121103	-0.840296	0.400743	0.998562	3951.9	-0.53801	0.271337	-1.98281	0.0473888	0.196038	5124.03	-0.259694	0.39903	-0.650814	0.515167	0.999994	1424.09	-0.14562	0.225894	-0.644638	0.519162	0.690186	1378.79	-0.232439	0.214318	-1.08455	0.278119
Solyc01g009430.3.1	hypothetical protein (AHRD V3.3 *** AT2G27830.1)	-	-	-	-	-	N	N	DOWN	N	N	N	N	N	4433.95	-0.493119	0.34098	-1.44618	0.148127	0.338084	4829.05	0.289791	0.260621	1.11192	0.266171	0.998562	2569.01	-1.10474	0.211361	-5.2268	1.72467e-07	5.13577e-06	3586.63	-0.485527	0.617863	-0.785816	0.431975	0.999994	803.355	-0.0652993	0.374489	-0.174369	0.861575	0.924922	732.266	-0.373785	0.424712	-0.88009	0.37881
Solyc01g009440.3.1	Dehydration-responsive element-binding protein 1B (AHRD V3.3 *** A0A2G2XQ55_CAPBA)	-	-	-	-	-	N	N	N	N	N	N	N	N	0	NA	NA	NA	NA	NA	0	NA	NA	NA	NA	NA	0	NA	NA	NA	NA	NA	0	NA	NA	NA	NA	NA	0	NA	NA	NA	NA	NA	0	NA	NA	NA	NA
Solyc01g009443.1.1	Mitochondrial inner membrane protease ATP23 (AHRD V3.3 *** A0A2G3DGC1_CAPCH)	K18156	-	-	-	-	N	N	N	N	N	N	N	N	1861.1	-0.207489	0.161409	-1.28548	0.198623	0.408514	1581.62	-0.233108	0.163489	-1.42583	0.153917	0.933103	1375.89	-0.556696	0.255249	-2.18099	0.0291844	0.139073	1761.15	-0.319076	0.334041	-0.9552	0.339476	0.999994	504.466	0.00790662	0.222403	0.035551	0.97164	0.985497	470.305	-0.202161	0.198537	-1.01825	0.308559
Solyc01g009447.1.1	60S acidic ribosomal protein family (AHRD V3.3 *-* F4IGR3_ARATH),Pfam:PF00428	K02943	RP-LP2; large subunit ribosomal protein LP2	sly03010 (Ribosome)	-	-	N	N	N	N	N	N	N	N	251.737	0.436071	0.279928	1.5578	0.119281	0.291879	204.332	0.155633	0.402065	0.387084	0.698694	0.998562	170.454	0.584812	0.250339	2.33608	0.0194871	0.103995	173.051	0.18066	0.261242	0.69154	0.489226	0.999994	45.7075	0.174935	0.296578	0.589844	0.555295	0.718668	39.601	-0.25386	0.315615	-0.804335	0.421204
Solyc01g009470.2.1	Poly [ADP-ribose] polymerase (AHRD V3.3 *** A0A2G2XQ99_CAPBA)	K10798	PARP; poly [ADP-ribose] polymerase [EC:2.4.2.30]	sly03410 (Base excision repair)	-	-	N	N	N	N	N	N	N	N	4.72156	0.330473	1.50826	0.219109	NA	NA	2.2386	-2.34374	1.56374	-1.49881	0.133922	0.913171	0.947904	-0.899552	3.12556	-0.287805	0.773496	NA	0.769628	-3.07345	3.96357	-0.775424	0.438089	NA	0.465662	-2.07295	2.65093	-0.781973	0.43423	NA	0.972336	0.544862	2.27717	0.239271	0.810895
Solyc01g009480.4.1	Alpha/beta-Hydrolases superfamily protein (AHRD V3.3 *** F4J341_ARATH)	-	-	-	-	-	N	N	N	N	N	N	N	N	0.842798	2.2724	1.42054	1.59968	0.10967	NA	0.56772	1.47985	1.5658	0.945108	0.344604	0.998562	0.333791	2.26451	4.03958	0.560581	0.575083	NA	0.511189	2.47835	3.87291	0.63992	0.522225	NA	0	NA	NA	NA	NA	NA	0	NA	NA	NA	NA
Solyc01g009490.1.1	DUF4228 domain-containing protein (AHRD V3.3 *** A0A1Q3CT45_CEPFO)	-	-	-	-	-	N	N	N	N	N	N	N	N	0.10107	-0.948127	3.18534	-0.297653	0.765968	NA	0.0713965	-0.434616	3.06038	-0.142014	0.887069	NA	0	NA	NA	NA	NA	NA	0	NA	NA	NA	NA	NA	0	NA	NA	NA	NA	NA	0	NA	NA	NA	NA
Solyc01g009500.4.1	Alpha/beta-Hydrolases superfamily protein (AHRD V3.3 *** F4J341_ARATH)	-	-	-	-	-	N	N	N	N	N	N	N	N	143.595	-0.163653	0.150201	-1.08956	0.275907	0.502801	129.126	-0.031976	0.168589	-0.189668	0.849569	0.998562	130.188	0.193513	0.285628	0.677502	0.498087	0.774392	148.667	0.0694757	0.310365	0.223851	0.822873	0.999994	29.8752	0.252745	0.240698	1.05005	0.293695	0.475484	28.9224	0.248052	0.244258	1.01553	0.309852
Solyc01g009505.1.1	Unknown protein	-	-	-	-	-	N	N	N	N	N	N	N	N	0	NA	NA	NA	NA	NA	0	NA	NA	NA	NA	NA	0	NA	NA	NA	NA	NA	0	NA	NA	NA	NA	NA	0	NA	NA	NA	NA	NA	0	NA	NA	NA	NA
Solyc01g009510.2.1	Abscisic acid responsive elements-binding factor 2 (AHRD V3.3 --* A0A1P8AV75_ARATH)	-	-	-	-	-	N	N	N	N	N	N	N	N	0.369671	0.472738	2.2891	0.206517	0.836387	NA	0.355068	0.299162	2.50162	0.119587	0.90481	NA	0	NA	NA	NA	NA	NA	0.170504	0.966587	4.08047	0.236881	0.812749	NA	0	NA	NA	NA	NA	NA	0	NA	NA	NA	NA
Solyc01g009520.4.1	Ribosomal protein (AHRD V3.3 *** Q6ER67_ORYSJ)	K02865	RP-L10Ae; large subunit ribosomal protein L10Ae	sly03010 (Ribosome)	-	-	N	N	N	N	N	DOWN	DOWN	DOWN	1938.22	0.338179	0.235194	1.43787	0.150471	0.341675	1468.89	-0.125355	0.23139	-0.541748	0.587992	0.998562	1334.61	0.131288	0.18909	0.694314	0.487485	0.766038	1547.59	0.051665	0.272067	0.189898	0.849389	0.999994	555.434	-0.149827	0.234733	-0.638289	0.523285	0.69299	480.934	-0.758592	0.299842	-2.52998	0.011407
Solyc01g009530.1.1	plant/protein (AHRD V3.3 *-* AT5G43400.1)	-	-	-	-	-	N	N	N	N	N	N	N	N	0	NA	NA	NA	NA	NA	0.117361	0.647393	3.06038	0.21154	0.832466	NA	0.166895	1.48736	4.08047	0.364507	0.715479	NA	0	NA	NA	NA	NA	NA	0	NA	NA	NA	NA	NA	0	NA	NA	NA	NA
Solyc01g009540.1.1	Plant/T31B5-30 protein (AHRD V3.3 *-* A0A2K3PGR9_TRIPR)	-	-	-	-	-	N	N	N	N	N	N	N	N	0	NA	NA	NA	NA	NA	0	NA	NA	NA	NA	NA	0	NA	NA	NA	NA	NA	0.170343	0.966587	4.08047	0.236881	0.812749	NA	0	NA	NA	NA	NA	NA	0	NA	NA	NA	NA
Solyc01g009550.1.1	Protein TIC 214 (AHRD V3.3 *-* TI214_SOLTU)	-	-	-	-	-	N	N	N	N	N	N	N	N	0	NA	NA	NA	NA	NA	0	NA	NA	NA	NA	NA	0	NA	NA	NA	NA	NA	0	NA	NA	NA	NA	NA	0	NA	NA	NA	NA	NA	0	NA	NA	NA	NA
Solyc01g009560.2.1	Terminal flower 1 (AHRD V3.3 *** A0A2Z4I2Q4_CITLI)	K06910	-	-	-	-	N	N	N	N	N	N	N	N	0	NA	NA	NA	NA	NA	0	NA	NA	NA	NA	NA	0	NA	NA	NA	NA	NA	0	NA	NA	NA	NA	NA	0	NA	NA	NA	NA	NA	0	NA	NA	NA	NA
Solyc01g009565.1.1	receptor-like protein 12 (AHRD V3.3 *-* A0A1U8E178_CAPAN)	-	-	-	-	-	N	N	N	N	N	N	N	N	2.27302	0.235138	0.893029	0.263304	0.792316	0.898993	1.95982	0.120949	0.935487	0.12929	0.897128	0.998562	0.445449	0.52559	3.92737	0.133827	0.893539	NA	0.471288	0.841248	4.04322	0.208064	0.835179	NA	0.32985	-0.654986	1.98663	-0.329697	0.741629	NA	0.246402	-1.0622	2.66739	-0.398217	0.690471
Solyc01g009580.2.1	Terminal flower 1 (AHRD V3.3 *** A0A2Z4I2Q4_CITLI)	K06910	-	-	-	-	N	N	N	N	N	N	N	N	0	NA	NA	NA	NA	NA	0	NA	NA	NA	NA	NA	0	NA	NA	NA	NA	NA	0	NA	NA	NA	NA	NA	0.0507328	-0.151603	3.11654	-0.0486446	0.961203	NA	0.0543963	-0.0876803	3.18534	-0.0275262	0.97804
Solyc01g009590.3.1	Stamen-specific protein FIL1 (AHRD V3.3 *** A0A2G3AJI0_CAPAN)	-	-	-	-	-	N	N	N	N	N	N	N	N	0	NA	NA	NA	NA	NA	0	NA	NA	NA	NA	NA	0	NA	NA	NA	NA	NA	0	NA	NA	NA	NA	NA	0	NA	NA	NA	NA	NA	0	NA	NA	NA	NA
Solyc01g009600.4.1	S-adenosyl-L-methionine-dependent methyltransferases superfamily protein (AHRD V3.3 *** A0A2U1NM08_ARTAN)	-	-	-	-	-	N	N	N	N	N	N	N	N	0.202139	-1.3088	3.18534	-0.410881	0.681159	NA	0.142793	-0.795285	3.06038	-0.259865	0.794968	NA	0	NA	NA	NA	NA	NA	0	NA	NA	NA	NA	NA	0	NA	NA	NA	NA	NA	0	NA	NA	NA	NA
Solyc01g009610.3.1	Protein phosphatase inhibitor 2-like (AHRD V3.3 *** A0A2K3NNM1_TRIPR)	K16833	-	-	-	-	UP	N	UP	N	N	N	DOWN	UP	229.266	0.757516	0.216819	3.49378	0.000476235	0.00399474	167.796	0.167626	0.227753	0.735999	0.461732	0.998562	120.79	0.782539	0.282639	2.76869	0.00562822	0.040556	118.844	0.30904	0.293905	1.0515	0.293031	0.999994	53.9535	0.13267	0.258276	0.513674	0.60748	0.760474	47.8202	-0.226304	0.317836	-0.712016	0.476455
Solyc01g009620.3.1	Cleavage and polyadenylation specificity factor subunit 5 (AHRD V3.3 *** A0A2G2XQG1_CAPBA)	K14397	NUDT21; cleavage and polyadenylation specificity factor subunit 5	sly03015 (mRNA surveillance pathway)	-	-	N	N	N	N	N	N	N	N	203.055	-0.0205549	0.150664	-0.136429	0.891482	0.949827	174.501	-0.0588605	0.180877	-0.325417	0.744866	0.998562	176.021	-0.0418348	0.238183	-0.175641	0.860576	0.953343	222.507	0.130265	0.259409	0.502161	0.615555	0.999994	68.7648	0.349406	0.25224	1.38521	0.165987	0.323383	66.4165	0.327683	0.23797	1.37699	0.168515
Solyc01g009630.3.1	Cleavage and polyadenylation specificity factor subunit 5 (AHRD V3.3 *** A0A1U8G7I4_CAPAN)	K14397	NUDT21; cleavage and polyadenylation specificity factor subunit 5	sly03015 (mRNA surveillance pathway)	-	-	N	N	N	N	UP	UP	UP	UP	374.476	-0.238782	0.158225	-1.50913	0.131266	0.31077	317.84	-0.263896	0.174403	-1.51314	0.130245	0.907215	361.231	-0.37649	0.191298	-1.96808	0.0490592	0.200328	458.269	-0.177728	0.258634	-0.687178	0.491971	0.999994	92.2326	0.488503	0.170069	2.87238	0.00407398	0.0203222	96.6144	0.731604	0.203194	3.60052	0.000317585
Solyc01g009640.3.1	Pectin lyase-like superfamily protein (AHRD V3.3 *** A0A2U1KXQ2_ARTAN)	K01213	E3.2.1.67; galacturan 1,4-alpha-galacturonidase [EC:3.2.1.67]	sly00040 (Pentose and glucuronate interconversions)	-	GH28	N	N	N	N	N	N	N	N	0	NA	NA	NA	NA	NA	0	NA	NA	NA	NA	NA	0	NA	NA	NA	NA	NA	0	NA	NA	NA	NA	NA	0	NA	NA	NA	NA	NA	0	NA	NA	NA	NA
Solyc01g009650.1.1	MYB transcription factor (AHRD V3.3 *-* B4FNQ6_MAIZE)	-	-	-	-	-	N	N	N	N	N	N	N	N	0	NA	NA	NA	NA	NA	0	NA	NA	NA	NA	NA	0	NA	NA	NA	NA	NA	0	NA	NA	NA	NA	NA	0	NA	NA	NA	NA	NA	0	NA	NA	NA	NA
Solyc01g009660.3.1	Low-temperature-induced 65 kDa protein (AHRD V3.3 *** A0A1J3DLF3_NOCCA)	-	-	-	-	-	N	N	N	N	N	N	N	N	3.53054	5.02101	3.05779	1.64204	NA	NA	0.491521	1.85133	1.74048	1.06369	0.287469	0.998562	0.574417	-0.280844	3.63094	-0.0773475	0.938347	NA	0.478356	-0.79812	4.0247	-0.198305	0.842806	NA	0.172131	-0.8862	3.1149	-0.284503	0.776025	NA	0.30235	-0.248079	2.55748	-0.0970012	0.922725
Solyc01g009670.4.1	Poly(A) polymerase I (AHRD V3.3 *** A0A1J3JYV1_NOCCA)	-	-	-	-	-	N	N	N	N	N	N	DOWN	DOWN	24.503	0.0787646	0.318529	0.247276	0.804694	0.905682	19.4459	-0.237205	0.334154	-0.709868	0.477786	0.998562	7.02458	-1.68235	0.998492	-1.68489	0.0920101	0.304199	11.6591	-0.354503	0.718099	-0.493668	0.62154	0.999994	4.52744	-0.283049	0.557093	-0.508083	0.611395	0.763111	3.80237	-1.01042	0.713251	-1.41664	0.156589
Solyc01g009690.3.1	SC0A (AHRD V3.3 *** Q9ZS79_SOLLC)	-	-	-	-	-	N	N	UP	N	N	N	DOWN	DOWN	2.3151	1.28837	0.994712	1.29521	0.195246	0.403825	0.906277	-1.23942	1.42924	-0.867193	0.385836	0.998562	9.75031	2.30008	0.775614	2.9655	0.00302192	0.0246794	11.2845	2.26208	1.41149	1.60262	0.109018	0.999994	1.28249	-1.70703	1.17616	-1.45136	0.146681	0.296247	1.50146	-0.623445	1.05676	-0.589958	0.555219
Solyc01g009700.3.1	NL0E (AHRD V3.3 *** Q9ZS81_SOLLC)	-	-	-	-	-	UP	N	N	N	N	N	DOWN	DOWN	1.82303	3.16814	1.16291	2.72431	0.00644366	0.0342563	0.278271	-0.434611	1.94667	-0.223258	0.823334	NA	4.06079	2.20043	1.18781	1.85252	0.0639518	0.238158	2.02334	0.48919	1.69678	0.288304	0.773114	0.999994	1.28123	-2.31949	1.18038	-1.96504	0.0494094	0.136672	1.33094	-2.0772	1.25195	-1.65917	0.0970807
Solyc01g009705.1.1	Unknown protein	-	-	-	-	-	N	N	N	N	N	N	N	N	0.0606097	-0.0103882	3.18534	-0.00326124	0.997398	NA	0	NA	NA	NA	NA	NA	0	NA	NA	NA	NA	NA	0.170343	0.966587	4.08047	0.236881	0.812749	NA	0.0709946	-0.151603	3.11654	-0.0486446	0.961203	NA	0.128027	0.489388	3.18534	0.153638	0.877895
Solyc01g009710.1.1	Unknown protein	-	-	-	-	-	N	N	N	N	N	N	N	N	4.38147	0.354541	0.982099	0.361003	0.718097	0.857152	1.98288	-2.66566	1.28576	-2.07321	0.0381527	0.555437	1.92596	-4.12648	1.92205	-2.14692	0.0317998	0.147538	2.95797	-1.8001	1.32111	-1.36257	0.173017	0.999994	0.716293	0.0905502	1.39679	0.0648274	0.948311	NA	0.440649	-1.76403	2.43824	-0.723483	0.469383
Solyc01g009720.2.1	E3 ubiquitin protein ligase DRIP2 (AHRD V3.3 *-* A0A2I0WFP3_9ASPA)	-	-	-	-	-	N	N	N	N	N	N	N	N	1.02543	1.14072	1.37192	0.831475	0.405705	0.631003	0.918786	1.02944	1.09202	0.942688	0.34584	0.998562	0	NA	NA	NA	NA	NA	0.340847	1.89247	4.03515	0.468997	0.639072	NA	0.390349	0.115047	1.72937	0.0665257	0.946959	NA	0.227243	-0.824817	2.715	-0.3038	0.76128
Solyc01g009730.3.1	protein TIFY 9-like (AHRD V3.3 *-* A0A2I4HSS0_9ROSI)	-	-	-	-	-	N	N	N	N	N	N	N	N	0.10107	-0.948127	3.18534	-0.297653	0.765968	NA	0.0713965	-0.434616	3.06038	-0.142014	0.887069	NA	0	NA	NA	NA	NA	NA	0	NA	NA	NA	NA	NA	0	NA	NA	NA	NA	NA	0	NA	NA	NA	NA
Solyc01g009735.1.1	protein TIFY 9-like (AHRD V3.3 *** XP_025884767.1)	-	-	-	-	-	N	N	N	N	N	N	N	N	0	NA	NA	NA	NA	NA	0	NA	NA	NA	NA	NA	0	NA	NA	NA	NA	NA	0	NA	NA	NA	NA	NA	0	NA	NA	NA	NA	NA	0	NA	NA	NA	NA
Solyc01g009740.3.1	jasmonate-zim-domain protein 10 (AHRD V3.3 *-* AT5G13220.3)	K13464	JAZ; jasmonate ZIM domain-containing protein	sly04075 (Plant hormone signal transduction)	JA Signaling/Response	-	N	N	N	N	N	N	N	N	0	NA	NA	NA	NA	NA	0	NA	NA	NA	NA	NA	0	NA	NA	NA	NA	NA	0	NA	NA	NA	NA	NA	0	NA	NA	NA	NA	NA	0	NA	NA	NA	NA
Solyc01g009750.3.1	cysteine-rich and transmembrane domain-containing protein WIH2 (AHRD V3.3 *-* XP_004228441.1)	-	-	-	-	-	N	N	N	N	N	N	N	N	2036.13	-0.312733	0.186115	-1.68032	0.0928953	0.245935	1892.31	-0.0381596	0.175479	-0.217459	0.827851	0.998562	1840.64	-0.34768	0.240301	-1.44685	0.147939	0.407958	2509.47	0.0574985	0.291837	0.197022	0.84381	0.999994	559.97	0.480859	0.300368	1.6009	0.109398	0.241494	474.636	0.0263937	0.251803	0.104819	0.91652
Solyc01g009760.3.1	GRAM domain family protein (AHRD V3.3 *** A0A2U1NIK8_ARTAN)	-	-	-	-	-	N	N	N	N	N	N	N	N	11.396	-0.01973	0.426275	-0.0462846	0.963083	0.983229	11.2127	0.320917	0.384024	0.835668	0.403342	0.998562	3.23371	0.130467	1.17001	0.11151	0.911212	0.971508	7.04944	1.55421	1.12246	1.38464	0.166162	0.999994	3.04959	1.0364	0.870741	1.19025	0.233947	0.407739	2.13141	0.283782	0.916942	0.309488	0.756951
Solyc01g009770.3.1	ATP-dependent RNA helicase (AHRD V3.3 *** Q5HZ54_ARATH)	-	-	-	-	-	N	N	N	N	UP	UP	N	N	87.9786	0.206187	0.349344	0.590211	0.555049	0.751542	74.6423	0.085031	0.357967	0.237539	0.812239	0.998562	136.959	-0.319218	0.243284	-1.31212	0.189479	0.469153	154.665	-0.509404	0.560029	-0.909604	0.363031	0.999994	10.6047	1.74384	0.391041	4.45947	8.22e-06	0.000126658	8.9088	1.53183	0.496064	3.08796	0.00201538
Solyc01g009780.3.1	GSH-induced LITAF domain protein (AHRD V3.3 *** GILP_ARATH)	K19363	-	-	-	-	N	N	N	N	N	UP	N	N	420.114	-0.0171442	0.204189	-0.0839625	0.933086	0.967617	355.448	-0.0988154	0.229335	-0.430878	0.666557	0.998562	455.767	0.426111	0.257324	1.65593	0.0977352	0.316457	522.275	0.322403	0.300301	1.0736	0.283002	0.999994	143.84	0.576825	0.293423	1.96585	0.049316	0.136491	158.967	0.955604	0.330868	2.88817	0.00387488
Solyc01g009790.1.1	Unknown protein	-	-	-	-	-	N	N	N	N	N	N	N	N	0	NA	NA	NA	NA	NA	0	NA	NA	NA	NA	NA	0	NA	NA	NA	NA	NA	0	NA	NA	NA	NA	NA	0	NA	NA	NA	NA	NA	0	NA	NA	NA	NA
Solyc01g009795.1.1	Unknown protein	-	-	-	-	-	N	N	N	N	N	N	N	N	0	NA	NA	NA	NA	NA	0	NA	NA	NA	NA	NA	0	NA	NA	NA	NA	NA	0	NA	NA	NA	NA	NA	0	NA	NA	NA	NA	NA	0	NA	NA	NA	NA
Solyc01g009810.3.1	Leucine-rich repeat protein (AHRD V3.3 *** A5HKK5_TOBAC)	-	-	-	-	-	UP	N	UP	N	N	UP	N	N	22.0238	6.28817	0.781446	8.04683	8.5e-16	4.92e-14	0.951488	1.05772	1.5842	0.667667	0.504346	0.998562	38.4534	6.09665	0.882708	6.90675	4.95869e-12	3.33824e-10	2.36302	1.33666	1.45806	0.916737	0.35928	0.999994	1.40743	-0.809072	0.999445	-0.809522	0.418215	0.598859	7.00141	3.23056	0.965558	3.3458	0.000820462
Solyc01g009820.4.1	Hydroxyproline-rich glycoprotein family protein (AHRD V3.3 *** A0A1P8AYF9_ARATH)	-	-	-	-	-	N	N	N	N	N	UP	UP	UP	365.281	0.146487	0.199153	0.735552	0.462003	0.679903	323.208	0.158822	0.17791	0.892712	0.372012	0.998562	446.962	0.0479569	0.200936	0.238667	0.811364	0.933813	510.658	-0.0849894	0.208513	-0.407598	0.683569	0.999994	115.781	0.11266	0.164564	0.684595	0.493599	0.667793	168.547	1.24284	0.245879	5.0547	4.31063e-07
Solyc01g009830.3.1	Nucleotide/sugar transporter family protein (AHRD V3.3 *** A0A2U1NJJ9_ARTAN)	K15281	-	-	-	-	DOWN	N	N	N	DOWN	DOWN	DOWN	DOWN	105.316	-1.16126	0.328926	-3.53046	0.000414834	0.00356085	102.876	-0.383535	0.331593	-1.15664	0.247418	0.998562	21.1561	-2.67973	1.10594	-2.42302	0.015392	0.0873339	35.1014	-0.717006	1.4445	-0.496371	0.619633	0.999994	30.588	-2.58749	0.518702	-4.98839	6.09e-07	1.42e-05	28.8195	-6.25946	0.926411	-6.75668	1.41188e-11
Solyc01g009840.3.1	Transcription factor GRAS (AHRD V3.3 *-* A0A2U1QPG0_ARTAN)	-	-	-	-	-	N	N	N	N	N	N	N	N	0	NA	NA	NA	NA	NA	0	NA	NA	NA	NA	NA	0	NA	NA	NA	NA	NA	0	NA	NA	NA	NA	NA	0	NA	NA	NA	NA	NA	0.052765	0.850058	3.18534	0.266866	0.789572
Solyc01g009850.4.1	hypothetical protein (AHRD V3.3 *-* AT1G27435.1)	-	-	-	-	-	N	N	N	N	UP	N	N	N	277.713	0.29412	0.275932	1.06591	0.286463	0.514482	230.242	0.0931898	0.306385	0.304159	0.761007	0.998562	188.048	0.352239	0.218397	1.61284	0.10678	0.334717	229.298	0.407222	0.32537	1.25157	0.210728	0.999994	95.921	0.679427	0.238869	2.84435	0.0044502	0.0218433	76.6498	0.0952661	0.30444	0.312922	0.75434
Solyc01g009860.3.1	NAC domain-containing protein (AHRD V3.3 *** A0A2K3LZ45_TRIPR)	-	-	-	-	-	UP	N	N	N	N	N	N	N	411.87	0.55097	0.211888	2.60029	0.00931459	0.0457451	335.636	0.268407	0.187432	1.43203	0.152136	0.932692	361.978	-0.167899	0.285428	-0.588235	0.556375	0.811037	452.757	-0.0227772	0.406009	-0.0561003	0.955262	0.999994	88.6196	-0.252108	0.3048	-0.827124	0.408167	0.589052	96.7024	0.119239	0.324048	0.367967	0.712898
Solyc01g009870.3.1	Glycerophosphodiester phosphodiesterase (AHRD V3.3 *** B6T3E4_MAIZE)	K18696	GDE1; glycerophosphodiester phosphodiesterase [EC:3.1.4.46]	sly00564 (Glycerophospholipid metabolism)	-	-	DOWN	N	N	N	DOWN	N	DOWN	UP	303.018	-1.26368	0.345127	-3.66149	0.000250755	0.00232919	322.087	-0.163138	0.311489	-0.523735	0.600463	0.998562	65.1208	-0.686362	0.622332	-1.10289	0.270076	0.568662	92.2413	-0.119889	0.8413	-0.142505	0.886681	0.999994	68.0083	-3.2985	0.460169	-7.16802	7.61e-13	1.1e-10	111.218	0.0783856	0.589849	0.132891	0.89428
Solyc01g009880.2.1	Exocyst subunit Exo70 family protein (AHRD V3.3 *** A0A1S6GXB5_TOBAC)	K07195	-	-	-	-	N	N	N	N	N	N	N	N	0.202139	-1.3088	3.18534	-0.410881	0.681159	NA	0.186307	-0.434614	3.06038	-0.142013	0.88707	NA	0	NA	NA	NA	NA	NA	0	NA	NA	NA	NA	NA	0	NA	NA	NA	NA	NA	0	NA	NA	NA	NA
Solyc01g009890.1.1	Glutaredoxin (AHRD V3.3 *** A0A2G9G4Q3_9LAMI)	K03676	-	-	-	-	N	N	N	N	N	N	N	N	0	NA	NA	NA	NA	NA	0	NA	NA	NA	NA	NA	0	NA	NA	NA	NA	NA	0	NA	NA	NA	NA	NA	0	NA	NA	NA	NA	NA	0	NA	NA	NA	NA
Solyc01g009900.3.1	Glutaredoxin (AHRD V3.3 *** A0A1R3H2Z3_COCAP)	K03676	-	-	-	-	N	N	N	N	N	N	N	N	0	NA	NA	NA	NA	NA	0	NA	NA	NA	NA	NA	0	NA	NA	NA	NA	NA	0	NA	NA	NA	NA	NA	0	NA	NA	NA	NA	NA	0	NA	NA	NA	NA
Solyc01g009910.1.1	Glutaredoxin (AHRD V3.3 *** A0A1R3H2Z3_COCAP)	K03676	-	-	-	-	N	N	N	N	N	N	N	N	0	NA	NA	NA	NA	NA	0	NA	NA	NA	NA	NA	0	NA	NA	NA	NA	NA	0	NA	NA	NA	NA	NA	0.0459478	-0.151603	3.11654	-0.0486446	0.961203	NA	0.0487944	-0.0876803	3.18534	-0.0275262	0.97804
Solyc01g009920.3.1	Histidine kinase-, DNA gyrase B-, and HSP90-like ATPase family protein (AHRD V3.3 *** A0A1P8BEQ3_ARATH)	-	-	-	-	-	N	N	N	N	N	N	N	N	0.10107	-0.948127	3.18534	-0.297653	0.765968	NA	0.0713965	-0.434616	3.06038	-0.142014	0.887069	NA	0	NA	NA	NA	NA	NA	0.341009	1.89307	4.0351	0.469151	0.638961	NA	0	NA	NA	NA	NA	NA	0	NA	NA	NA	NA
Solyc01g009930.3.1	receptor-like protein 12 (AHRD V3.3 *** A0A1U8F9L9_CAPAN)	-	-	-	-	-	UP	N	UP	N	N	N	N	N	1.6747	3.00269	1.1631	2.58163	0.00983352	0.0475941	0.192951	-1.15595	3.06038	-0.377715	0.705642	NA	2.90611	5.24202	1.78982	2.9288	0.00340276	0.0271989	1.87377	4.35456	3.67508	1.18489	0.236062	0.999994	0	NA	NA	NA	NA	NA	0.0965021	0.850058	3.18534	0.266866	0.789572
Solyc01g009940.1.1	5-methylthioadenosine/S-adenosylhomocysteine deaminase (AHRD V3.3 *** A0A2V4VVN3_PAEBA)	-	-	-	-	-	N	N	N	N	N	N	N	N	0	NA	NA	NA	NA	NA	0.0870273	0.647393	3.06038	0.21154	0.832466	NA	0	NA	NA	NA	NA	NA	0	NA	NA	NA	NA	NA	0	NA	NA	NA	NA	NA	0	NA	NA	NA	NA
Solyc01g009960.4.1	Acyl-[acyl-carrier-protein] desaturase (AHRD V3.3 *** A0A2I4GZ93_9ROSI)	-	-	-	-	-	N	N	N	N	N	N	N	N	0	NA	NA	NA	NA	NA	0	NA	NA	NA	NA	NA	0	NA	NA	NA	NA	NA	0	NA	NA	NA	NA	NA	0	NA	NA	NA	NA	NA	0	NA	NA	NA	NA
Solyc01g009970.3.1	Hydrolase (AHRD V3.3 *** A0A2U1P3E1_ARTAN)	-	-	-	-	-	N	N	N	N	UP	N	N	N	269.803	-0.0323643	0.156198	-0.2072	0.835853	0.921182	216.755	-0.266124	0.147479	-1.80449	0.0711545	0.741886	239.853	0.109928	0.224147	0.490428	0.623831	0.847839	276.428	0.0114696	0.302251	0.0379474	0.96973	0.999994	90.275	0.680485	0.228528	2.97769	0.0029043	0.0155815	68.6849	-0.082335	0.305797	-0.269247	0.78774
Solyc01g009975.1.1	Retrovirus-related Pol polyprotein from transposon TNT 1-94 (AHRD V3.3 *-* A0A2K3MQ97_TRIPR)	-	-	-	-	-	N	N	N	N	N	N	N	N	0	NA	NA	NA	NA	NA	0	NA	NA	NA	NA	NA	0	NA	NA	NA	NA	NA	0	NA	NA	NA	NA	NA	0	NA	NA	NA	NA	NA	0	NA	NA	NA	NA
Solyc01g009980.1.1	Retrovirus-related Pol polyprotein from transposon TNT 1-94 (AHRD V3.3 *-* A0A2I0VMT6_9ASPA),Pfam:PF14223	-	-	-	-	-	N	N	N	N	N	N	N	N	0	NA	NA	NA	NA	NA	0	NA	NA	NA	NA	NA	0	NA	NA	NA	NA	NA	0	NA	NA	NA	NA	NA	0	NA	NA	NA	NA	NA	0	NA	NA	NA	NA
Solyc01g009990.3.1	Peptidyl-prolyl cis-trans isomerase (AHRD V3.3 *** A0A2G3DGA1_CAPCH)	K03768	-	-	-	-	N	N	N	N	N	N	UP	DOWN	1425.5	-0.0325948	0.159348	-0.204551	0.837923	0.92245	1218.39	-0.0820498	0.152041	-0.539657	0.589434	0.998562	1004.7	-0.163053	0.200446	-0.813452	0.415959	0.711075	1288.2	0.0465042	0.240111	0.193678	0.846428	0.999994	356.59	0.333834	0.191458	1.74364	0.0812227	0.195716	313.998	-0.0158636	0.218378	-0.0726431	0.94209
Solyc01g010000.3.1	ACT domain-containing protein (AHRD V3.3 *** A0A1Q3BTU5_CEPFO)	-	-	-	-	-	N	N	N	N	UP	N	UP	UP	201.023	0.0556218	0.183601	0.302948	0.761929	0.883015	169.129	-0.0555053	0.179854	-0.308613	0.757616	0.998562	191.621	0.214401	0.292981	0.731789	0.464297	0.747761	205.822	-0.0900173	0.433561	-0.207623	0.835523	0.999994	58.8676	0.715022	0.190002	3.76323	0.000167733	0.00156997	50.8639	0.401735	0.255698	1.57113	0.116152
Solyc01g010020.3.1	Calmodulin (AHRD V3.3 *** B6SJJ2_MAIZE)	K13448	CML; calcium-binding protein CML	sly04626 (Plant-pathogen interaction)	-	-	N	N	N	N	N	N	N	N	26.4502	0.518013	0.301871	1.71601	0.086161	0.233311	21.2268	0.199533	0.309301	0.64511	0.518856	0.998562	15.1949	1.61883	0.655634	2.46911	0.0135451	0.079691	12.8723	0.905093	0.823769	1.09872	0.271889	0.999994	7.95405	-0.147535	0.480753	-0.306883	0.758933	0.862769	6.93258	-0.620234	0.557346	-1.11284	0.265779
Solyc01g010030.3.1	Proline-rich receptor-like protein kinase PERK13 (AHRD V3.3 *-* A0A2G3AJ74_CAPAN)	-	-	-	-	-	N	N	N	N	N	N	N	N	94.7468	0.0957546	0.287355	0.333227	0.738963	0.870002	78.3559	-0.0764728	0.251038	-0.304626	0.760651	0.998562	97.4295	-0.268739	0.271759	-0.988886	0.322719	0.623489	109.232	-0.48017	0.30466	-1.57609	0.115006	0.999994	13.438	0.795435	0.398016	1.9985	0.0456624	0.129168	12.7789	0.756693	0.439034	1.72354	0.0847911
Solyc01g010050.3.1	S-adenosylmethionine decarboxylase 3	K01611	speD; S-adenosylmethionine decarboxylase [EC:4.1.1.50]	sly00270 (Cysteine and methionine metabolism), sly00330 (Arginine and proline metabolism)	-	-	N	N	DOWN	N	N	UP	DOWN	UP	1197.57	-0.23985	0.166891	-1.43716	0.150671	0.341987	1030.12	-0.219716	0.176872	-1.24223	0.214152	0.988427	743.436	-0.447955	0.160868	-2.78462	0.00535902	0.0390287	944.156	-0.242159	0.26493	-0.914049	0.360691	0.999994	133.912	-0.238746	0.183775	-1.29912	0.193904	0.36013	186.617	0.875633	0.25465	3.43858	0.000584774
Solyc01g010060.2.1	Unknown protein	-	-	-	-	-	UP	N	N	N	UP	UP	UP	UP	18.6927	1.46966	0.541803	2.71254	0.00667704	0.0351912	9.43032	-0.0943194	0.535927	-0.175993	0.8603	0.998562	20.6455	0.954365	0.496716	1.92135	0.0546875	0.214177	29.2364	1.31443	0.745682	1.76272	0.077948	0.999994	14.095	2.38904	0.814468	2.93325	0.00335434	0.0174589	9.42065	1.75095	0.582388	3.0065	0.0026427
Solyc01g010063.1.1	Unknown protein	-	-	-	-	-	N	N	N	N	N	N	N	N	0	NA	NA	NA	NA	NA	0	NA	NA	NA	NA	NA	0.166895	1.48736	4.08047	0.364507	0.715479	NA	0	NA	NA	NA	NA	NA	0	NA	NA	NA	NA	NA	0	NA	NA	NA	NA
Solyc01g010065.1.1	Serine/threonine-protein phosphatase 7 long form-like protein (AHRD V3.3 *-* A0A1J3IZ43_NOCCA)	-	-	-	-	-	N	N	N	N	N	N	N	N	0.10107	-0.948127	3.18534	-0.297653	0.765968	NA	0.188757	0.286725	3.06038	0.0936891	0.925356	NA	0	NA	NA	NA	NA	NA	0	NA	NA	NA	NA	NA	0	NA	NA	NA	NA	NA	0	NA	NA	NA	NA
Solyc01g010067.1.1	Ty3/gypsy retrotransposon protein (AHRD V3.3 *** A0A2K3N0D4_TRIPR)	-	-	-	-	-	N	N	N	N	N	N	N	N	0.245051	-0.731732	2.92891	-0.249831	0.802718	NA	0.132174	-0.795285	3.06038	-0.259865	0.794968	NA	0	NA	NA	NA	NA	NA	0	NA	NA	NA	NA	NA	0	NA	NA	NA	NA	NA	0	NA	NA	NA	NA
Solyc01g010080.3.1	Potassium channel AKT1 (AHRD V3.3 *** A0A2G3AJ60_CAPAN)	K21867	-	-	-	-	UP	N	UP	N	N	N	N	N	2.01559	2.92467	1.05985	2.75951	0.00578883	0.0314055	0.817449	1.27721	1.24135	1.02889	0.303532	0.998562	2.57426	5.08102	1.82485	2.78436	0.00536339	0.0390287	0.681856	2.89422	3.56499	0.811846	0.41688	NA	0.888125	1.17662	1.13298	1.03852	0.29903	0.481063	0.650952	0.585425	1.42014	0.41223	0.680171
Solyc01g010130.4.1	bHLH transcription factor 001	-	-	-	-	-	N	N	N	N	N	N	DOWN	DOWN	81.9826	-0.389029	0.259465	-1.49935	0.133783	0.314803	74.7218	-0.140415	0.249087	-0.563719	0.572946	0.998562	45.9728	-0.232629	0.36746	-0.633075	0.526685	0.794371	62.1097	0.124135	0.360029	0.344791	0.730251	0.999994	16.8923	-0.498673	0.284446	-1.75314	0.0795784	0.192934	15.68	-0.819322	0.350787	-2.33567	0.0195083
Solyc01g010140.1.1	18S pre-ribosomal assembly protein gar2-like protein (AHRD V3.3 *** AT2G03810.7)	-	-	-	-	-	N	N	N	N	N	N	N	N	0	NA	NA	NA	NA	NA	0	NA	NA	NA	NA	NA	0	NA	NA	NA	NA	NA	0	NA	NA	NA	NA	NA	0	NA	NA	NA	NA	NA	0	NA	NA	NA	NA
Solyc01g010150.3.1	ACT domain-containing protein (AHRD V3.3 *** A0A2U1MM44_ARTAN)	-	-	-	-	-	UP	N	UP	N	N	UP	UP	UP	202.281	1.24061	0.171814	7.22063	5.17e-13	2.12e-11	125.478	0.22893	0.184303	1.24214	0.214187	0.988427	226.156	0.737175	0.235789	3.12642	0.0017695	0.0160059	238.031	0.431215	0.393758	1.09513	0.273461	0.999994	35.965	0.637139	0.297019	2.14511	0.0319438	0.0995703	39.1172	0.965696	0.381331	2.53243	0.0113274
Solyc01g010160.3.1	Beta-glucosidase 34 (AHRD V3.3 *-* A0A2G3DFM9_CAPCH)	-	-	-	-	-	N	N	N	N	UP	UP	UP	UP	8.72221	1.52034	0.643233	2.36359	0.018099	0.075938	3.18476	-1.22938	0.80652	-1.5243	0.127434	0.899673	34.342	1.03396	0.602942	1.71487	0.0863698	0.292397	38.8329	0.918031	1.20181	0.763874	0.444942	0.999994	2.52282	5.16052	0.956232	5.39673	6.79e-08	2.17e-06	15.3608	7.90317	2.07848	3.80239	0.000143309
Solyc01g010170.2.1	beta-glucosidase 40 (AHRD V3.3 --* XP_004228406.1)	-	-	-	-	-	N	N	N	N	UP	UP	UP	UP	3.96804	0.376251	1.08631	0.346357	0.729075	0.8643	2.36988	-0.942428	1.02786	-0.916884	0.359203	0.998562	25.7983	1.18913	0.606458	1.96077	0.0499057	0.202128	27.3972	0.952434	1.2111	0.786423	0.43162	0.999994	1.58137	4.09484	1.34925	3.0349	0.00240616	0.013351	8.42315	6.66948	1.20002	5.55781	2.73178e-08
Solyc01g010175.1.1	Retrovirus-related Pol polyprotein from transposon TNT 1-94 (AHRD V3.3 *-* A0A2K3NZR4_TRIPR)	-	-	-	-	-	N	N	N	N	N	N	UP	UP	0.612078	-0.590372	1.87584	-0.314724	0.752971	NA	0.447238	-1.08748	1.79067	-0.607304	0.543649	0.998562	9.45176	1.21359	0.836571	1.45067	0.146872	0.406463	9.16179	0.784423	1.41264	0.55529	0.578696	0.999994	0.19616	1.68037	3.1024	0.541636	0.58807	NA	1.22384	4.2739	1.84104	2.32146	0.0202618
Solyc01g010180.3.1	Unknown protein	-	-	-	-	-	UP	N	N	N	N	N	DOWN	DOWN	133.913	1.38428	0.272123	5.08697	3.64e-07	6.75e-06	67.5417	-0.205494	0.297033	-0.691822	0.489049	0.998562	63.1174	0.406406	0.359455	1.13062	0.258216	0.55441	78.5342	0.524258	0.485952	1.07883	0.280665	0.999994	62.7896	-0.414273	0.480595	-0.862001	0.388687	0.570705	55.9983	-0.982288	0.760778	-1.29116	0.196648
Solyc01g010185.1.1	Retrovirus-related Pol polyprotein from transposon TNT 1-94 (AHRD V3.3 *-* A0A2K3MSD0_TRIPR)	-	-	-	-	-	N	N	N	N	N	N	DOWN	DOWN	1689.52	0.0211255	0.299382	0.0705637	0.943745	0.973325	1299.77	-0.364142	0.299627	-1.21532	0.224245	0.988772	1061.21	0.00621965	0.33369	0.018639	0.985129	0.994514	1458.73	0.390399	0.576112	0.677644	0.497997	0.999994	668.075	-0.365699	0.376669	-0.970877	0.33161	0.514971	597.414	-0.915032	0.405081	-2.25888	0.0238906
Solyc01g010210.1.1	Unknown protein	-	-	-	-	-	N	N	N	N	N	N	N	N	0	NA	NA	NA	NA	NA	0	NA	NA	NA	NA	NA	0	NA	NA	NA	NA	NA	0	NA	NA	NA	NA	NA	0	NA	NA	NA	NA	NA	0	NA	NA	NA	NA
Solyc01g010215.1.1	UBN2 domain-containing protein (AHRD V3.3 *-* A0A1Q3DGW3_CEPFO)	-	-	-	-	-	N	N	N	N	N	DOWN	DOWN	DOWN	251.533	0.0533317	0.256185	0.208177	0.835091	0.920906	191.911	-0.364779	0.26476	-1.37777	0.168274	0.950522	132.348	-0.293168	0.278987	-1.05083	0.293337	0.593615	174.196	0.0207673	0.44468	0.0467017	0.962751	0.999994	64.5934	-0.164951	0.281875	-0.585193	0.558418	0.72163	53.7111	-0.984598	0.336264	-2.92805	0.00341091
Solyc01g010220.3.1	Copia-like polyprotein/retrotransposon (AHRD V3.3 --* Q9FI33_ARATH)	-	-	-	-	-	UP	N	N	N	N	N	N	N	152.098	0.87148	0.318404	2.73703	0.0061997	0.0331868	104.716	0.113856	0.291497	0.390589	0.696101	0.998562	78.8999	0.546459	0.364117	1.50078	0.133413	0.384847	96.5021	0.621054	0.561868	1.10534	0.269013	0.999994	20.1198	-0.289615	0.341116	-0.849023	0.395869	0.577187	21.373	-0.0115281	0.360009	-0.0320217	0.974455
Solyc01g010230.2.1	MDIS1-interacting receptor like kinase 2 (AHRD V3.3 --* XP_024448779.1)	-	-	-	-	-	UP	N	UP	N	N	N	N	N	432.99	0.963735	0.318742	3.02356	0.00249818	0.0158496	274.033	-0.0243832	0.28868	-0.0844645	0.932687	0.998562	267.88	1.2849	0.399309	3.2178	0.00129178	0.0124354	369.342	1.57769	0.82083	1.92206	0.0545976	0.952451	74.9015	0.133237	0.395125	0.337201	0.735965	0.848161	91.9344	0.824669	0.399061	2.06652	0.0387793
Solyc01g010240.3.1	CRABS CLAW a	-	-	-	-	-	N	N	N	N	N	N	N	N	0	NA	NA	NA	NA	NA	0	NA	NA	NA	NA	NA	0	NA	NA	NA	NA	NA	0	NA	NA	NA	NA	NA	0	NA	NA	NA	NA	NA	0	NA	NA	NA	NA
Solyc01g010250.4.1	6-phosphogluconolactonase (AHRD V3.3 *** B6U0H2_MAIZE)	K01057	PGLS; 6-phosphogluconolactonase [EC:3.1.1.31]	sly00030 (Pentose phosphate pathway)	-	-	N	N	N	N	N	N	DOWN	DOWN	619.792	0.27284	0.15919	1.71393	0.086541	0.234107	481.945	-0.106702	0.176687	-0.603902	0.545909	0.998562	507.264	-0.283795	0.185069	-1.53346	0.125164	0.371262	592.428	-0.356512	0.220794	-1.61468	0.10638	0.999994	119.349	0.229348	0.204487	1.12157	0.262044	0.439594	101.426	-0.289182	0.280352	-1.0315	0.302308
Solyc01g010260.3.1	Cytochrome 93A3 (AHRD V3.3 *** A0A1U8H5Z8_CAPAN)	-	-	-	-	-	N	N	N	N	N	N	N	N	0	NA	NA	NA	NA	NA	0	NA	NA	NA	NA	NA	0	NA	NA	NA	NA	NA	0	NA	NA	NA	NA	NA	0.0459478	-0.151603	3.11654	-0.0486446	0.961203	NA	0.145297	0.489388	3.18534	0.153638	0.877895
Solyc01g010270.3.1	Protein SPIRAL1 (AHRD V3.3 *** A0A2G3DFN1_CAPCH)	K18635	-	-	-	-	N	N	N	N	N	N	N	N	778.386	0.0938961	0.212896	0.441041	0.659183	0.820436	677.395	0.0697293	0.20878	0.333985	0.738391	0.998562	348.298	-0.297212	0.215387	-1.3799	0.167618	0.436903	488.055	0.178717	0.274906	0.650101	0.515627	0.999994	283.88	-0.379398	0.291221	-1.30278	0.192649	0.358648	265.054	-0.685166	0.294714	-2.32485	0.02008
Solyc01g010280.3.1	suppressor SRP40-like protein (AHRD V3.3 *-* AT2G03630.1)	-	-	-	-	-	N	N	N	N	N	N	N	N	0.0579626	-0.0103882	3.18534	-0.00326124	0.997398	NA	0	NA	NA	NA	NA	NA	0	NA	NA	NA	NA	NA	0	NA	NA	NA	NA	NA	0	NA	NA	NA	NA	NA	0	NA	NA	NA	NA
Solyc01g010290.4.1	Ureide permease (AHRD V3.3 *** A0A2R6PBP7_ACTCH)	-	-	-	-	-	UP	N	UP	N	N	DOWN	DOWN	DOWN	327.928	0.986346	0.26083	3.78157	0.000155844	0.001544	231.361	0.301038	0.239119	1.25895	0.208049	0.985388	246.533	0.732994	0.225312	3.25324	0.00114098	0.0112057	228.415	0.0862023	0.269188	0.32023	0.748794	0.999994	72.1391	0.188147	0.172695	1.08947	0.275944	0.455378	53.8103	-0.992342	0.340747	-2.91226	0.00358828
Solyc01g010310.4.1	Carbohydrate-binding X8 domain superfamily protein (AHRD V3.3 *** A0A1P8AZV6_ARATH)	K22832	-	-	-	-	N	N	N	N	N	DOWN	DOWN	DOWN	109.938	0.286691	0.217183	1.32005	0.18682	0.392869	89.0845	0.032949	0.18844	0.174852	0.861196	0.998562	86.4192	-0.0951181	0.288687	-0.329485	0.741789	0.905696	91.4425	-0.478755	0.479937	-0.997538	0.318504	0.999994	23.0345	-0.250939	0.431754	-0.581209	0.561099	0.723665	17.5361	-1.73961	0.418526	-4.15652	3.23135e-05
Solyc01g010350.4.1	triose phosphate/phosphate translocator, chloroplastic-like (AHRD V3.3 *** A0A2I4H880_9ROSI)	K15283	-	-	-	-	N	N	N	N	N	N	N	N	0.994278	-0.151196	1.23763	-0.122165	0.902768	0.95499	0.729021	-0.642328	1.42959	-0.44931	0.653208	0.998562	0	NA	NA	NA	NA	NA	0	NA	NA	NA	NA	NA	0.245098	-1.22559	2.48851	-0.492499	0.622367	NA	0.260515	-1.16508	2.65441	-0.438921	0.660719
Solyc01g010360.3.1	14-3-3 protein (AHRD V3.3 *** A0A200R871_9MAGN)	K06630	-	-	-	-	N	N	N	N	N	N	N	N	15.7129	-0.411614	0.465856	-0.883565	0.376931	0.606401	15.9155	0.127903	0.34988	0.365561	0.714693	0.998562	16.4867	0.184563	0.538591	0.342678	0.731841	0.900154	22.2455	0.473014	0.535277	0.883682	0.376868	0.999994	4.75531	-0.564305	0.620634	-0.909239	0.363224	0.545866	4.26719	-1.06035	0.678702	-1.56233	0.118211
Solyc01g010365.1.1	Unknown protein	-	-	-	-	-	N	N	N	N	N	N	N	N	41.813	0.500668	0.440232	1.13728	0.25542	0.47955	21.1594	-1.53268	0.520274	-2.9459	0.00322015	0.113529	2.47373	-0.193668	1.36402	-0.141984	0.887093	0.963225	3.45842	0.156885	1.07771	0.145572	0.884259	0.999994	4.98102	-1.44972	1.03655	-1.3986	0.161932	0.317754	4.27652	-3.9272	1.62659	-2.41437	0.0157623
Solyc01g010370.3.1	S-adenosyl-L-methionine-dependent methyltransferases superfamily protein (AHRD V3.3 *** A0A2U1P6Q5_ARTAN)	-	-	-	-	-	N	N	N	N	N	DOWN	DOWN	DOWN	42.2417	0.351134	0.229876	1.52749	0.126639	0.303959	41.2785	0.578395	0.248021	2.33204	0.0196986	0.378439	31.8675	0.164365	0.435951	0.377026	0.706155	0.889213	48.6757	0.772215	0.43311	1.78295	0.074594	0.999994	12.9084	-0.120142	0.364019	-0.330044	0.741367	0.851821	9.60299	-1.66099	0.557738	-2.97808	0.00290062
Solyc01g010390.3.1	Beta-glucosidase 34 (AHRD V3.3 *** A0A2G3DFM9_CAPCH)	K01188	E3.2.1.21; beta-glucosidase [EC:3.2.1.21]	sly00940 (Phenylpropanoid biosynthesis), sly00500 (Starch and sucrose metabolism), sly00460 (Cyanoamino acid metabolism)	-	GH1	N	UP	N	N	DOWN	DOWN	DOWN	DOWN	120.044	-0.326347	0.223106	-1.46275	0.143536	0.33077	147.835	0.679524	0.171329	3.96619	7.30322e-05	0.00482777	111.016	-1.55121	0.721969	-2.14859	0.0316673	0.1471	269.528	0.788867	0.896422	0.880017	0.37885	0.999994	14.3859	-1.54596	0.344316	-4.48994	7.12e-06	0.000112209	15.0194	-1.37402	0.444112	-3.09385	0.00197576
Solyc01g010400.1.1	RlpA-like double-psi beta-barrel domain-containing protein (AHRD V3.3 *** A0A2U1M803_ARTAN)	-	-	-	-	-	N	N	N	N	N	N	N	N	0	NA	NA	NA	NA	NA	0	NA	NA	NA	NA	NA	0	NA	NA	NA	NA	NA	0	NA	NA	NA	NA	NA	0	NA	NA	NA	NA	NA	0	NA	NA	NA	NA
Solyc01g010405.1.1	Plant transposase (Ptta/En/Spm family) (AHRD V3.3 *-* F4I6H5_ARATH)	-	-	-	-	-	N	N	N	N	N	N	N	N	0.129776	-0.371058	3.18534	-0.116489	0.907265	NA	0.128729	-0.0739458	3.06038	-0.0241623	0.980723	NA	0	NA	NA	NA	NA	NA	0	NA	NA	NA	NA	NA	0.0709946	-0.151603	3.11654	-0.0486446	0.961203	NA	0.0752619	-0.0876803	3.18534	-0.0275262	0.97804
Solyc01g010410.3.1	Zinc finger protein (AHRD V3.3 *** A0A200PRD7_9MAGN)	-	-	-	-	-	N	N	N	N	N	N	N	N	26.3943	0.554778	0.392401	1.4138	0.15742	0.351608	24.1519	0.572871	0.431059	1.32898	0.183853	0.969703	41.1533	-0.566444	0.391501	-1.44685	0.147939	0.407958	47.6371	-0.64588	0.384598	-1.67936	0.0930815	0.999994	22.1969	0.0222828	0.498114	0.0447344	0.964319	0.982201	17.3686	-1.06337	0.499962	-2.1269	0.0334287
Solyc01g010415.1.1	Retrovirus-related Pol polyprotein from transposon TNT 1-94 (AHRD V3.3 *-* A0A2K3NZR4_TRIPR)	-	-	-	-	-	N	N	N	N	N	N	N	N	0	NA	NA	NA	NA	NA	0	NA	NA	NA	NA	NA	0	NA	NA	NA	NA	NA	0	NA	NA	NA	NA	NA	0	NA	NA	NA	NA	NA	0	NA	NA	NA	NA
Solyc01g010420.3.1	Actin cross-linking protein (DUF569) (AHRD V3.3 *** Q9XIF7_ARATH)	-	-	-	-	-	N	N	N	N	N	N	N	N	0.694977	1.29498	2.40925	0.537504	0.590919	NA	0.35238	-0.0635723	1.88154	-0.0337873	0.973047	NA	1.07841	2.58593	3.06794	0.842889	0.39929	NA	3.39043	4.1812	2.79143	1.49787	0.134167	0.999994	0.562251	-0.326452	1.56476	-0.208627	0.834739	NA	1.36039	2.02361	1.47934	1.36792	0.171338
Solyc01g010430.4.1	Actin cross-linking protein, putative (DUF569) (AHRD V3.3 *** Q8GXC9_ARATH)	-	-	-	-	-	UP	N	N	N	N	UP	UP	UP	181.488	0.932052	0.279971	3.3291	0.000871262	0.00660426	144.962	0.560773	0.274566	2.0424	0.041112	0.579236	269.447	0.0610189	0.291369	0.209421	0.834119	0.943438	421.027	0.748091	0.638367	1.17188	0.241244	0.999994	59.9057	0.0213499	0.328468	0.0649985	0.948175	0.973647	80.8484	1.0021	0.318327	3.14803	0.00164376
Solyc01g010440.4.1	Glycine-rich protein (AHRD V3.3 *** Q9LFX8_ARATH)	-	-	-	-	-	DOWN	N	N	N	DOWN	N	N	N	1334.35	-0.722648	0.179284	-4.03074	5.56e-05	0.000631211	1336.67	-0.0710023	0.208756	-0.340121	0.733766	0.998562	796.458	-0.597248	0.236293	-2.52757	0.0114853	0.070421	1023.69	-0.3431	0.315515	-1.08743	0.276848	0.999994	396.826	-0.498315	0.198018	-2.51651	0.0118523	0.0468288	483.463	0.278786	0.23739	1.17438	0.240242
Solyc01g010460.4.1	5'-AMP-activated protein kinase subunit beta-2 (AHRD V3.3 *** A0A1J3EBW5_NOCCA)	-	-	-	-	-	N	N	N	N	N	N	N	N	38.0773	-0.176902	0.279652	-0.63258	0.527008	0.731079	33.5518	-0.0958069	0.351128	-0.272854	0.784965	0.998562	39.4755	-0.0914954	0.384212	-0.238138	0.811774	0.93407	48.1256	-0.0472915	0.363499	-0.130101	0.896487	0.999994	14.5605	-0.216549	0.402714	-0.537726	0.590767	0.746355	13.4231	-0.585723	0.451104	-1.29842	0.194143
Solyc01g010470.2.1	5'-AMP-activated protein kinase subunit beta-2 (AHRD V3.3 *-* A0A1J3HGR2_NOCCA)	-	-	-	-	-	N	N	N	N	N	N	N	N	63.1119	-0.26586	0.291164	-0.913092	0.361194	0.592081	54.5389	-0.235911	0.346261	-0.681311	0.495675	0.998562	27.1583	-0.326555	0.447429	-0.729849	0.465483	0.748763	38.1634	0.139074	0.393293	0.353614	0.723628	0.999994	9.70586	0.159578	0.381418	0.418382	0.675668	0.807089	8.8773	-0.000911772	0.440869	-0.00206813	0.99835
Solyc01g010480.3.1	Protein TWIN LOV 1 (AHRD V3.3 *** A0A2G3AIG6_CAPAN)	-	-	-	-	-	N	N	N	N	N	DOWN	DOWN	DOWN	642.648	-0.23659	0.200842	-1.17799	0.238799	0.459227	620.751	0.122964	0.18201	0.675591	0.499301	0.998562	653.564	-0.438211	0.20815	-2.10527	0.0352679	0.158785	854.119	-0.143114	0.197237	-0.725594	0.468088	0.999994	281.975	0.254644	0.244324	1.04224	0.2973	0.479343	204.194	-1.09518	0.430337	-2.54493	0.01093
Solyc01g010490.4.1	Cytochrome P450 (AHRD V3.3 *** A0A2U1NH79_ARTAN)	-	-	-	-	-	N	N	N	N	N	N	N	N	793.559	-0.148414	0.264294	-0.56155	0.574423	0.765423	782.046	0.23572	0.278877	0.845248	0.397972	0.998562	1192.26	-0.390788	0.249563	-1.56589	0.117375	0.356229	1632.22	0.0306146	0.462769	0.0661552	0.947254	0.999994	196.711	0.539294	0.487555	1.10612	0.268675	0.44705	146.138	-0.416005	0.531638	-0.782496	0.433923
Solyc01g010500.3.1	EIN3-binding F-box protein 1 (AHRD V3.3 *-* A0A2G2WKD4_CAPBA)	-	-	-	-	-	N	N	N	N	N	N	N	N	0.10107	-0.948127	3.18534	-0.297653	0.765968	NA	0.11491	-0.0739458	3.06038	-0.0241623	0.980723	NA	0	NA	NA	NA	NA	NA	0	NA	NA	NA	NA	NA	0	NA	NA	NA	NA	NA	0	NA	NA	NA	NA
Solyc01g010510.4.1	Pentatricopeptide repeat-containing protein, mitochondrial (AHRD V3.3 *** A0A2G2X910_CAPBA)	-	-	-	-	-	N	N	N	N	N	N	UP	UP	10.3453	0.0910297	0.483487	0.188278	0.850659	0.928983	11.1626	0.631972	0.597036	1.05852	0.289821	0.998562	13.7733	0.200686	0.614455	0.326607	0.743965	0.906652	18.2163	0.50418	0.560023	0.900283	0.367969	0.999994	5.56933	0.26404	0.533477	0.494942	0.620641	0.770019	6.60317	0.791985	0.483763	1.63714	0.101602
Solyc01g010520.3.1	Helicase with zinc finger protein (AHRD V3.3 *** B3H5Y3_ARATH)	-	-	-	-	-	N	N	N	N	DOWN	DOWN	DOWN	DOWN	69.9726	0.190731	0.188746	1.01052	0.312247	0.542419	63.3253	0.246503	0.20458	1.20493	0.228232	0.989195	17.5244	-0.751893	0.702998	-1.06955	0.284821	0.585101	28.8306	0.235927	0.751032	0.314138	0.753417	0.999994	9.46242	-2.00944	0.509397	-3.94474	7.99e-05	0.000837261	9.1803	-2.3556	0.799742	-2.94546	0.00322479
Solyc01g010530.1.1	Sugar transporter protein 5	-	-	-	-	-	N	N	N	N	N	N	N	N	0	NA	NA	NA	NA	NA	0	NA	NA	NA	NA	NA	0	NA	NA	NA	NA	NA	0	NA	NA	NA	NA	NA	0	NA	NA	NA	NA	NA	0	NA	NA	NA	NA
Solyc01g010540.3.1	40S ribosomal protein S9 (AHRD V3.3 *** A0A1U8EPE0_CAPAN)	K02997	RP-S9e; small subunit ribosomal protein S9e	sly03010 (Ribosome)	-	-	UP	N	N	N	N	N	N	N	410.104	0.464897	0.154658	3.00597	0.00264738	0.0166392	309.531	-0.0220721	0.152197	-0.145023	0.884693	0.998562	386.067	0.463478	0.19819	2.33856	0.0193585	0.103468	432.333	0.301137	0.186167	1.61757	0.105755	0.999994	143.17	0.00813575	0.223736	0.0363632	0.970993	0.985157	121.752	-0.614897	0.264942	-2.32087	0.0202938
Solyc01g010550.1.1	Unknown protein	-	-	-	-	-	N	N	N	N	N	N	N	N	0	NA	NA	NA	NA	NA	0	NA	NA	NA	NA	NA	0	NA	NA	NA	NA	NA	0	NA	NA	NA	NA	NA	0	NA	NA	NA	NA	NA	0	NA	NA	NA	NA
Solyc01g010570.4.1	Mucin-related protein (AHRD V3.3 *** A0A2U1LU51_ARTAN)	-	-	-	-	-	N	N	DOWN	N	N	N	N	N	647.279	-0.386895	0.180726	-2.14078	0.0322916	0.116938	574.889	-0.225253	0.124263	-1.81271	0.0698762	0.735641	463.914	-0.797511	0.194773	-4.09456	4.22967e-05	0.000679715	603.395	-0.475809	0.253135	-1.87966	0.0601541	0.97977	182.187	-0.0440093	0.167684	-0.262454	0.792972	0.88409	208.468	0.468284	0.240454	1.9475	0.0514748
Solyc01g010580.3.1	40S ribosomal protein S9 (AHRD V3.3 *** A0A1U8EPE0_CAPAN)	K02997	RP-S9e; small subunit ribosomal protein S9e	sly03010 (Ribosome)	-	-	N	N	N	N	DOWN	DOWN	N	N	1966.64	-0.330399	0.16747	-1.97289	0.0485084	0.156721	1707.92	-0.256835	0.152434	-1.68489	0.0920089	0.816365	1408.88	-0.67402	0.343496	-1.96224	0.0497349	0.2016	1897.52	-0.257593	0.453422	-0.56811	0.56996	0.999994	519.992	-0.539345	0.211882	-2.5455	0.0109123	0.0440013	501.135	-0.732006	0.232954	-3.14228	0.0016764
Solyc01g010590.2.1	Peptidyl-prolyl cis-trans isomerase (AHRD V3.3 *** A0A1U8HBC6_CAPAN)	-	-	-	-	-	N	N	N	N	N	N	N	N	328.956	0.0973779	0.178882	0.544369	0.586188	0.773828	290.911	0.116019	0.115025	1.00865	0.313144	0.998562	181.548	0.0467074	0.240253	0.194409	0.845855	0.947585	214.7	0.0285241	0.273276	0.104378	0.916869	0.999994	97.6033	-0.0804965	0.203192	-0.396159	0.691987	0.818407	90.3704	-0.309974	0.194688	-1.59216	0.111348
Solyc01g010600.4.1	Homeobox-leucine zipper protein HOX21 (AHRD V3.3 *** A0A1U8ELC5_CAPAN)	K09338	-	-	-	-	N	N	N	N	N	N	N	N	0	NA	NA	NA	NA	NA	0	NA	NA	NA	NA	NA	0	NA	NA	NA	NA	NA	0	NA	NA	NA	NA	NA	0	NA	NA	NA	NA	NA	0	NA	NA	NA	NA
Solyc01g010640.3.1	NAD(P)-linked oxidoreductase superfamily protein (AHRD V3.3 *** Q949S6_ARATH)	-	-	-	-	-	DOWN	N	N	N	UP	N	N	N	459.78	-0.499838	0.169525	-2.94847	0.00319353	0.019324	413.825	-0.265257	0.124038	-2.13852	0.0324747	0.513901	438.923	-0.42611	0.255918	-1.66502	0.095908	0.312792	577.975	-0.114087	0.499949	-0.228198	0.819492	0.999994	136.995	1.08859	0.363632	2.99367	0.00275647	0.014878	105.467	0.493946	0.359283	1.37481	0.16919
Solyc01g010650.3.1	UDP-galactose UDP-glucose transporter 3-like protein (AHRD V3.3 *** A0A2K3NS07_TRIPR)	K15275	-	-	-	-	DOWN	N	N	N	N	N	N	N	921.255	-0.579648	0.195704	-2.96187	0.00305781	0.018643	897.064	-0.0714405	0.155216	-0.460263	0.645327	0.998562	455.291	-0.226429	0.308761	-0.733347	0.463347	0.747197	577.065	-0.042216	0.373511	-0.113025	0.910011	0.999994	224.277	-0.523583	0.234271	-2.23494	0.025421	0.0838488	229.349	-0.414255	0.243141	-1.70376	0.0884253
Solyc01g010660.3.1	Protein kinase 2B, chloroplastic (AHRD V3.3 *** A0A2G3AIH7_CAPAN)	-	-	-	-	-	N	N	N	N	N	N	UP	UP	266.584	0.298635	0.130262	2.29257	0.0218728	0.0873826	204.249	-0.128878	0.136387	-0.944939	0.34469	0.998562	228.234	0.0723173	0.223989	0.32286	0.746801	0.907243	278.192	0.126095	0.331541	0.380331	0.703699	0.999994	56.4814	0.385777	0.262614	1.46899	0.141836	0.289534	56.4176	0.490614	0.231514	2.11915	0.0340774
Solyc01g010670.3.1	Unknown protein	-	-	-	-	-	N	N	N	N	N	N	N	N	0	NA	NA	NA	NA	NA	0	NA	NA	NA	NA	NA	0.128967	-0.436192	4.08047	-0.106898	0.91487	NA	0.153926	-0.956967	4.08047	-0.234523	0.814579	NA	0	NA	NA	NA	NA	NA	0	NA	NA	NA	NA
Solyc01g010690.1.1	Quinoprotein alcohol dehydrogenase-like superfamily (AHRD V3.3 *** A0A2U1NBT6_ARTAN)	-	-	-	-	-	N	N	N	N	N	N	N	N	1.39944	-1.56878	1.48974	-1.05306	0.292314	0.521026	1.4674	-0.23922	1.00183	-0.238782	0.811275	0.998562	0.290229	-1.38682	4.03308	-0.343861	0.730951	NA	0.345337	-1.90363	4.03342	-0.471965	0.636951	NA	0.192717	0.329288	3.11654	0.105658	0.915853	NA	0.191669	0.489388	3.18534	0.153638	0.877895
Solyc01g010700.3.1	SNF1-related protein kinase regulatory subunit gamma-1-like (AHRD V3.3 *** A0A2G3DFN0_CAPCH)	-	-	-	-	-	N	N	N	N	N	N	N	N	600.634	0.00300103	0.109698	0.0273572	0.978175	0.990215	488.863	-0.197795	0.116506	-1.69772	0.0895606	0.810157	463.96	-0.197702	0.193021	-1.02425	0.305716	0.606719	563.164	-0.142646	0.217297	-0.656458	0.511529	0.999994	116.274	0.112916	0.192755	0.5858	0.55801	0.721252	106.029	-0.179242	0.224083	-0.79989	0.423774
Solyc01g010705.1.1	Retrovirus-related Pol polyprotein from transposon TNT 1-94 (AHRD V3.3 *-* A0A2K3NZR4_TRIPR)	-	-	-	-	-	N	N	N	N	N	N	N	N	0	NA	NA	NA	NA	NA	0	NA	NA	NA	NA	NA	0	NA	NA	NA	NA	NA	0	NA	NA	NA	NA	NA	0	NA	NA	NA	NA	NA	0	NA	NA	NA	NA
Solyc01g010710.4.1	Carboxypeptidase (AHRD V3.3 *** A0A2I4FWA2_9ROSI)	K16297	-	-	-	-	N	N	N	N	DOWN	DOWN	DOWN	DOWN	18.241	0.0250342	0.340763	0.0734652	0.941436	0.972237	14.8493	-0.205637	0.433368	-0.474508	0.635138	0.998562	2.52062	-0.700139	1.76424	-0.396849	0.691479	0.881732	3.69564	-0.0919058	1.46071	-0.0629187	0.949831	0.999994	2.92136	-4.16656	1.13606	-3.66755	0.000244887	0.00213762	3.0543	-4.0082	1.23171	-3.25416	0.00113727
Solyc01g010720.4.1	Carboxypeptidase (AHRD V3.3 *** A0A2I4FWA2_9ROSI)	K16297	-	-	-	-	N	N	N	N	N	N	N	N	0.202139	-1.3088	3.18534	-0.410881	0.681159	NA	0.142793	-0.795285	3.06038	-0.259865	0.794968	NA	0	NA	NA	NA	NA	NA	0	NA	NA	NA	NA	NA	0	NA	NA	NA	NA	NA	0	NA	NA	NA	NA
Solyc01g010740.4.1	Pectate lyase (AHRD V3.3 *** A0A2G3DIQ3_CAPCH)	K01728	pel; pectate lyase [EC:4.2.2.2]	sly00040 (Pentose and glucuronate interconversions)	-	PL1	N	N	N	N	N	N	N	N	0.463345	-0.0999855	3.03931	-0.0328974	0.973756	NA	0.21419	-1.15595	3.06038	-0.377715	0.705642	NA	0.166895	1.48736	4.08047	0.364507	0.715479	NA	0.329024	1.84795	4.03911	0.457516	0.647301	NA	0	NA	NA	NA	NA	NA	0	NA	NA	NA	NA
Solyc01g010750.4.1	Ricin B lectin domain (AHRD V3.3 *-* A0A200Q0G6_9MAGN)	-	-	-	-	-	N	N	N	N	N	N	N	N	5635.11	-0.112147	0.188575	-0.594706	0.55204	0.750041	4609.17	-0.279869	0.14741	-1.89858	0.0576201	0.679254	4714.36	0.238874	0.238605	1.00113	0.316766	0.61772	5353.6	0.103037	0.349137	0.295118	0.767904	0.999994	2058.63	0.328755	0.265176	1.23976	0.215063	0.386116	1787.94	-0.0801463	0.27358	-0.292954	0.769557
Solyc01g010755.1.1	Serine/threonine-protein phosphatase 7 long form-like protein (AHRD V3.3 *-* A0A1J3IZ43_NOCCA)	-	-	-	-	-	N	N	N	N	N	N	N	N	0	NA	NA	NA	NA	NA	0	NA	NA	NA	NA	NA	0	NA	NA	NA	NA	NA	0	NA	NA	NA	NA	NA	0	NA	NA	NA	NA	NA	0	NA	NA	NA	NA
Solyc01g010760.3.1	Mitochondrial outer membrane protein porin (AHRD V3.3 *** A0A2K3KY08_TRIPR)	K15040	-	-	-	-	N	N	N	N	UP	UP	N	N	1520.6	-0.309279	0.175108	-1.76622	0.0773594	0.21714	1310.47	-0.266534	0.179052	-1.48858	0.136597	0.916826	1481.29	0.0611939	0.20676	0.295966	0.767256	0.916998	1582.65	-0.270058	0.367621	-0.73461	0.462577	0.999994	263.749	0.921098	0.293162	3.14194	0.00167832	0.00996372	277.426	1.16602	0.266358	4.37763	1.19975e-05
Solyc01g010780.4.1	Protein kinase superfamily protein (AHRD V3.3 *** A0A2U1NYF7_ARTAN)	-	-	-	-	-	N	N	N	N	N	N	N	N	807.985	-0.00109528	0.11212	-0.00976882	0.992206	0.995598	692.01	-0.0516552	0.10401	-0.496639	0.619444	0.998562	634.329	-0.208955	0.151099	-1.3829	0.166696	0.435759	795.8	-0.0596792	0.242877	-0.245718	0.805901	0.999994	163.221	-0.0323958	0.195711	-0.165528	0.868528	0.929732	163.5	0.0213616	0.206787	0.103303	0.917723
Solyc01g010785.1.1	Retrovirus-related Pol polyprotein from transposon TNT 1-94 (AHRD V3.3 *-* A0A2I0VDL0_9ASPA)	-	-	-	-	-	N	N	N	N	N	N	N	N	0	NA	NA	NA	NA	NA	0	NA	NA	NA	NA	NA	0	NA	NA	NA	NA	NA	0	NA	NA	NA	NA	NA	0	NA	NA	NA	NA	NA	0	NA	NA	NA	NA
Solyc01g010810.4.1	Ran-interacting Mog1 protein (AHRD V3.3 *** A0A200QSC1_9MAGN)	-	-	-	-	-	N	N	N	N	N	N	N	N	191.684	0.143825	0.170065	0.845707	0.397716	0.624346	164.522	0.064564	0.19506	0.330996	0.740647	0.998562	118.938	0.0816439	0.308484	0.264662	0.79127	0.925376	150.331	0.240502	0.328922	0.731181	0.464669	0.999994	44.7649	0.250242	0.282695	0.8852	0.376049	0.558069	39.8492	-0.0620502	0.316687	-0.195936	0.844661
Solyc01g010820.3.1	Cullin (AHRD V3.3 *** A0A2U1PKA1_ARTAN)	K03869	CUL3; cullin 3	sly04120 (Ubiquitin mediated proteolysis)	-	-	N	N	N	N	N	N	DOWN	UP	454.905	-0.18345	0.133174	-1.37752	0.168351	0.367371	404.149	-0.0786754	0.0980998	-0.801993	0.422557	0.998562	580.954	0.16698	0.224417	0.744063	0.456838	0.742496	659.01	0.0269944	0.255977	0.105456	0.916014	0.999994	131.706	-0.1515	0.149671	-1.01222	0.311432	0.494164	133.081	-0.094423	0.144482	-0.653526	0.513417
Solyc01g010830.4.1	Haloacid dehalogenase-like hydrolase-like protein (AHRD V3.3 *** Q6Z026_ORYSJ),Pfam:PF13419	-	-	-	-	-	N	N	N	N	UP	N	N	N	347.933	-0.288373	0.18109	-1.59243	0.111288	0.278631	301.48	-0.234471	0.154653	-1.51611	0.129491	0.905727	270.78	-0.328564	0.193394	-1.69894	0.0893308	0.298874	321.1	-0.348179	0.253747	-1.37215	0.170016	0.999994	92.8906	0.51351	0.159051	3.22859	0.00124403	0.00785391	79.3269	0.108124	0.23519	0.459731	0.645709
Solyc01g010840.1.1	Unknown protein	-	-	-	-	-	N	N	N	N	N	N	N	N	0	NA	NA	NA	NA	NA	0	NA	NA	NA	NA	NA	0	NA	NA	NA	NA	NA	0	NA	NA	NA	NA	NA	0	NA	NA	NA	NA	NA	0	NA	NA	NA	NA
Solyc01g010860.3.1	Sphinganine C(4)-monooxygenase 1 (AHRD V3.3 *** A0A2G3DFM4_CAPCH)	K04713	SUR2; sphinganine C4-monooxygenase [EC:1.14.18.5]	sly00600 (Sphingolipid metabolism)	-	-	N	N	N	N	N	N	N	N	375.428	-0.226495	0.143032	-1.58352	0.113302	0.282036	350.841	0.03361	0.107014	0.314072	0.753466	0.998562	328.103	0.00996757	0.175747	0.0567155	0.954772	0.984265	389.891	-0.0010215	0.301597	-0.00338698	0.997298	0.999994	67.4261	-0.173103	0.18311	-0.945349	0.344481	0.528017	84.4434	0.628176	0.269559	2.33039	0.0197857
Solyc01g010870.3.1	S-adenosyl-L-methionine-dependent methyltransferases superfamily protein (AHRD V3.3 *** A0A2U1LK68_ARTAN)	-	-	-	-	-	N	N	N	N	N	N	N	N	3074.81	0.0029821	0.142083	0.0209885	0.983255	0.99267	2807.52	0.135485	0.155827	0.869461	0.384595	0.998562	3691.9	-0.250218	0.214807	-1.16485	0.244079	0.538399	4569.11	-0.139556	0.312631	-0.446391	0.655315	0.999994	604.666	0.289657	0.248848	1.16399	0.244427	0.419993	578.624	0.220255	0.259932	0.847358	0.396796
Solyc01g010880.3.1	RING/FYVE/PHD zinc finger superfamily protein (AHRD V3.3 *** A0A2U1NXA0_ARTAN)	-	-	-	-	-	N	N	N	N	N	N	N	N	89.3092	0.342563	0.188029	1.82186	0.0684755	0.199716	76.7519	0.237885	0.193305	1.23062	0.218464	0.988772	78.9775	0.3708	0.404439	0.916825	0.359235	0.659586	88.9314	0.20917	0.413616	0.505709	0.613061	0.999994	27.0191	-0.0774899	0.239545	-0.323488	0.746326	0.854731	27.0385	0.0490357	0.247129	0.198422	0.842715
Solyc01g010890.4.1	Expansin (AHRD V3.3 *** K4ATT2_SOLLC)	-	-	-	-	-	N	N	N	N	N	N	N	N	0	NA	NA	NA	NA	NA	0	NA	NA	NA	NA	NA	0	NA	NA	NA	NA	NA	0	NA	NA	NA	NA	NA	0	NA	NA	NA	NA	NA	0	NA	NA	NA	NA
Solyc01g010900.3.1	Cytochrome P450 (AHRD V3.3 *** A0A200QEP7_9MAGN)	K20495	CYP704B1; long-chain fatty acid omega-monooxygenase [EC:1.14.14.80]	sly00071 (Fatty acid degradation), sly00073 (Cutin, suberine and wax biosynthesis)	-	-	N	N	N	N	N	N	N	N	0	NA	NA	NA	NA	NA	0	NA	NA	NA	NA	NA	0	NA	NA	NA	NA	NA	0	NA	NA	NA	NA	NA	0	NA	NA	NA	NA	NA	0	NA	NA	NA	NA
Solyc01g010910.2.1	MYB transcription factor (AHRD V3.3 *-* A0A0U3IU11_MESCR)	K09422	-	-	-	-	N	N	N	N	N	N	N	N	0	NA	NA	NA	NA	NA	0	NA	NA	NA	NA	NA	0	NA	NA	NA	NA	NA	0	NA	NA	NA	NA	NA	0	NA	NA	NA	NA	NA	0	NA	NA	NA	NA
Solyc01g010920.2.1	O-fucosyltransferase (AHRD V3.3 *-* A0A2P5G0B7_TREOI)	-	-	-	-	-	N	N	N	N	N	N	N	N	23.2739	-0.175631	0.386299	-0.454651	0.649361	0.814072	20.4248	-0.119648	0.414207	-0.288861	0.772687	0.998562	13.1018	0.214309	0.632543	0.338806	0.734756	0.90168	13.913	-0.080317	0.687205	-0.116875	0.906959	0.999994	3.12559	0.615332	0.593008	1.03765	0.299435	0.481597	2.07451	-0.829096	0.8474	-0.9784	0.327876
Solyc01g010930.4.1	O-fucosyltransferase family protein (AHRD V3.3 *** A0A2U1NIF6_ARTAN)	-	-	-	-	GT106	N	N	N	N	N	N	N	N	13.5741	-0.166173	0.434597	-0.382361	0.702193	0.847679	11.1921	-0.295296	0.427637	-0.690529	0.489861	0.998562	10.4516	-0.173312	0.663111	-0.261362	0.793814	0.926714	13.3559	0.0259783	0.695624	0.0373454	0.97021	0.999994	2.51734	-1.64465	0.802563	-2.04925	0.0404378	0.118545	2.77137	-1.12846	0.796361	-1.41702	0.156476
Solyc01g010940.3.1	Transmembrane emp24 domain-containing protein p24delta7 (AHRD V3.3 *** A0A2G3AIH0_CAPAN)	K20352	-	-	-	-	UP	N	N	N	UP	N	N	N	460.097	0.668206	0.231341	2.8884	0.00387207	0.0226108	354.554	0.224081	0.284882	0.786576	0.43153	0.998562	455.943	0.520956	0.210007	2.48066	0.0131139	0.077728	529.899	0.457959	0.283886	1.61318	0.106706	0.999994	88.6116	0.89869	0.226364	3.97012	7.18e-05	0.000763082	63.5112	0.0130304	0.288314	0.045195	0.963952
Solyc01g010950.3.1	MAP kinase kinase kinase 2	-	-	-	-	-	N	N	N	N	N	UP	UP	UP	353.671	-0.132531	0.118911	-1.11454	0.265047	0.49071	311.878	-0.0648534	0.107837	-0.601401	0.547573	0.998562	312.21	-0.0406217	0.212943	-0.190763	0.848711	0.948464	384.729	0.0565714	0.29066	0.194631	0.845682	0.999994	93.1229	0.220461	0.136731	1.61237	0.106882	0.237733	109.925	0.782721	0.180916	4.32644	1.51537e-05
Solyc01g010960.3.1	60S ribosomal protein L35-like (AHRD V3.3 *-* A0A2I4GBA7_9ROSI)	-	-	-	-	-	N	N	N	N	N	N	N	N	0.10107	-0.948127	3.18534	-0.297653	0.765968	NA	0.0713965	-0.434616	3.06038	-0.142014	0.887069	NA	0	NA	NA	NA	NA	NA	0	NA	NA	NA	NA	NA	0.0709946	-0.151603	3.11654	-0.0486446	0.961203	NA	0.194944	0.489388	3.18534	0.153638	0.877895
Solyc01g010970.3.1	Argonaute7	K11593	-	-	-	-	N	N	N	N	N	N	UP	UP	2.81616	-0.393399	0.919528	-0.427827	0.668777	0.826344	2.39727	-0.338042	0.748879	-0.451398	0.651703	0.998562	10.4783	-0.293931	0.83803	-0.35074	0.725783	0.898527	12.0209	-0.480823	0.784082	-0.613231	0.539724	0.999994	3.4328	0.895031	0.574941	1.55674	0.119533	0.256684	3.02333	0.692935	0.676515	1.02427	0.305707
Solyc01g010990.2.1	Son of sevenless protein (AHRD V3.3 *** Q9LQY7_ARATH)	-	-	-	-	-	N	N	N	N	N	N	N	N	159.419	-0.297113	0.215743	-1.37716	0.168463	0.367468	150.852	0.0274663	0.151499	0.181296	0.856135	0.998562	180.124	0.021455	0.213634	0.100429	0.920004	0.973662	223.213	0.129701	0.252967	0.512719	0.608148	0.999994	35.771	0.105241	0.356969	0.294818	0.768133	0.868096	31.9513	-0.232202	0.401065	-0.578963	0.562614
Solyc01g011000.3.1	Eukaryotic translation initiation factor 5A (AHRD V3.3 *** A0A1U8HES8_CAPAN)	K03263	-	-	-	-	N	N	N	N	UP	N	N	N	2898.25	0.250675	0.173839	1.442	0.149303	0.339872	2162.72	-0.254413	0.253589	-1.00325	0.31574	0.998562	2621.81	0.0890872	0.18516	0.481137	0.630419	0.851078	3063.13	0.0286088	0.209073	0.136836	0.89116	0.999994	850.197	0.642062	0.239385	2.68213	0.0073154	0.0324869	693.35	0.0987654	0.207327	0.476376	0.633807
Solyc01g011005.1.1	Retrovirus-related Pol polyprotein from transposon TNT 1-94 (AHRD V3.3 *-* A0A2I0VJ33_9ASPA)	-	-	-	-	-	N	N	N	N	N	N	N	N	0	NA	NA	NA	NA	NA	0	NA	NA	NA	NA	NA	0	NA	NA	NA	NA	NA	0	NA	NA	NA	NA	NA	0	NA	NA	NA	NA	NA	0	NA	NA	NA	NA
Solyc01g011020.2.1	Unknown protein	-	-	-	-	-	N	N	N	N	N	N	N	N	0	NA	NA	NA	NA	NA	0	NA	NA	NA	NA	NA	0	NA	NA	NA	NA	NA	0	NA	NA	NA	NA	NA	0	NA	NA	NA	NA	NA	0.239363	1.59222	3.17056	0.50219	0.615534
Solyc01g011030.3.1	RING/U-box superfamily protein (AHRD V3.3 *** A0A2K3MXG0_TRIPR)	-	-	-	-	-	N	N	N	N	N	N	N	N	364.532	-0.222982	0.149429	-1.49223	0.135638	0.31807	321.374	-0.13148	0.133742	-0.983088	0.325564	0.998562	282.082	-0.369494	0.192654	-1.91791	0.0551223	0.215504	347.787	-0.265837	0.272093	-0.977009	0.328565	0.999994	100.403	0.174845	0.194984	0.896714	0.369871	0.551628	89.6066	-0.166225	0.208727	-0.796378	0.425812
Solyc01g011040.3.1	Leucine-rich repeat receptor-like protein kinase (AHRD V3.3 *** A0A2R6RFK8_ACTCH)	-	-	-	-	-	N	N	N	N	N	N	N	N	581.147	0.152333	0.123718	1.23129	0.218214	0.434248	481.027	-0.0252101	0.133058	-0.189467	0.849727	0.998562	699.132	0.293367	0.156317	1.87675	0.0605525	0.229229	821.296	0.252962	0.204154	1.23907	0.215318	0.999994	200.162	0.0749777	0.239129	0.313545	0.753867	0.859452	168.074	-0.568313	0.2589	-2.19511	0.0281558
Solyc01g011050.3.1	leucine rich repeat protein	-	-	-	-	-	N	N	N	N	N	N	N	N	0	NA	NA	NA	NA	NA	0	NA	NA	NA	NA	NA	0	NA	NA	NA	NA	NA	0	NA	NA	NA	NA	NA	0	NA	NA	NA	NA	NA	0	NA	NA	NA	NA
Solyc01g011060.1.1	Maturase (AHRD V3.3 *-* O79414_SOLTU)	-	-	-	-	-	N	N	N	N	N	N	N	N	0	NA	NA	NA	NA	NA	0	NA	NA	NA	NA	NA	0	NA	NA	NA	NA	NA	0	NA	NA	NA	NA	NA	0.0505519	-0.151603	3.11654	-0.0486446	0.961203	NA	0.0536467	-0.0876803	3.18534	-0.0275262	0.97804
Solyc01g011070.1.1	Unknown protein	-	-	-	-	-	N	N	N	N	N	N	N	N	0	NA	NA	NA	NA	NA	0	NA	NA	NA	NA	NA	0	NA	NA	NA	NA	NA	0	NA	NA	NA	NA	NA	0	NA	NA	NA	NA	NA	0	NA	NA	NA	NA
Solyc01g011080.3.1	Unknown protein	-	-	-	-	-	N	N	N	N	N	N	N	N	48.0898	-0.43014	0.300901	-1.42951	0.152859	0.345067	46.7483	0.0252659	0.242783	0.104068	0.917115	0.998562	55.3559	0.034322	0.379598	0.0904168	0.927956	0.976416	64.0345	-0.0476054	0.400856	-0.11876	0.905466	0.999994	15.4027	0.0663183	0.486049	0.136444	0.89147	0.94255	16.7809	0.376347	0.539742	0.697272	0.485633
Solyc01g011090.4.1	Phospholipid-transporting ATPase (AHRD V3.3 *-* A0A1U8GCQ9_CAPAN)	-	-	-	-	-	N	N	N	N	N	N	N	N	43.0225	-0.553603	0.638468	-0.867081	0.385898	0.614704	54.6072	0.641027	0.522284	1.22735	0.21969	0.988772	115.781	-0.169976	0.308678	-0.550657	0.581869	0.824556	136.407	-0.215173	0.314173	-0.684885	0.493416	0.999994	34.1366	-0.0651839	0.291099	-0.223924	0.822817	0.902122	34.6737	-0.00686886	0.325037	-0.0211326	0.98314
Solyc01g011100.2.1	Phospholipid-transporting ATPase (AHRD V3.3 *** A0A1U8GCQ9_CAPAN)	K14802	-	-	-	-	N	N	N	N	N	N	UP	UP	627.404	0.0198346	0.16649	0.119134	0.905169	0.955921	566.415	0.117025	0.155106	0.754482	0.45056	0.998562	645.006	-0.0575998	0.201212	-0.286264	0.774676	0.919578	786.589	0.00465232	0.242886	0.0191544	0.984718	0.999994	199.706	0.0215813	0.243148	0.0887576	0.929275	0.964288	211.303	0.263727	0.189789	1.38958	0.164657
Solyc01g011105.1.1	CLAVATA3/ESR (CLE)-related protein 25-like (AHRD V3.3 *-* A0A2I4EI69_9ROSI)	-	-	-	-	-	N	N	N	N	N	N	N	N	1.29571	1.29703	1.74516	0.743214	0.457352	0.676266	0.997184	0.844049	1.30629	0.646142	0.518187	0.998562	0.433593	-1.96855	3.87549	-0.507948	0.61149	NA	0.517009	-2.48794	3.863	-0.644044	0.519547	NA	0.889144	-0.872105	1.18888	-0.733551	0.463222	0.64107	0.837123	-0.70828	1.19033	-0.595029	0.551824
Solyc01g011110.1.1	Unknown protein	-	-	-	-	-	N	N	N	N	N	N	N	N	0	NA	NA	NA	NA	NA	0	NA	NA	NA	NA	NA	0	NA	NA	NA	NA	NA	0	NA	NA	NA	NA	NA	0	NA	NA	NA	NA	NA	0	NA	NA	NA	NA
Solyc01g011113.1.1	Retrovirus-related Pol polyprotein from transposon TNT 1-94 (AHRD V3.3 *-* A0A2I0VJ33_9ASPA)	-	-	-	-	-	N	N	N	N	N	N	N	N	0	NA	NA	NA	NA	NA	0	NA	NA	NA	NA	NA	0	NA	NA	NA	NA	NA	0	NA	NA	NA	NA	NA	0	NA	NA	NA	NA	NA	0	NA	NA	NA	NA
Solyc01g011115.1.1	aspartic proteinase-like protein 2 (AHRD V3.3 *-* A0A1S4D538_TOBAC)	-	-	-	-	-	N	N	N	N	N	N	N	N	0	NA	NA	NA	NA	NA	0	NA	NA	NA	NA	NA	0	NA	NA	NA	NA	NA	0	NA	NA	NA	NA	NA	0	NA	NA	NA	NA	NA	0	NA	NA	NA	NA
Solyc01g011117.1.1	protein TIFY 9-like (AHRD V3.3 --* XP_025884767.1)	-	-	-	-	-	N	N	N	N	N	N	N	N	0	NA	NA	NA	NA	NA	0	NA	NA	NA	NA	NA	0	NA	NA	NA	NA	NA	0	NA	NA	NA	NA	NA	0	NA	NA	NA	NA	NA	0	NA	NA	NA	NA
Solyc01g011170.1.1	Unknown protein	-	-	-	-	-	N	N	N	N	N	N	N	N	0	NA	NA	NA	NA	NA	0	NA	NA	NA	NA	NA	0	NA	NA	NA	NA	NA	0	NA	NA	NA	NA	NA	0	NA	NA	NA	NA	NA	0	NA	NA	NA	NA
Solyc01g011180.1.1	Sec1 family domain-containing protein MIP3 (AHRD V3.3 *-* A0A2G2VRM5_CAPBA)	-	-	-	-	-	N	N	N	N	N	N	N	N	0	NA	NA	NA	NA	NA	0	NA	NA	NA	NA	NA	0	NA	NA	NA	NA	NA	0	NA	NA	NA	NA	NA	0	NA	NA	NA	NA	NA	0	NA	NA	NA	NA
Solyc01g011190.1.1	Sec1 family domain-containing protein MIP3 (AHRD V3.3 *-* A0A2G3BC24_CAPCH)	-	-	-	-	-	N	N	N	N	N	N	N	N	0	NA	NA	NA	NA	NA	0	NA	NA	NA	NA	NA	0	NA	NA	NA	NA	NA	0	NA	NA	NA	NA	NA	0	NA	NA	NA	NA	NA	0	NA	NA	NA	NA
Solyc01g011200.3.1	aspartic proteinase-like protein 2 (AHRD V3.3 *-* A0A1S4D538_TOBAC)	-	-	-	-	-	N	N	N	N	N	N	N	N	13.0997	-0.617913	0.414912	-1.48926	0.136418	0.319348	12.201	-0.251767	0.340954	-0.73842	0.460259	0.998562	7.26907	-0.720982	0.778808	-0.925751	0.354575	0.655499	10.4213	-0.136335	0.634151	-0.214988	0.829777	0.999994	1.25919	0.483472	0.883423	0.547271	0.584192	0.741692	1.19114	0.528782	0.973725	0.543051	0.587095
Solyc01g011220.3.1	Aspartic proteinase-like protein 2 (AHRD V3.3 *-* A0A1J6IK01_NICAT)	-	-	-	-	-	N	N	N	N	N	N	N	N	8.58754	-1.33704	0.561103	-2.38288	0.0171779	0.0731764	9.0442	-0.217689	0.44139	-0.493191	0.621878	0.998562	6.20776	-1.0891	0.88946	-1.22445	0.220782	0.510681	11.6748	0.361556	0.704374	0.513301	0.607741	0.999994	1.069	-1.35927	1.32236	-1.02791	0.303994	0.486375	1.54674	0.0795084	1.11334	0.0714145	0.943068
Solyc01g011230.3.1	Eukaryotic aspartyl protease family protein (AHRD V3.3 *-* Q0WQ50_ARATH)	-	-	-	-	-	N	N	N	N	N	N	N	N	0.667955	-0.250259	2.44131	-0.10251	0.918352	NA	1.05959	1.21894	1.50094	0.812122	0.416722	0.998562	1.03796	0.580047	2.00859	0.288783	0.772747	NA	0.980048	0.0377734	1.95499	0.0193215	0.984585	NA	0.267398	0.0734483	1.8428	0.0398569	0.968207	NA	0.179652	-0.795798	2.88804	-0.275549	0.782894
Solyc01g011260.1.1	Aspartic proteinase-like protein 2 (AHRD V3.3 *-* A0A1J6IK01_NICAT)	-	-	-	-	-	N	N	N	N	N	N	N	N	0	NA	NA	NA	NA	NA	0	NA	NA	NA	NA	NA	0	NA	NA	NA	NA	NA	0	NA	NA	NA	NA	NA	0	NA	NA	NA	NA	NA	0	NA	NA	NA	NA
Solyc01g011270.2.1	Aspartic proteinase-like protein 2 (AHRD V3.3 *-* A0A1J6IK01_NICAT)	-	-	-	-	-	N	N	N	N	N	N	N	N	0	NA	NA	NA	NA	NA	0	NA	NA	NA	NA	NA	0	NA	NA	NA	NA	NA	0	NA	NA	NA	NA	NA	0	NA	NA	NA	NA	NA	0	NA	NA	NA	NA
Solyc01g011273.1.1	Unknown protein	-	-	-	-	-	N	N	N	N	N	N	N	N	0	NA	NA	NA	NA	NA	0	NA	NA	NA	NA	NA	0	NA	NA	NA	NA	NA	0	NA	NA	NA	NA	NA	0	NA	NA	NA	NA	NA	0	NA	NA	NA	NA
Solyc01g011277.1.1	High mobility group B protein 10 (AHRD V3.3 *-* A0A2G2X5K3_CAPBA)	-	-	-	-	-	N	N	N	N	N	N	N	N	0.411472	-1.46496	2.24757	-0.651796	0.514533	NA	0.288451	-1.16865	2.21532	-0.52753	0.597825	NA	0.439226	-0.346573	3.2726	-0.105901	0.915661	NA	0.325599	-1.82925	4.04001	-0.452782	0.650705	NA	0.14253	-0.512273	3.11654	-0.164372	0.869438	NA	0.204746	0.128716	2.78699	0.0461846	0.963163
Solyc01g011300.1.1	Aspartic proteinase-like protein 2 (AHRD V3.3 *-* A0A1J6IK01_NICAT)	-	-	-	-	-	N	N	N	N	N	N	N	N	0.10107	-0.948127	3.18534	-0.297653	0.765968	NA	0.0713965	-0.434616	3.06038	-0.142014	0.887069	NA	0	NA	NA	NA	NA	NA	0	NA	NA	NA	NA	NA	0	NA	NA	NA	NA	NA	0	NA	NA	NA	NA
Solyc01g011310.2.1	aspartic proteinase-like protein 2 (AHRD V3.3 *-* A0A1S4C1I7_TOBAC)	-	-	-	-	-	N	N	N	N	N	N	N	N	0	NA	NA	NA	NA	NA	0	NA	NA	NA	NA	NA	0	NA	NA	NA	NA	NA	0	NA	NA	NA	NA	NA	0	NA	NA	NA	NA	NA	0	NA	NA	NA	NA
Solyc01g011320.2.1	aspartic proteinase-like protein 2 (AHRD V3.3 *-* A0A1S4D538_TOBAC)	-	-	-	-	-	N	N	N	N	N	N	N	N	0.202139	-1.3088	3.18534	-0.410881	0.681159	NA	0.142793	-0.795285	3.06038	-0.259865	0.794968	NA	0	NA	NA	NA	NA	NA	0	NA	NA	NA	NA	NA	0.0709946	-0.151603	3.11654	-0.0486446	0.961203	NA	0.0752619	-0.0876803	3.18534	-0.0275262	0.97804
Solyc01g011330.3.1	Aspartic proteinase-like protein 2 (AHRD V3.3 *-* A0A1J6IK01_NICAT)	-	-	-	-	-	N	N	N	N	N	N	N	N	0	NA	NA	NA	NA	NA	0	NA	NA	NA	NA	NA	0	NA	NA	NA	NA	NA	0	NA	NA	NA	NA	NA	0	NA	NA	NA	NA	NA	0	NA	NA	NA	NA
Solyc01g011340.3.1	protein phosphatase 2A catalytic subunit 2	K04382	PPP2C; serine/threonine-protein phosphatase 2A catalytic subunit [EC:3.1.3.16]	sly03015 (mRNA surveillance pathway), sly04136 (Autophagy - other)	-	-	N	N	N	N	N	N	N	N	897.912	0.138917	0.126398	1.09904	0.271752	0.497818	753.063	7.54883e-05	0.156335	0.000482863	0.999615	0.999971	783.047	0.145539	0.153607	0.947476	0.343396	0.643878	933.859	0.143514	0.180833	0.793627	0.427413	0.999994	192.606	0.271138	0.206493	1.31306	0.189163	0.354143	176.286	0.0543925	0.237046	0.22946	0.818511
Solyc01g011350.3.1	DUF3755 domain-containing protein (AHRD V3.3 *** A0A1Q3D9X4_CEPFO)	-	-	-	-	-	DOWN	N	DOWN	N	DOWN	N	N	N	1566.16	-0.662678	0.145178	-4.5646	5e-06	7.38e-05	1529.19	-0.113457	0.137799	-0.823349	0.41031	0.998562	939.441	-0.549822	0.193767	-2.83754	0.00454629	0.0342639	1290.95	-0.0917422	0.275768	-0.332679	0.739377	0.999994	456.901	-0.636183	0.225202	-2.82494	0.00472888	0.0229526	467.114	-0.550663	0.23118	-2.38197	0.0172204
Solyc01g011352.1.1	Retrovirus-related Pol polyprotein from transposon TNT 1-94 (AHRD V3.3 *-* A0A2I0WBP1_9ASPA)	-	-	-	-	-	N	N	N	N	N	N	N	N	0.202139	-1.3088	3.18534	-0.410881	0.681159	NA	0.142793	-0.795285	3.06038	-0.259865	0.794968	NA	0	NA	NA	NA	NA	NA	0	NA	NA	NA	NA	NA	0	NA	NA	NA	NA	NA	0	NA	NA	NA	NA
Solyc01g011354.1.1	Retrovirus-related Pol polyprotein from transposon TNT 1-94 (AHRD V3.3 *-* A0A2I0WDP9_9ASPA)	-	-	-	-	-	N	N	N	N	N	N	N	N	0	NA	NA	NA	NA	NA	0	NA	NA	NA	NA	NA	0	NA	NA	NA	NA	NA	0	NA	NA	NA	NA	NA	0	NA	NA	NA	NA	NA	0	NA	NA	NA	NA
Solyc01g011356.1.1	Retrovirus-related Pol polyprotein from transposon TNT 1-94 (AHRD V3.3 *-* A0A2G2W4T7_CAPBA)	-	-	-	-	-	N	N	N	N	N	N	N	N	0.10107	-0.948127	3.18534	-0.297653	0.765968	NA	0.0713965	-0.434616	3.06038	-0.142014	0.887069	NA	0	NA	NA	NA	NA	NA	0	NA	NA	NA	NA	NA	0	NA	NA	NA	NA	NA	0	NA	NA	NA	NA
Solyc01g011358.1.1	Retrovirus-related Pol polyprotein from transposon TNT 1-94 (AHRD V3.3 *-* A0A2I0WP97_9ASPA)	-	-	-	-	-	N	N	N	N	N	N	N	N	0.154448	-0.371058	3.18534	-0.116489	0.907265	NA	0.0713965	-0.434616	3.06038	-0.142014	0.887069	NA	0	NA	NA	NA	NA	NA	0	NA	NA	NA	NA	NA	0	NA	NA	NA	NA	NA	0	NA	NA	NA	NA
Solyc01g011390.2.1	basic-leucine zipper transcription factor A (AHRD V3.3 *-* XP_021809091.1)	-	-	-	-	-	N	N	N	N	N	N	N	N	1.19632	-0.521897	1.37974	-0.378257	0.70524	0.849434	0.771188	-1.40606	1.52753	-0.920483	0.357321	0.998562	0	NA	NA	NA	NA	NA	0.170504	0.966587	4.08047	0.236881	0.812749	NA	0	NA	NA	NA	NA	NA	0.112236	1.35766	3.17749	0.427273	0.669181
Solyc01g011410.2.1	NAD(P)H-quinone oxidoreductase subunit H, chloroplastic (AHRD V3.3 *-* A0A1U8QCJ3_CAPAN)	-	-	-	-	-	N	N	N	N	N	N	N	N	0	NA	NA	NA	NA	NA	0	NA	NA	NA	NA	NA	0	NA	NA	NA	NA	NA	0	NA	NA	NA	NA	NA	0	NA	NA	NA	NA	NA	0	NA	NA	NA	NA
Solyc01g011413.1.1	Unknown protein	-	-	-	-	-	N	N	N	N	N	N	N	N	1.25014	-1.01824	1.23297	-0.825844	0.408892	0.63379	1.08995	-0.708901	1.11787	-0.634153	0.525981	0.998562	3.63948	-0.0097375	1.21969	-0.00798357	0.99363	0.99844	4.05473	-0.0961281	1.09674	-0.0876487	0.930156	0.999994	1.31558	-2.9512	1.23121	-2.397	0.0165298	0.0607855	1.53647	-1.7847	1.2182	-1.46503	0.142914
Solyc01g011417.1.1	Photosystem II CP47 reaction center protein (AHRD V3.3 *-* A0A140JZJ0_GYMST)	-	-	-	-	-	N	N	N	N	N	N	N	N	0.10107	-0.948127	3.18534	-0.297653	0.765968	NA	0.0713965	-0.434616	3.06038	-0.142014	0.887069	NA	0.143363	-0.436192	4.08047	-0.106898	0.91487	NA	0.171673	-0.956967	4.08047	-0.234523	0.814579	NA	0	NA	NA	NA	NA	NA	0	NA	NA	NA	NA
Solyc01g011430.4.1	O-acyltransferase WSD1-like (AHRD V3.3 *** A0A2I4EG31_9ROSI)	-	-	-	-	-	N	N	N	N	N	N	DOWN	DOWN	83.4924	-0.0457199	0.328749	-0.139072	0.889393	0.948718	65.1873	-0.381028	0.311341	-1.22383	0.221017	0.988772	44.3889	-0.0410152	0.521979	-0.0785762	0.93737	0.979006	37.8061	-1.32315	0.65934	-2.00677	0.0447737	0.880729	4.84782	-0.562843	0.626339	-0.898624	0.368853	0.550612	4.1484	-1.2706	0.842096	-1.50886	0.131336
Solyc01g011435.1.1	Defensin-like protein 1 (AHRD V3.3 *** A0A1U8FEJ7_CAPAN),Pfam:PF00304	-	-	-	-	-	N	N	N	N	N	N	N	N	0	NA	NA	NA	NA	NA	0	NA	NA	NA	NA	NA	0	NA	NA	NA	NA	NA	0	NA	NA	NA	NA	NA	0	NA	NA	NA	NA	NA	0	NA	NA	NA	NA
Solyc01g011460.3.1	Unknown protein	-	-	-	-	-	N	N	N	N	N	N	N	N	0.0579626	-0.0103882	3.18534	-0.00326124	0.997398	NA	0.0484743	0.286723	3.06038	0.0936886	0.925357	NA	0	NA	NA	NA	NA	NA	0	NA	NA	NA	NA	NA	0.0507328	-0.151603	3.11654	-0.0486446	0.961203	NA	0.0543963	-0.0876803	3.18534	-0.0275262	0.97804
Solyc01g011465.1.1	Unknown protein	-	-	-	-	-	N	N	N	N	N	N	N	N	1.00269	-2.88035	2.00709	-1.43509	0.151261	0.34289	1.05475	-0.798044	1.5453	-0.516432	0.605553	0.998562	0.280501	0.525588	4.08047	0.128806	0.897511	NA	0.800312	1.86473	2.78436	0.669716	0.503039	NA	0.384403	-1.83243	1.90648	-0.961159	0.336472	NA	0.407348	-1.76731	2.02824	-0.871354	0.383561
Solyc01g011470.1.1	Kirola (AHRD V3.3 *-* A0A2U1MSV5_ARTAN)	-	-	-	-	-	N	N	N	N	N	N	N	N	0	NA	NA	NA	NA	NA	0	NA	NA	NA	NA	NA	0	NA	NA	NA	NA	NA	0	NA	NA	NA	NA	NA	0	NA	NA	NA	NA	NA	0	NA	NA	NA	NA
Solyc01g011480.1.1	Photosystem II CP43 reaction center protein (AHRD V3.3 *-* A0A2G2VUH1_CAPBA)	-	-	-	-	-	N	N	N	N	N	N	N	N	0	NA	NA	NA	NA	NA	0	NA	NA	NA	NA	NA	0	NA	NA	NA	NA	NA	0	NA	NA	NA	NA	NA	0	NA	NA	NA	NA	NA	0	NA	NA	NA	NA
Solyc01g011490.1.1	O-acyltransferase WSD1-like (AHRD V3.3 *-* A0A2I4EG31_9ROSI)	-	-	-	-	-	N	N	N	N	N	N	N	N	0	NA	NA	NA	NA	NA	0	NA	NA	NA	NA	NA	0	NA	NA	NA	NA	NA	0	NA	NA	NA	NA	NA	0	NA	NA	NA	NA	NA	0	NA	NA	NA	NA
Solyc01g011495.1.1	Defensin-like protein 1 (AHRD V3.3 *** A0A1U8FEJ7_CAPAN),Pfam:PF00304	-	-	-	-	-	N	N	N	N	N	N	N	N	0.288121	-1.66947	3.18534	-0.52411	0.600202	NA	0.371046	-0.0625648	2.12062	-0.0295031	0.976463	0.998562	0	NA	NA	NA	NA	NA	0.158681	0.966587	4.08047	0.236881	0.812749	NA	0.0505519	-0.151603	3.11654	-0.0486446	0.961203	NA	0.0536467	-0.0876803	3.18534	-0.0275262	0.97804
Solyc01g011500.1.1	Unknown protein	-	-	-	-	-	N	N	N	N	N	N	N	N	0	NA	NA	NA	NA	NA	0	NA	NA	NA	NA	NA	0	NA	NA	NA	NA	NA	0	NA	NA	NA	NA	NA	0	NA	NA	NA	NA	NA	0	NA	NA	NA	NA
Solyc01g011510.4.1	Aldehyde dehydrogenase (AHRD V3.3 *** A0A200Q0A3_9MAGN)	K00128	ALDH; aldehyde dehydrogenase (NAD+) [EC:1.2.1.3]	sly00010 (Glycolysis / Gluconeogenesis), sly00620 (Pyruvate metabolism), sly00561 (Glycerolipid metabolism), sly00280 (Valine, leucine and isoleucine degradation), sly00330 (Arginine and proline metabolism), sly00410 (beta-Alanine metabolism), sly00071 (Fatty acid degradation), sly00053 (Ascorbate and aldarate metabolism), sly00310 (Lysine degradation), sly00380 (Tryptophan metabolism), sly00340 …	Auxin Biosynthesis	-	N	N	N	N	N	N	N	N	123.938	-0.116591	0.214393	-0.54382	0.586565	0.774044	120.511	0.224089	0.190367	1.17714	0.239139	0.996224	218.135	0.385978	0.264715	1.45809	0.144816	0.403205	224.547	-0.0138318	0.558139	-0.024782	0.980229	0.999994	50.485	0.182703	0.247934	0.736904	0.461181	0.639554	41.2887	-0.52482	0.256235	-2.0482	0.0405407
Solyc01g011520.2.1	Endoribonuclease Dicer-like protein 2 (AHRD V3.3 *-* A0A2G2Y661_CAPAN)	-	-	-	-	-	N	N	N	N	N	N	N	N	0.202139	-1.3088	3.18534	-0.410881	0.681159	NA	0.142793	-0.795285	3.06038	-0.259865	0.794968	NA	0	NA	NA	NA	NA	NA	0	NA	NA	NA	NA	NA	0	NA	NA	NA	NA	NA	0	NA	NA	NA	NA
Solyc01g011530.1.1	Endoribonuclease Dicer-like protein 2 (AHRD V3.3 *-* A0A2G2Y661_CAPAN)	-	-	-	-	-	N	N	N	N	N	N	N	N	0	NA	NA	NA	NA	NA	0	NA	NA	NA	NA	NA	0	NA	NA	NA	NA	NA	0	NA	NA	NA	NA	NA	0	NA	NA	NA	NA	NA	0	NA	NA	NA	NA
Solyc01g011540.1.1	Endoribonuclease Dicer-like protein 2 (AHRD V3.3 *-* A0A2G2Y661_CAPAN)	-	-	-	-	-	N	N	N	N	N	N	N	N	0	NA	NA	NA	NA	NA	0	NA	NA	NA	NA	NA	0	NA	NA	NA	NA	NA	0	NA	NA	NA	NA	NA	0	NA	NA	NA	NA	NA	0	NA	NA	NA	NA
Solyc01g012540.1.1	Endoribonuclease Dicer-like protein 2 (AHRD V3.3 *-* A0A2G2Y661_CAPAN)	-	-	-	-	-	N	N	N	N	N	N	N	N	0	NA	NA	NA	NA	NA	0	NA	NA	NA	NA	NA	0	NA	NA	NA	NA	NA	0	NA	NA	NA	NA	NA	0	NA	NA	NA	NA	NA	0	NA	NA	NA	NA
Solyc01g012550.1.1	Endoribonuclease Dicer-like protein 2 (AHRD V3.3 *-* A0A2G3B0Q1_CAPCH)	-	-	-	-	-	N	N	N	N	N	N	N	N	0	NA	NA	NA	NA	NA	0	NA	NA	NA	NA	NA	0	NA	NA	NA	NA	NA	0	NA	NA	NA	NA	NA	0	NA	NA	NA	NA	NA	0	NA	NA	NA	NA
Solyc01g012560.1.1	Endoribonuclease Dicer-like protein 2 (AHRD V3.3 *-* A0A2G3B0Q1_CAPCH)	-	-	-	-	-	N	N	N	N	N	N	N	N	0	NA	NA	NA	NA	NA	0	NA	NA	NA	NA	NA	0	NA	NA	NA	NA	NA	0	NA	NA	NA	NA	NA	0	NA	NA	NA	NA	NA	0	NA	NA	NA	NA
Solyc01g012570.2.1	Endoribonuclease Dicer-like protein 2 (AHRD V3.3 *-* A0A2G2Y661_CAPAN)	-	-	-	-	-	N	N	N	N	N	N	N	N	0	NA	NA	NA	NA	NA	0	NA	NA	NA	NA	NA	0	NA	NA	NA	NA	NA	0	NA	NA	NA	NA	NA	0	NA	NA	NA	NA	NA	0	NA	NA	NA	NA
Solyc01g012580.1.1	Endoribonuclease Dicer-like protein 2 (AHRD V3.3 *-* A0A2G2Y661_CAPAN)	-	-	-	-	-	N	N	N	N	N	N	N	N	0	NA	NA	NA	NA	NA	0	NA	NA	NA	NA	NA	0	NA	NA	NA	NA	NA	0	NA	NA	NA	NA	NA	0	NA	NA	NA	NA	NA	0	NA	NA	NA	NA
Solyc01g012585.1.1	Retrovirus-related Pol polyprotein from transposon TNT 1-94 (AHRD V3.3 *-* A0A2I0VHP9_9ASPA)	-	-	-	-	-	N	N	N	N	N	N	N	N	0	NA	NA	NA	NA	NA	0	NA	NA	NA	NA	NA	0	NA	NA	NA	NA	NA	0	NA	NA	NA	NA	NA	0	NA	NA	NA	NA	NA	0	NA	NA	NA	NA
Solyc01g012590.1.1	Endoribonuclease Dicer-like protein 2 (AHRD V3.3 *-* A0A2G3B0R0_CAPCH)	-	-	-	-	-	N	N	N	N	N	N	N	N	0	NA	NA	NA	NA	NA	0	NA	NA	NA	NA	NA	0	NA	NA	NA	NA	NA	0	NA	NA	NA	NA	NA	0	NA	NA	NA	NA	NA	0	NA	NA	NA	NA
Solyc01g012610.1.1	Endoribonuclease Dicer-like protein 2 (AHRD V3.3 *-* A0A2G2VE65_CAPBA)	-	-	-	-	-	N	N	N	N	N	N	N	N	0	NA	NA	NA	NA	NA	0	NA	NA	NA	NA	NA	0	NA	NA	NA	NA	NA	0	NA	NA	NA	NA	NA	0	NA	NA	NA	NA	NA	0	NA	NA	NA	NA
Solyc01g012650.1.1	Endoribonuclease Dicer-like protein 2 (AHRD V3.3 *-* A0A2G2Y661_CAPAN)	-	-	-	-	-	N	N	N	N	N	N	N	N	0	NA	NA	NA	NA	NA	0	NA	NA	NA	NA	NA	0	NA	NA	NA	NA	NA	0	NA	NA	NA	NA	NA	0	NA	NA	NA	NA	NA	0	NA	NA	NA	NA
Solyc01g012670.3.1	Endoribonuclease Dicer-like protein 2 (AHRD V3.3 *-* A0A2G2Y661_CAPAN)	-	-	-	-	-	N	N	N	N	N	N	N	N	0	NA	NA	NA	NA	NA	0	NA	NA	NA	NA	NA	0	NA	NA	NA	NA	NA	0	NA	NA	NA	NA	NA	0	NA	NA	NA	NA	NA	0	NA	NA	NA	NA
Solyc01g012680.1.1	Endoribonuclease Dicer-like protein 2 (AHRD V3.3 *-* A0A2G3B0Q1_CAPCH)	-	-	-	-	-	N	N	N	N	N	N	N	N	0	NA	NA	NA	NA	NA	0	NA	NA	NA	NA	NA	0	NA	NA	NA	NA	NA	0	NA	NA	NA	NA	NA	0	NA	NA	NA	NA	NA	0	NA	NA	NA	NA
Solyc01g012690.1.1	receptor-like protein 12 (AHRD V3.3 *-* A0A1U8DTH8_CAPAN)	-	-	-	-	-	N	N	N	N	N	N	N	N	0	NA	NA	NA	NA	NA	0	NA	NA	NA	NA	NA	0	NA	NA	NA	NA	NA	0	NA	NA	NA	NA	NA	0	NA	NA	NA	NA	NA	0	NA	NA	NA	NA
Solyc01g012700.4.1	Aldehyde dehydrogenase (AHRD V3.3 *** A0A200Q0A3_9MAGN)	-	-	-	-	-	N	N	N	N	N	N	N	N	0	NA	NA	NA	NA	NA	0	NA	NA	NA	NA	NA	0	NA	NA	NA	NA	NA	0	NA	NA	NA	NA	NA	0	NA	NA	NA	NA	NA	0	NA	NA	NA	NA
Solyc01g012720.1.1	Endoribonuclease Dicer-like protein 2 (AHRD V3.3 *-* A0A2G2VE75_CAPBA)	-	-	-	-	-	N	N	N	N	N	N	N	N	0	NA	NA	NA	NA	NA	0	NA	NA	NA	NA	NA	0	NA	NA	NA	NA	NA	0	NA	NA	NA	NA	NA	0	NA	NA	NA	NA	NA	0	NA	NA	NA	NA
Solyc01g012730.1.1	Endoribonuclease Dicer-like protein 2 (AHRD V3.3 *-* A0A2G3B0R0_CAPCH)	-	-	-	-	-	N	N	N	N	N	N	N	N	0	NA	NA	NA	NA	NA	0	NA	NA	NA	NA	NA	0	NA	NA	NA	NA	NA	0	NA	NA	NA	NA	NA	0	NA	NA	NA	NA	NA	0	NA	NA	NA	NA
Solyc01g012740.1.1	Endoribonuclease Dicer-like protein 2 (AHRD V3.3 *-* A0A2G2Y661_CAPAN)	-	-	-	-	-	N	N	N	N	N	N	N	N	0	NA	NA	NA	NA	NA	0	NA	NA	NA	NA	NA	0	NA	NA	NA	NA	NA	0	NA	NA	NA	NA	NA	0	NA	NA	NA	NA	NA	0	NA	NA	NA	NA
Solyc01g012750.3.1	Aldehyde dehydrogenase (AHRD V3.3 *-* A0A1Q3AVW5_CEPFO)	-	-	-	-	-	N	N	N	N	N	N	N	N	0.573787	-2.66791	2.88497	-0.92476	0.355091	NA	0.405948	-2.16456	2.88117	-0.751277	0.452486	0.998562	0	NA	NA	NA	NA	NA	0	NA	NA	NA	NA	NA	0	NA	NA	NA	NA	NA	0	NA	NA	NA	NA
Solyc01g012760.1.1	Aldehyde dehydrogenase (AHRD V3.3 *-* A0A200Q0A3_9MAGN)	-	-	-	-	-	N	N	N	N	N	N	N	N	0	NA	NA	NA	NA	NA	0	NA	NA	NA	NA	NA	0	NA	NA	NA	NA	NA	0	NA	NA	NA	NA	NA	0	NA	NA	NA	NA	NA	0	NA	NA	NA	NA
Solyc01g013760.1.1	Endoribonuclease Dicer-like protein 2 (AHRD V3.3 *-* A0A2G2Y661_CAPAN)	-	-	-	-	-	N	N	N	N	N	N	N	N	0	NA	NA	NA	NA	NA	0	NA	NA	NA	NA	NA	0	NA	NA	NA	NA	NA	0	NA	NA	NA	NA	NA	0	NA	NA	NA	NA	NA	0	NA	NA	NA	NA
Solyc01g013780.1.1	Endoribonuclease Dicer-like protein 2 (AHRD V3.3 *-* A0A2G2Y661_CAPAN)	-	-	-	-	-	N	N	N	N	N	N	N	N	0	NA	NA	NA	NA	NA	0	NA	NA	NA	NA	NA	0	NA	NA	NA	NA	NA	0	NA	NA	NA	NA	NA	0	NA	NA	NA	NA	NA	0	NA	NA	NA	NA
Solyc01g013790.1.1	Endoribonuclease Dicer-like protein 2 (AHRD V3.3 *-* A0A2G3B0Q1_CAPCH)	-	-	-	-	-	N	N	N	N	N	N	N	N	0	NA	NA	NA	NA	NA	0	NA	NA	NA	NA	NA	0	NA	NA	NA	NA	NA	0	NA	NA	NA	NA	NA	0	NA	NA	NA	NA	NA	0	NA	NA	NA	NA
Solyc01g013810.1.1	Endoribonuclease Dicer-like protein 2 (AHRD V3.3 *-* A0A2G3B0Q1_CAPCH)	-	-	-	-	-	N	N	N	N	N	N	N	N	0	NA	NA	NA	NA	NA	0	NA	NA	NA	NA	NA	0	NA	NA	NA	NA	NA	0	NA	NA	NA	NA	NA	0	NA	NA	NA	NA	NA	0	NA	NA	NA	NA
Solyc01g013820.1.1	endoribonuclease Dicer homolog 2 (AHRD V3.3 --* XP_006428678.1)	-	-	-	-	-	N	N	N	N	N	N	N	N	0	NA	NA	NA	NA	NA	0	NA	NA	NA	NA	NA	0	NA	NA	NA	NA	NA	0	NA	NA	NA	NA	NA	0	NA	NA	NA	NA	NA	0	NA	NA	NA	NA
Solyc01g013840.1.1	Endoribonuclease Dicer-like protein 2 (AHRD V3.3 *-* A0A2G2Y661_CAPAN)	-	-	-	-	-	N	N	N	N	N	N	N	N	0	NA	NA	NA	NA	NA	0	NA	NA	NA	NA	NA	0	NA	NA	NA	NA	NA	0	NA	NA	NA	NA	NA	0	NA	NA	NA	NA	NA	0	NA	NA	NA	NA
Solyc01g013850.1.1	Endoribonuclease Dicer-like protein 2 (AHRD V3.3 *-* A0A2G3B0R0_CAPCH)	-	-	-	-	-	N	N	N	N	N	N	N	N	0	NA	NA	NA	NA	NA	0	NA	NA	NA	NA	NA	0	NA	NA	NA	NA	NA	0	NA	NA	NA	NA	NA	0.0895337	-0.151603	3.11654	-0.0486446	0.961203	NA	0.0951667	-0.0876803	3.18534	-0.0275262	0.97804
Solyc01g013860.1.1	Endoribonuclease Dicer-like protein 2 (AHRD V3.3 *-* A0A2G2VE65_CAPBA)	-	-	-	-	-	N	N	N	N	N	N	N	N	0	NA	NA	NA	NA	NA	0	NA	NA	NA	NA	NA	0	NA	NA	NA	NA	NA	0	NA	NA	NA	NA	NA	0	NA	NA	NA	NA	NA	0	NA	NA	NA	NA
Solyc01g013870.1.1	receptor-like protein 12 (AHRD V3.3 *-* A0A1U7XMD6_NICSY)	-	-	-	-	-	N	N	N	N	N	N	N	N	0	NA	NA	NA	NA	NA	0	NA	NA	NA	NA	NA	0	NA	NA	NA	NA	NA	0	NA	NA	NA	NA	NA	0	NA	NA	NA	NA	NA	0	NA	NA	NA	NA
Solyc01g013880.1.1	receptor-like protein 12 (AHRD V3.3 *-* A0A1U8DTH8_CAPAN)	-	-	-	-	-	N	N	N	N	N	N	N	N	0	NA	NA	NA	NA	NA	0.0778501	0.286723	3.06038	0.0936886	0.925357	NA	0	NA	NA	NA	NA	NA	0	NA	NA	NA	NA	NA	0	NA	NA	NA	NA	NA	0	NA	NA	NA	NA
Solyc01g013883.1.1	Aldehyde dehydrogenase (AHRD V3.3 *-* A0A218WKY9_PUNGR)	-	-	-	-	-	N	N	N	N	N	N	N	N	0	NA	NA	NA	NA	NA	0	NA	NA	NA	NA	NA	0	NA	NA	NA	NA	NA	0	NA	NA	NA	NA	NA	0	NA	NA	NA	NA	NA	0	NA	NA	NA	NA
Solyc01g013887.1.1	Unknown protein	-	-	-	-	-	N	N	N	N	N	N	N	N	0	NA	NA	NA	NA	NA	0	NA	NA	NA	NA	NA	0	NA	NA	NA	NA	NA	0	NA	NA	NA	NA	NA	0	NA	NA	NA	NA	NA	0	NA	NA	NA	NA
Solyc01g013890.3.1	Aldehyde dehydrogenase (AHRD V3.3 *** A0A200Q0A3_9MAGN)	-	-	-	-	-	N	N	N	N	N	N	N	N	0.130317	0.56668	3.18534	0.177903	0.858799	NA	0	NA	NA	NA	NA	NA	0	NA	NA	NA	NA	NA	0	NA	NA	NA	NA	NA	0	NA	NA	NA	NA	NA	0	NA	NA	NA	NA
Solyc01g013910.1.1	Endoribonuclease Dicer 2b (AHRD V3.3 *-* A0A164W6J8_SOLLC)	-	-	-	-	-	N	N	N	N	N	N	N	N	0	NA	NA	NA	NA	NA	0	NA	NA	NA	NA	NA	0	NA	NA	NA	NA	NA	0	NA	NA	NA	NA	NA	0	NA	NA	NA	NA	NA	0	NA	NA	NA	NA
Solyc01g013920.1.1	Endoribonuclease Dicer-like protein 2 (AHRD V3.3 *-* A0A2G2Y661_CAPAN)	-	-	-	-	-	N	N	N	N	N	N	N	N	0	NA	NA	NA	NA	NA	0	NA	NA	NA	NA	NA	0	NA	NA	NA	NA	NA	0	NA	NA	NA	NA	NA	0	NA	NA	NA	NA	NA	0	NA	NA	NA	NA
Solyc01g013930.1.1	Endoribonuclease Dicer-like protein 2 (AHRD V3.3 *-* A0A2G3B0Q1_CAPCH)	-	-	-	-	-	N	N	N	N	N	N	N	N	0	NA	NA	NA	NA	NA	0	NA	NA	NA	NA	NA	0	NA	NA	NA	NA	NA	0	NA	NA	NA	NA	NA	0	NA	NA	NA	NA	NA	0	NA	NA	NA	NA
Solyc01g013950.2.1	Endoribonuclease Dicer-like protein 2 (AHRD V3.3 *-* A0A2G2Y661_CAPAN)	-	-	-	-	-	N	N	N	N	N	N	N	N	0	NA	NA	NA	NA	NA	0	NA	NA	NA	NA	NA	0	NA	NA	NA	NA	NA	0	NA	NA	NA	NA	NA	0	NA	NA	NA	NA	NA	0	NA	NA	NA	NA
Solyc01g013970.1.1	Plastid transcriptionally active 3 (AHRD V3.3 *-* F4J3M2_ARATH)	-	-	-	-	-	N	N	N	N	N	N	N	N	0	NA	NA	NA	NA	NA	0	NA	NA	NA	NA	NA	0	NA	NA	NA	NA	NA	0	NA	NA	NA	NA	NA	0	NA	NA	NA	NA	NA	0	NA	NA	NA	NA
Solyc01g013975.1.1	Unknown protein	-	-	-	-	-	N	N	N	N	N	N	N	N	1.6982	0.382949	1.3607	0.281436	0.778376	0.891984	0.945057	-1.18332	1.4158	-0.835797	0.403269	0.998562	1.55383	1.40436	1.73104	0.81128	0.417205	NA	1.52805	0.98448	1.78512	0.551492	0.581296	0.999994	0	NA	NA	NA	NA	NA	0.052765	0.850058	3.18534	0.266866	0.789572
Solyc01g013980.1.1	Vacuolar protein-sorting-associated protein 33-like protein (AHRD V3.3 *-* A0A2G3CIT9_CAPCH)	-	-	-	-	-	N	N	N	N	N	N	N	N	0	NA	NA	NA	NA	NA	0	NA	NA	NA	NA	NA	0	NA	NA	NA	NA	NA	0	NA	NA	NA	NA	NA	0	NA	NA	NA	NA	NA	0	NA	NA	NA	NA
Solyc01g013985.1.1	Unknown protein	-	-	-	-	-	N	N	N	N	N	N	N	N	0	NA	NA	NA	NA	NA	0	NA	NA	NA	NA	NA	0	NA	NA	NA	NA	NA	0	NA	NA	NA	NA	NA	0	NA	NA	NA	NA	NA	0	NA	NA	NA	NA
Solyc01g013990.1.1	Unknown protein	-	-	-	-	-	N	N	N	N	N	N	N	N	0	NA	NA	NA	NA	NA	0	NA	NA	NA	NA	NA	0	NA	NA	NA	NA	NA	0	NA	NA	NA	NA	NA	0	NA	NA	NA	NA	NA	0	NA	NA	NA	NA
Solyc01g013995.2.1	B3 domain-containing transcription factor VRN1-like isoform X1 (AHRD V3.3 --* A0A2I4FEY9_9ROSI)	-	-	-	-	-	N	N	N	N	N	N	N	N	0	NA	NA	NA	NA	NA	0.049901	0.286723	3.06038	0.0936886	0.925357	NA	0	NA	NA	NA	NA	NA	0	NA	NA	NA	NA	NA	0	NA	NA	NA	NA	NA	0	NA	NA	NA	NA
Solyc01g014000.1.1	Plastid transcriptionally active 3 (AHRD V3.3 *-* F4J3M2_ARATH)	-	-	-	-	-	N	N	N	N	N	N	N	N	0	NA	NA	NA	NA	NA	0	NA	NA	NA	NA	NA	0	NA	NA	NA	NA	NA	0	NA	NA	NA	NA	NA	0	NA	NA	NA	NA	NA	0	NA	NA	NA	NA
Solyc01g014010.1.1	Unknown protein	-	-	-	-	-	N	N	N	N	N	N	N	N	0	NA	NA	NA	NA	NA	0	NA	NA	NA	NA	NA	0	NA	NA	NA	NA	NA	0	NA	NA	NA	NA	NA	0	NA	NA	NA	NA	NA	0	NA	NA	NA	NA
Solyc01g014020.1.1	Hcr9-OR2C (AHRD V3.3 *-* Q4VSU3_SOLPI)	-	-	-	-	-	N	N	N	N	N	N	N	N	0	NA	NA	NA	NA	NA	0	NA	NA	NA	NA	NA	0	NA	NA	NA	NA	NA	0	NA	NA	NA	NA	NA	0	NA	NA	NA	NA	NA	0	NA	NA	NA	NA
Solyc01g014050.1.1	asparagine-rich protein-like (AHRD V3.3 *-* XP_020397117.1)	-	-	-	-	-	N	N	N	N	N	N	N	N	0	NA	NA	NA	NA	NA	0	NA	NA	NA	NA	NA	0	NA	NA	NA	NA	NA	0	NA	NA	NA	NA	NA	0	NA	NA	NA	NA	NA	0	NA	NA	NA	NA
Solyc01g014055.1.1	Reverse transcriptase (AHRD V3.3 *-* Q8W452_BRANA)	-	-	-	-	-	N	N	N	N	N	N	N	N	0	NA	NA	NA	NA	NA	0	NA	NA	NA	NA	NA	0	NA	NA	NA	NA	NA	0	NA	NA	NA	NA	NA	0	NA	NA	NA	NA	NA	0	NA	NA	NA	NA
Solyc01g014060.3.1	Plastocyanin-like (AHRD V3.3 *-* A0A200Q508_9MAGN)	-	-	-	-	-	N	N	N	N	N	N	N	N	0	NA	NA	NA	NA	NA	0	NA	NA	NA	NA	NA	0	NA	NA	NA	NA	NA	0	NA	NA	NA	NA	NA	0	NA	NA	NA	NA	NA	0	NA	NA	NA	NA
Solyc01g014070.1.1	Cupredoxin (AHRD V3.3 *-* A0A2U1PP75_ARTAN)	-	-	-	-	-	N	N	N	N	N	N	N	N	0	NA	NA	NA	NA	NA	0	NA	NA	NA	NA	NA	0	NA	NA	NA	NA	NA	0	NA	NA	NA	NA	NA	0	NA	NA	NA	NA	NA	0	NA	NA	NA	NA
Solyc01g014090.1.1	Synaptotagmin-4 (AHRD V3.3 *-* A0A2G2X4F1_CAPBA)	-	-	-	-	-	N	N	N	N	N	N	N	N	0	NA	NA	NA	NA	NA	0	NA	NA	NA	NA	NA	0	NA	NA	NA	NA	NA	0	NA	NA	NA	NA	NA	0	NA	NA	NA	NA	NA	0	NA	NA	NA	NA
Solyc01g014100.3.1	CLE protein 1	-	-	-	-	-	N	N	N	N	N	N	N	N	0.939434	-0.512665	1.56701	-0.327161	0.743546	0.872559	1.13989	0.475514	1.53143	0.310504	0.756178	0.998562	0.128967	-0.436192	4.08047	-0.106898	0.91487	NA	0.324268	0.00481392	4.08047	0.00117975	0.999059	NA	0.58449	-2.40405	1.78969	-1.34328	0.179183	NA	0.623988	-2.34718	1.91282	-1.22708	0.219791
Solyc01g014105.1.1	IRK-interacting protein (AHRD V3.3 *** A0A2I4FH54_9ROSI)	-	-	-	-	-	N	N	N	N	DOWN	DOWN	DOWN	DOWN	13.921	-1.30876	0.604445	-2.16522	0.030371	0.111848	14.7602	-0.201965	0.532625	-0.379188	0.704548	0.998562	5.81816	-1.42766	1.55622	-0.917387	0.35894	0.659286	10.8364	0.151394	1.2103	0.125088	0.900454	0.999994	6.1933	-2.14369	0.682428	-3.14127	0.00168216	0.00997869	6.03351	-2.61418	0.882664	-2.9617	0.0030595
Solyc01g014130.2.1	receptor-like protein 12 (AHRD V3.3 *-* A0A1U8DTH8_CAPAN)	-	-	-	-	-	N	N	N	N	N	N	N	N	0	NA	NA	NA	NA	NA	0	NA	NA	NA	NA	NA	0	NA	NA	NA	NA	NA	0	NA	NA	NA	NA	NA	0	NA	NA	NA	NA	NA	0	NA	NA	NA	NA
Solyc01g014140.3.1	receptor-like protein 12 (AHRD V3.3 *-* A0A2G2YW48_CAPAN)	-	-	-	-	-	N	N	N	N	N	N	N	N	2.81391	-0.304146	0.949313	-0.320385	0.748677	0.875194	2.23725	-0.580058	0.969864	-0.598082	0.549785	0.998562	0.166895	1.48736	4.08047	0.364507	0.715479	NA	1.66844	4.18787	2.75886	1.51797	0.129022	0.999994	0.103183	0.689959	3.11654	0.221386	0.824792	NA	0	NA	NA	NA	NA
Solyc01g014150.1.1	NL0E (AHRD V3.3 *-* Q9ZS81_SOLLC)	-	-	-	-	-	N	N	N	N	N	N	N	N	0	NA	NA	NA	NA	NA	0	NA	NA	NA	NA	NA	0	NA	NA	NA	NA	NA	0	NA	NA	NA	NA	NA	0	NA	NA	NA	NA	NA	0	NA	NA	NA	NA
Solyc01g014160.1.1	receptor-like protein 12 (AHRD V3.3 *-* A0A1U8DTH8_CAPAN)	-	-	-	-	-	N	N	N	N	N	N	N	N	0	NA	NA	NA	NA	NA	0	NA	NA	NA	NA	NA	0	NA	NA	NA	NA	NA	0	NA	NA	NA	NA	NA	0	NA	NA	NA	NA	NA	0	NA	NA	NA	NA
Solyc01g014170.1.1	receptor-like protein 12 (AHRD V3.3 *-* A0A1U7XMD6_NICSY)	-	-	-	-	-	N	N	N	N	N	N	N	N	0	NA	NA	NA	NA	NA	0	NA	NA	NA	NA	NA	0	NA	NA	NA	NA	NA	0	NA	NA	NA	NA	NA	0	NA	NA	NA	NA	NA	0	NA	NA	NA	NA
Solyc01g014180.3.1	Zinc finger A20 and AN1 domain-containing stress-associated protein 8 (AHRD V3.3 *** A0A2G2UWG6_CAPBA)	-	-	-	-	-	DOWN	N	DOWN	N	N	N	N	N	11428.3	-0.670365	0.224827	-2.98169	0.0028666	0.0176743	11028.3	-0.153406	0.20095	-0.763403	0.445223	0.998562	7563.98	-1.10079	0.359619	-3.06099	0.0022061	0.0191384	11151.1	-0.299911	0.515908	-0.581328	0.561019	0.999994	2182.02	0.0196988	0.198724	0.0991261	0.921038	0.959242	2373.83	0.36985	0.215925	1.71286	0.0867382
Solyc01g014210.1.1	ADP,ATP carrier protein, mitochondrial (AHRD V3.3 *** A0A2G3CB84_CAPCH)	-	-	-	-	-	N	N	N	N	N	N	N	N	0	NA	NA	NA	NA	NA	0	NA	NA	NA	NA	NA	0	NA	NA	NA	NA	NA	0	NA	NA	NA	NA	NA	0.309548	1.98371	3.09439	0.641065	0.521481	NA	0	NA	NA	NA	NA
Solyc01g014220.3.1	DUF616 domain-containing protein (AHRD V3.3 *-* A0A1Q3BIE2_CEPFO)	-	-	-	-	-	N	N	N	N	N	N	N	N	0	NA	NA	NA	NA	NA	0	NA	NA	NA	NA	NA	0	NA	NA	NA	NA	NA	0	NA	NA	NA	NA	NA	0	NA	NA	NA	NA	NA	0	NA	NA	NA	NA
Solyc01g014230.4.1	RING-type E3 ubiquitin transferase (AHRD V3.3 *** A0A2G3CB55_CAPCH)	-	-	-	-	-	N	N	N	N	N	N	N	N	279.873	0.245774	0.131688	1.86634	0.0619943	0.186009	225.981	-0.0187309	0.104348	-0.179505	0.857541	0.998562	257.15	0.00109564	0.207453	0.00528141	0.995786	0.998786	293.553	-0.13371	0.245392	-0.544885	0.585832	0.999994	59.721	-0.0879325	0.257575	-0.341386	0.732813	0.845964	60.5919	0.00882889	0.232361	0.0379965	0.96969
Solyc01g014240.1.1	TMV resistance protein N (AHRD V3.3 *-* A0A2G2VDZ1_CAPBA)	-	-	-	-	-	N	N	N	N	N	N	N	N	0	NA	NA	NA	NA	NA	0	NA	NA	NA	NA	NA	0	NA	NA	NA	NA	NA	0	NA	NA	NA	NA	NA	0	NA	NA	NA	NA	NA	0	NA	NA	NA	NA
Solyc01g014250.2.1	Unknown protein	-	-	-	-	-	DOWN	N	DOWN	N	N	N	N	N	373.195	-0.67377	0.260032	-2.5911	0.00956685	0.0466779	378.163	-0.00756215	0.299507	-0.0252487	0.979857	0.99875	504.044	-0.621009	0.207708	-2.98982	0.00279145	0.0231951	670.935	-0.252973	0.270831	-0.934064	0.350271	0.999994	64.6145	0.224129	0.509047	0.440292	0.659726	0.796194	82.6557	1.016	0.525926	1.93183	0.0533802
Solyc01g014260.1.1	Unknown protein	-	-	-	-	-	N	N	N	N	N	N	N	N	0	NA	NA	NA	NA	NA	0	NA	NA	NA	NA	NA	0	NA	NA	NA	NA	NA	0	NA	NA	NA	NA	NA	0	NA	NA	NA	NA	NA	0	NA	NA	NA	NA
Solyc01g014270.3.1	Unknown protein	-	-	-	-	-	N	N	N	N	N	N	DOWN	DOWN	378.867	-0.0547029	0.27202	-0.201099	0.840621	0.92366	318.516	-0.149465	0.240656	-0.621072	0.534552	0.998562	114.918	-0.677211	0.317637	-2.13203	0.0330046	0.151505	158.946	-0.176968	0.469175	-0.377189	0.706033	0.999994	59.4037	-0.0588967	0.193517	-0.304349	0.760862	0.864161	53.4961	-0.38302	0.207758	-1.84359	0.0652434
Solyc01g014275.1.1	glycine-rich cell wall structural protein-like (AHRD V3.3 *-* XP_019067541.1)	-	-	-	-	-	N	N	N	N	N	N	N	N	0.10107	-0.948127	3.18534	-0.297653	0.765968	NA	0.0713965	-0.434616	3.06038	-0.142014	0.887069	NA	0	NA	NA	NA	NA	NA	0	NA	NA	NA	NA	NA	0.17582	0.329288	3.11654	0.105658	0.915853	NA	0.0764608	-0.0876803	3.18534	-0.0275262	0.97804
Solyc01g014300.1.1	receptor-like protein 12 (AHRD V3.3 *-* A0A2G2YW48_CAPAN)	-	-	-	-	-	N	N	N	N	N	N	N	N	0	NA	NA	NA	NA	NA	0	NA	NA	NA	NA	NA	0	NA	NA	NA	NA	NA	0	NA	NA	NA	NA	NA	0	NA	NA	NA	NA	NA	0	NA	NA	NA	NA
Solyc01g014310.2.1	receptor-like protein 12 (AHRD V3.3 *-* A0A1U8DTH8_CAPAN)	-	-	-	-	-	N	N	N	N	N	N	N	N	0	NA	NA	NA	NA	NA	0	NA	NA	NA	NA	NA	0	NA	NA	NA	NA	NA	0	NA	NA	NA	NA	NA	0	NA	NA	NA	NA	NA	0	NA	NA	NA	NA
Solyc01g014315.1.1	Unknown protein	-	-	-	-	-	N	N	N	N	N	N	N	N	0	NA	NA	NA	NA	NA	0	NA	NA	NA	NA	NA	0	NA	NA	NA	NA	NA	0	NA	NA	NA	NA	NA	0	NA	NA	NA	NA	NA	0	NA	NA	NA	NA
Solyc01g014320.4.1	S-adenosyl-L-methionine-dependent methyltransferases superfamily protein (AHRD V3.3 *** A0A2U1QHF5_ARTAN)	K18886	-	-	-	-	N	N	N	N	N	N	N	N	0	NA	NA	NA	NA	NA	0	NA	NA	NA	NA	NA	0	NA	NA	NA	NA	NA	0	NA	NA	NA	NA	NA	0.0895337	-0.151603	3.11654	-0.0486446	0.961203	NA	0.0951667	-0.0876803	3.18534	-0.0275262	0.97804
Solyc01g014350.1.1	Protein kinase family protein (AHRD V3.3 *-* F4ISN5_ARATH)	-	-	-	-	-	N	N	N	N	N	N	N	N	0	NA	NA	NA	NA	NA	0	NA	NA	NA	NA	NA	0	NA	NA	NA	NA	NA	0	NA	NA	NA	NA	NA	0	NA	NA	NA	NA	NA	0	NA	NA	NA	NA
Solyc01g014355.1.1	Unknown protein	-	-	-	-	-	N	N	N	N	N	N	N	N	0.129776	-0.371058	3.18534	-0.116489	0.907265	NA	0.186381	0.6217	2.90078	0.214322	0.830296	NA	0.128967	-0.436192	4.08047	-0.106898	0.91487	NA	0.153926	-0.956967	4.08047	-0.234523	0.814579	NA	0.242107	1.33408	2.4738	0.539283	0.589692	NA	0.0487944	-0.0876803	3.18534	-0.0275262	0.97804
Solyc01g014360.1.1	4-hydroxy-4-methyl-2-oxoglutarate aldolase (AHRD V3.3 --* A0A2G3CF74_CAPCH)	-	-	-	-	-	N	N	N	N	N	N	N	N	0	NA	NA	NA	NA	NA	0	NA	NA	NA	NA	NA	0	NA	NA	NA	NA	NA	0	NA	NA	NA	NA	NA	0	NA	NA	NA	NA	NA	0	NA	NA	NA	NA
Solyc01g014363.1.1	Retrovirus-related Pol polyprotein from transposon TNT 1-94 (AHRD V3.3 *-* POLX_TOBAC)	-	-	-	-	-	N	N	N	N	N	N	N	N	0.739165	-0.762777	2.10678	-0.362059	0.717308	NA	0.536342	-0.953733	1.6237	-0.587384	0.556946	0.998562	0.272331	-1.30642	4.0402	-0.323356	0.746426	NA	0.325599	-1.82925	4.04001	-0.452782	0.650705	NA	0.17246	-0.8862	3.1149	-0.284503	0.776025	NA	0.296291	0.26775	2.2051	0.121423	0.903356
Solyc01g014367.1.1	Unknown protein	-	-	-	-	-	N	N	N	N	N	N	N	N	0	NA	NA	NA	NA	NA	0	NA	NA	NA	NA	NA	0	NA	NA	NA	NA	NA	0	NA	NA	NA	NA	NA	0	NA	NA	NA	NA	NA	0	NA	NA	NA	NA
Solyc01g014370.2.1	Synaptotagmin-4 (AHRD V3.3 *-* A0A2G2YVG9_CAPAN)	-	-	-	-	-	N	N	N	N	N	N	N	N	0	NA	NA	NA	NA	NA	0	NA	NA	NA	NA	NA	0	NA	NA	NA	NA	NA	0	NA	NA	NA	NA	NA	0	NA	NA	NA	NA	NA	0	NA	NA	NA	NA
Solyc01g014373.1.1	IRK-interacting protein (AHRD V3.3 *** A0A2I4FH54_9ROSI)	-	-	-	-	-	DOWN	N	N	N	DOWN	N	DOWN	DOWN	20.5293	-2.10868	0.536285	-3.93201	8.42e-05	0.000902068	23.7081	-0.215087	0.500774	-0.429509	0.667552	0.998562	5.69637	-1.24888	1.0572	-1.18131	0.23748	0.530583	8.8667	-0.303295	0.998215	-0.303837	0.761252	0.999994	3.8136	-3.18661	0.906168	-3.51658	0.000437153	0.0033949	4.34934	-1.83488	0.86712	-2.11607	0.034339
Solyc01g014377.1.1	Unknown protein	-	-	-	-	-	N	N	N	N	N	N	N	N	0	NA	NA	NA	NA	NA	0	NA	NA	NA	NA	NA	0	NA	NA	NA	NA	NA	0	NA	NA	NA	NA	NA	0	NA	NA	NA	NA	NA	0	NA	NA	NA	NA
Solyc01g014390.3.1	Unknown protein	-	-	-	-	-	N	N	N	N	N	N	N	N	0.162586	-0.371058	3.18534	-0.116489	0.907265	NA	0.430978	1.56572	2.44248	0.641039	0.521497	0.998562	0	NA	NA	NA	NA	NA	0	NA	NA	NA	NA	NA	0	NA	NA	NA	NA	NA	0	NA	NA	NA	NA
Solyc01g014400.2.1	Endoribonuclease Dicer-like protein 2 (AHRD V3.3 *-* A0A2G2Y661_CAPAN)	-	-	-	-	-	N	N	N	N	N	N	N	N	0	NA	NA	NA	NA	NA	0	NA	NA	NA	NA	NA	0	NA	NA	NA	NA	NA	0	NA	NA	NA	NA	NA	0	NA	NA	NA	NA	NA	0	NA	NA	NA	NA
Solyc01g014410.1.1	Dicer-like protein 2 (AHRD V3.3 *-* F8SXT7_NICAT)	-	-	-	-	-	N	N	N	N	N	N	N	N	0	NA	NA	NA	NA	NA	0	NA	NA	NA	NA	NA	0	NA	NA	NA	NA	NA	0	NA	NA	NA	NA	NA	0	NA	NA	NA	NA	NA	0	NA	NA	NA	NA
Solyc01g014420.1.1	Endoribonuclease Dicer-like protein 2 (AHRD V3.3 *-* A0A2G2Y661_CAPAN)	-	-	-	-	-	N	N	N	N	N	N	N	N	0	NA	NA	NA	NA	NA	0	NA	NA	NA	NA	NA	0	NA	NA	NA	NA	NA	0	NA	NA	NA	NA	NA	0	NA	NA	NA	NA	NA	0	NA	NA	NA	NA
Solyc01g014430.1.1	Endoribonuclease Dicer-like protein 2 (AHRD V3.3 *-* A0A2G2Y661_CAPAN)	-	-	-	-	-	N	N	N	N	N	N	N	N	0.115925	0.56668	3.18534	0.177903	0.858799	NA	0	NA	NA	NA	NA	NA	0.166895	1.48736	4.08047	0.364507	0.715479	NA	0	NA	NA	NA	NA	NA	0	NA	NA	NA	NA	NA	0	NA	NA	NA	NA
Solyc01g014440.2.1	Endoribonuclease Dicer-like protein 2 (AHRD V3.3 *-* A0A2G2Y661_CAPAN)	-	-	-	-	-	N	N	N	N	N	N	N	N	0	NA	NA	NA	NA	NA	0	NA	NA	NA	NA	NA	0	NA	NA	NA	NA	NA	0	NA	NA	NA	NA	NA	0	NA	NA	NA	NA	NA	0	NA	NA	NA	NA
Solyc01g014450.1.1	Dicer-like 2 protein (AHRD V3.3 *-* H9N4C7_NICAT)	-	-	-	-	-	N	N	N	N	N	N	N	N	0.0776746	-0.948127	3.18534	-0.297653	0.765968	NA	0.0551481	-0.434616	3.06038	-0.142014	0.887069	NA	0	NA	NA	NA	NA	NA	0	NA	NA	NA	NA	NA	0	NA	NA	NA	NA	NA	0	NA	NA	NA	NA
Solyc01g014470.1.1	Unknown protein	-	-	-	-	-	N	N	N	N	N	N	N	N	62.5879	-0.458457	0.346834	-1.32183	0.186223	0.391919	49.7621	-0.653238	0.301114	-2.1694	0.030052	0.489161	26.6985	-1.36488	0.581417	-2.3475	0.0188999	0.101528	37.325	-0.638148	0.50393	-1.26634	0.205391	0.999994	4.93034	-1.48324	0.765665	-1.93719	0.0527221	0.14281	7.11805	0.200605	0.741058	0.2707	0.786621
Solyc01g014480.3.1	ETHYLENE INSENSITIVE 3-like 3 protein (AHRD V3.3 *** A0A2G3AJ97_CAPAN)	K14514	EIN3; ethylene-insensitive protein 3	sly04075 (Plant hormone signal transduction), sly04016 (MAPK signaling pathway - plant)	Ethylene Signaling/Response	-	N	N	N	N	N	N	N	N	250.495	-0.122917	0.175717	-0.699517	0.484229	0.69832	223.981	-0.0147234	0.161694	-0.0910573	0.927447	0.998562	371.704	0.0985462	0.208897	0.471747	0.637108	0.854926	410.706	-0.125228	0.283852	-0.441173	0.659088	0.999994	79.6659	0.241108	0.197213	1.22258	0.221489	0.393797	75.0603	0.0833307	0.204277	0.40793	0.683325
Solyc01g014490.4.1	DNA topoisomerase 6 subunit B (AHRD V3.3 *** A0A2I4GDF3_9ROSI)	K03167	-	-	-	-	N	N	N	N	N	N	N	N	274.56	-0.0835809	0.167922	-0.497736	0.61867	0.793929	261.833	0.193934	0.168921	1.14808	0.250937	0.998562	283.108	0.155547	0.203853	0.763034	0.445443	0.733808	320.903	0.011989	0.236344	0.0507267	0.959543	0.999994	80.276	0.202337	0.258267	0.783441	0.433368	0.613213	74.5652	0.0102818	0.274268	0.0374882	0.970096
Solyc01g014510.2.1	G-type lectin S-receptor-like serine/threonine-protein kinase (AHRD V3.3 *-* A0A2K3NIX6_TRIPR)	-	-	-	-	-	N	N	N	N	N	N	N	N	0	NA	NA	NA	NA	NA	0	NA	NA	NA	NA	NA	0	NA	NA	NA	NA	NA	0	NA	NA	NA	NA	NA	0	NA	NA	NA	NA	NA	0	NA	NA	NA	NA
Solyc01g014520.1.1	Receptor-like protein kinase (AHRD V3.3 *** A0A2U1PPA0_ARTAN)	-	-	-	-	-	N	N	N	N	N	N	N	N	0.178879	-1.3088	3.18534	-0.410881	0.681159	NA	0.489705	1.19356	2.08948	0.571223	0.567848	0.998562	0.310259	0.525588	4.08047	0.128806	0.897511	NA	0.171673	-0.956967	4.08047	-0.234523	0.814579	NA	0.0978686	0.689959	3.11654	0.221386	0.824792	NA	0	NA	NA	NA	NA
Solyc01g014530.2.1	G-type lectin S-receptor-like serine/threonine-protein kinase (AHRD V3.3 *-* A0A2K3PIJ6_TRIPR)	-	-	-	-	-	N	N	N	N	N	N	UP	DOWN	3.70565	-0.303639	0.67323	-0.451019	0.651976	0.815232	4.15419	0.43517	0.6363	0.683906	0.494034	0.998562	27.03	1.07589	0.466615	2.30574	0.021125	0.110488	36.2561	1.32349	0.779528	1.69781	0.0895433	0.999994	1.08785	1.00844	1.07801	0.935469	0.349547	0.533074	1.16289	1.35607	1.3175	1.02927	0.303352
Solyc01g014533.1.1	Retrovirus-related Pol polyprotein from transposon TNT 1-94 (AHRD V3.3 *-* A0A2I0WSF9_9ASPA)	-	-	-	-	-	N	N	N	N	N	N	N	N	0	NA	NA	NA	NA	NA	0	NA	NA	NA	NA	NA	0	NA	NA	NA	NA	NA	0	NA	NA	NA	NA	NA	0	NA	NA	NA	NA	NA	0	NA	NA	NA	NA
Solyc01g014540.3.1	G-type lectin S-receptor-like serine/threonine-protein kinase (AHRD V3.3 --* A0A2K3NTH2_TRIPR)	-	-	-	-	-	N	N	N	N	N	N	N	N	0	NA	NA	NA	NA	NA	0	NA	NA	NA	NA	NA	0	NA	NA	NA	NA	NA	0	NA	NA	NA	NA	NA	0	NA	NA	NA	NA	NA	0	NA	NA	NA	NA
Solyc01g014550.3.1	Receptor-like protein kinase (AHRD V3.3 *** A0A2U1PPA0_ARTAN)	K04733	-	-	-	-	N	N	N	N	N	N	N	N	4.11743	-0.20646	0.872824	-0.236542	0.813012	0.909476	3.90391	0.0706141	1.00002	0.0706126	0.943706	0.998562	6.24912	1.789	1.06247	1.68382	0.0922165	0.30449	5.57313	1.22948	1.23324	0.996959	0.318785	0.999994	0.463404	-0.359842	1.97938	-0.181795	0.855744	NA	0.528808	0.302548	1.81784	0.166433	0.867817
[truncated: 32,873 more rows]
[truncated: 13 more columns]

## Sheet: S3 - Petrasch 2019b CAZymes
Supplemental Table S3. Differential expression output of B. cinerea genes adapted from Petrasch et al., 2019b. Genes presented are those from CE8, GH28, PL1, and PL3 CAZY families with significant upregulation compared to in vitro samples for at least one comparison. Comparisons are listed in the header of each section. Subheaders are values returned by the results function in DESeq2. baseMean = …
[truncated: 30 more rows]

[truncated: 2 more sheets: S4 - Primers, S5 - RT-qPCR]
